# Supplementary material for: Concordant peripheral lipidome signatures in two large clinical studies of Alzheimer’s disease
Source: Nat Commun. 2020 Nov 10;11:5698. doi: 10.1038/s41467-020-19473-7 (PMC7655942; doi:10.1038/s41467-020-19473-7)
Supplement: Supplementary file 1 — Supplementary Table 1 - 6 [file 41467_2020_19473_MOESM1_ESM.xlsx]

## Sheet: Supplementary Table 1
Supplementary Table 1 - Additional characteristics of different subsets
AIBL	Last timepoints#				Modelling incident AD analysis			Baseline			18 month followup			36 month followup			54 month followup			72 month followup
	Control	MCI	AD		Non-Converters	Converters		Control	AD		Control	AD		Control	AD		Control	AD		Control	AD
n	696	124	268	p-value	136	68	p-value	747	202	p-value	693	191	p-value	543	135	p-value	557	94	p-value	473	45	p-value
Age (Years)*	75.27 (6.53)	78.64 (7.39)	81.40 (7.91)	4.34 x 10-32	75.80 (6.00)	77.00 (6.86)	0.202	70.50 (6.99)	78.83 (8.69)	3.99 x 10-42	71.78 (6.68)	79.08 (7.78)	8.41 x 10-35	73.10 (6.32)	79.91 (7.87)	1.43 x 10-24	73.98 (6.35)	80.74 (7.71)	3.26 x 10-19	75.02 (6.00)	82.58 (7.00)	1.15 x 10-14
Gender (%female)^	408 (58.6)	70 ( 56.5)	159 (59.3)	0.864	72 (52.9)	36 (52.9)	1	431 (57.7)	123 (60.9)	0.461	405 (58.4)	113 (59.2)	0.923	318 (58.6)	80 (59.3)	0.961	323 (58.0)	56 (59.6)	0.861	274 (57.9)	29 (64.4)	0.491
BMI (kg/m2)*	26.29 (4.35)	25.91 (3.91)	25.52 (3.71)	0.032	25.16 (3.56)	24.77 (3.64)	0.462	26.39 (4.19)	25.11 (4.03)	1.16 x 10-4	26.47 (4.29)	25.45 (3.99)	0.003	26.40 (4.17)	25.87 (3.97)	0.188	26.69 (4.34)	25.61 (3.63)	0.023	26.41 (4.32)	24.89 (3.36)	0.023
Cholesterol (mmol/L)*	5.26 (1.12)	5.10 (1.10)	5.39 (1.31)	0.056	5.43 (1.09)	5.50 (1.08)	0.662	5.51 (1.07)	5.48 (1.22)	0.719	5.43 (1.08)	5.37 (1.26)	0.512	5.36 (1.12)	5.34 (1.20)	0.827	5.26 (1.13)	5.29 (1.16)	0.806	5.26 (1.14)	5.64 (1.34)	0.035
HDL-C (mmol/L)*	1.58 (0.43)	1.62 (0.44)	1.50 (0.41)	0.011	1.71 (0.45)	1.68 (0.51)	0.736	1.67 (0.46)	1.69 (0.48)	0.577	1.69 (0.46)	1.56 (0.41)	4.11 x 10-4	1.60 (0.43)	1.48 (0.37)	0.002	1.59 (0.41)	1.46 (0.43)	0.004	1.57 (0.42)	1.51 (0.46)	0.35
Triglycerides(mmol/L)*	1.26 (0.63)	1.23 (0.53)	1.50 (0.78)	1.27 x 10-6	1.24 (0.53)	1.34 (0.55)	0.647	1.31 (0.61)	1.42 (0.78)	0.04	1.31 (0.60)	1.46 (0.73)	0.003	1.27 (0.62)	1.51 (0.83)	1.65 x 10-4	1.24 (0.59)	1.55 (0.77)	1.12 x 10-5	1.24 (0.64)	1.59 (0.99)	0.001
Site (%Melbourne)^	402 (57.8)	66 (53.2)	185 (69.0)	0.002	82 (60.3)	44 (64.7)	<0.001	418 (56.0)	143 (70.8)	2.80 x 10-4	393 (56.7)	128 (67.0)	0.013	297 (54.7)	89 (65.9)	0.024	327 (58.7)	67 (71.3)	0.028	279 (59.0)	29 (64.4)	0.58
ApoE (No. e4 alleles)^				4.97 x 10-31			<0.001			1.85 x 10-22			1.29 x 10-29			1.01 x 10-25			2.36 x 10-21			1.26 x 10-9
0	523 (75.1)	71 ( 57.3)	99 (36.9)		107 (78.7)	25 (36.8)		544 (72.8)	77 (38.1)		506 (73.0)	58 (30.4)		400 (73.7)	41 (30.4)		411 (73.8)	27 (28.7)		354 (74.8)	17 (37.8)
1	163 (23.4)	40 ( 32.3)	131 (48.9)		28 (20.6)	33 (48.5)		184 (24.6)	97 (48.0)		170 (24.5)	104 (54.5)		133 (24.5)	69 (51.1)		133 (23.9)	49 (52.1)		112 (23.7)	22 (48.9)
2	10 ( 1.4)	13 ( 10.5)	38 (14.2)		1 ( 0.7)	10 (14.7)		19 ( 2.5)	28 (13.9)		17 ( 2.5)	29 (15.2)		10 ( 1.8)	25 (18.5)		13 ( 2.3)	18 (19.1)		7 ( 1.5)	6 (13.3)
ADNI	Baseline
	Control	MCI	AD
n	210	314	178	p-value
Age (Years)*	75.78 (4.93)	74.89 (7.37)	75.21 (7.52)	0.319
Gender (%female)^	103 ( 49.0)	133 ( 35.6)	88 ( 49.4)	0.001
BMI (kg/m2)*	26.76 (4.34)	26.08 (4.00)	25.57 (3.97)	0.015
Cholesterol (mmol/L)*	4.72 (0.94)	4.82 (1.10)	4.77 (0.94)	0.467
HDL-C (mmol/L)*	1.38 (0.45)	1.38 (0.44)	1.37 (0.44)	0.922
Triglycerides(mmol/L)*	1.43 (0.81)	1.40 (1.22)	1.42 (0.68)	0.925
No. Non Fasting	19 ( 9.0)	31 ( 8.3)	13 ( 7.3)	0.824
ApoE (No. e4 alleles)^				7.14 x 10-15
0	154 ( 73.3)		60 ( 33.7)
1	51 ( 24.3)		85 ( 47.8)
2	5 ( 2.4)		33 ( 18.5)
*anova, ^chi-square
# Last time point utilises the most recent sample for each participant

## Sheet: Supplementary Table 2
Supplementary Table 2 - Conditions for tandem mass spectrometry analysis of lipid species
Lipid class/subclass	Parent Ion	Fragmentation*	Internal standard	Internal standard (pmol)	Collision Energy (V)&
Dihydroceramide	[M+H]+	Sphingoid specific^	dhCer(d18:0/8:0)	50	31
Ceramide	[M+H]+	Sphingoid specific^	Cer(d18:1/17:0)	100	23-29
Monohexosylceramide	[M+H]+	Sphingoid specific^	Hex2Cer(d18:1/16:0) d3	50	33
Dihexosylceramide	[M+H]+	Sphingoid specific^	Hex2Cer(d18:1/16:0) d3	50	53
Trihexosylcermide	[M+H]+	PI, m/z 264.3	Hex3Cer(d18:1/17:0)	50	57
GM3 ganglioside	[M+H]+	Sphingoid specific^	Hex3Cer(d18:1/17:0)	50	57
GM1 ganglioside	[M+2H]2+	PI, m/z 366.2	Hex3Cer(d18:1/17:0)	50	9
Sulfatide	[M+H]+	PI, m/z 264.3	Sulfatide(d18:1/12:0)	50	56
Sphingomyelin	[M+H]+	PI, m/z 184.1	SM(d18:1/12:0)	200	25
Phosphatidylcholine	[M+H]+	PI, m/z 184.1	PC(13:0/13:0)	100	21
Alkylphosphatidylcholine	[M+H]+	PI, m/z 184.1	PC(13:0/13:0)	100	21
Alkenylphosphatidylcholine	[M+H]+	PI, m/z 184.1	PC(13:0/13:0)	100	21
Lysophosphatidylcholine	[M+H]+	PI, m/z 184.1 & m/z 104.1	LPC(13:0)	100	21
Lysoalkylphosphatidylcholine	[M+H]+	PI, m/z 104.1	LPC(13:0)	100	21
Lysoalkenylphosphatidylcholine	[M+H]+	PI, m/z 104.1	LPC(13:0)	100	21
Phosphatidylethanolamine	[M+H]+	NL, 141.0 Da	PE(17:0/17:0)	100	17
Alkylphosphatidylethanolamine	[M+H]+	NL, 141.0 Da	PE(17:0/17:0)	100	17
Alkenylphosphatidylethanolamine	[M+H]+	Acyl specific	PE(17:0/17:0)	100	17
Lysophosphatidylethanolamine	[M+H]+	NL, 141.0 Da	PE(17:0/17:0)	100	17
Lysoalkenylphosphatidylethanolamine	[M+H]+	NL, 171.9 Da	PE(17:0/17:0)	100	19
Phosphatidylinositol	[M+NH4]+	NL, 277.0 Da	PE(17:0/17:0)	100	17
Lysophosphatidylinositol	[M+NH4]+	NL, 277.0 Da	LPI(13:0)	100	17
Phosphatidylserine	[M+H]+	NL, 185.0 Da	PS(17:0/17:0)	100	25
Phosphatidylglycerol	[M+NH4]+	NL, 189.0 Da	PG(17:0/17:0)	100	21
Free cholesterol	In source fragment of [M+NH4]+	PI, m/z 161.2	COH d7	10000	23
Cholesteryl ester	[M+NH4]+	PI, m/z 369.3	CE(18:0) d6	1000	10
Other sterol ester derivative	[M+NH4]+	PI, m/z 367.3	CE(18:0) d6	1000	12
Acylcarnitines	[M+H]+	PI, m/z 85.1	LPC(13:0)	100	30
Diacylglycerol	[M+NH4]+	NL, fatty acid	DG(15:0/15:0)	200	21
Triacylglycerol	[M+NH4]+	NL, fatty acid	TG(17:0/17:0/17:0)	100	21
Alkyldiacylglycerol	[M+NH4]+	NL, fatty acid	TG(17:0/17:0/17:0)	100	21
Ubiquinone	[M+NH4]+	PI, m/z 197.0	Hex3Cer(d18:1/17:0)	50	17
* PI, product ion; NL, neutral loss ^ d18:1 base, 264.3. d18:2 base, 262.3, d16:1 base, 236.1, d17:1 base, 250.3, d20:1 base, 292.3 & Collision Energies are specific for an Agilent 6490 QQQ mass spectrometer

## Sheet: Supplementary Table 3
Supplementary Table 3 - Associations of lipid species with established Alzheimer's disease
		AIBL			ADNI			Combined Meta-analysis
#	Lipids	Odds Ratio (95% CI)	p-value	p-value (BH)	Odds Ratio (95% CI)	p-value	p-value (BH)	Odds Ratio (95% CI)	p-value	p-value (BH)
1	dhCer(d18:0/16:0)	0.85 (0.68 - 1.06)	0.154528	0.282721	0.89 (0.70 - 1.14)	0.357751	0.563132	0.87 (0.74 - 1.03)	0.0953799	0.177061
2	dhCer(d18:0/18:0)	1.06 (0.86 - 1.32)	0.575041	0.706691	0.94 (0.73 - 1.22)	0.640722	0.796006	1.01 (0.86 - 1.19)	0.898445	0.926114
3	dhCer(d18:0/20:0)	0.82 (0.65 - 1.04)	0.103803	0.214778	0.91 (0.70 - 1.17)	0.449908	0.638321	0.86 (0.72 - 1.02)	0.0879156	0.167866
4	dhCer(d18:0/22:0)	0.48 (0.36 - 0.64)	4.25471e-07	3.45847e-05	0.81 (0.61 - 1.09)	0.159066	0.359881	0.62 (0.51 - 0.76)	4.37e-06	8.02e-05
5	dhCer(d18:0/24:0)	0.47 (0.35 - 0.64)	8.76317e-07	4.98625e-05	0.64 (0.47 - 0.86)	0.003576	0.0321029	0.55 (0.45 - 0.68)	3.02e-08	1.72e-06
6	dhCer(d18:0/24:1)	0.90 (0.71 - 1.14)	0.37411	0.51542	0.79 (0.61 - 1.02)	0.0691194	0.212589	0.84 (0.71 - 1.01)	0.0597252	0.12494
7	Cer(d16:1/16:0)	0.87 (0.69 - 1.09)	0.232591	0.367624	0.90 (0.69 - 1.16)	0.405396	0.601011	0.88 (0.74 - 1.05)	0.148205	0.246575
8	Cer(d16:1/18:0)	1.01 (0.80 - 1.29)	0.907327	0.943819	0.98 (0.75 - 1.27)	0.853042	0.922777	1.00 (0.84 - 1.19)	0.969531	0.983357
9	Cer(d16:1/22:0)	0.76 (0.60 - 0.95)	0.0180229	0.0622469	1.05 (0.81 - 1.37)	0.699736	0.831211	0.87 (0.74 - 1.04)	0.127663	0.219458
10	Cer(d16:1/24:0)	0.63 (0.50 - 0.80)	9.66957e-05	0.001572	0.90 (0.69 - 1.16)	0.407244	0.601876	0.74 (0.62 - 0.88)	0.000551237	0.00326722
11	Cer(d16:1/24:1)	0.99 (0.78 - 1.26)	0.958933	0.972608	1.08 (0.83 - 1.40)	0.573525	0.747743	1.03 (0.86 - 1.23)	0.731617	0.805438
12	Cer(d17:1/16:0)	0.99 (0.79 - 1.23)	0.91707	0.950479	1.07 (0.82 - 1.38)	0.630579	0.78857	1.02 (0.86 - 1.21)	0.816589	0.863641
13	Cer(d17:1/18:0)	1.28 (1.01 - 1.63)	0.0398494	0.109011	0.90 (0.70 - 1.15)	0.405603	0.601011	1.08 (0.91 - 1.29)	0.362987	0.491761
14	Cer(d17:1/20:0)	1.26 (1.00 - 1.59)	0.0484408	0.125858	1.10 (0.86 - 1.41)	0.44758	0.638278	1.18 (1.00 - 1.40)	0.0493401	0.109239
15	Cer(d17:1/22:0)	0.87 (0.69 - 1.10)	0.242261	0.377662	1.10 (0.84 - 1.44)	0.492452	0.675193	0.96 (0.81 - 1.15)	0.655403	0.7414
16	Cer(d17:1/24:0)	0.78 (0.62 - 0.99)	0.03678	0.101591	0.95 (0.73 - 1.24)	0.717159	0.841368	0.85 (0.72 - 1.01)	0.0697256	0.140277
17	Cer(d17:1/24:1)	1.33 (1.05 - 1.68)	0.0181291	0.0622469	1.15 (0.89 - 1.49)	0.273185	0.485758	1.25 (1.05 - 1.48)	0.012914	0.0380728
18	Cer(d18:1/14:0)	1.51 (1.19 - 1.92)	0.000627829	0.0058563	1.33 (1.02 - 1.75)	0.0373476	0.151791	1.43 (1.20 - 1.71)	7.99e-05	0.000757993
19	Cer(d18:1/16:0)	1.17 (0.89 - 1.53)	0.260365	0.39932	1.38 (1.00 - 1.90)	0.0471235	0.175151	1.25 (1.02 - 1.54)	0.0321216	0.080163
20	Cer(d18:1/18:0)	1.52 (1.19 - 1.95)	0.000774662	0.00688723	1.18 (0.91 - 1.53)	0.211367	0.421992	1.35 (1.13 - 1.62)	0.000956934	0.00505518
21	Cer(d18:1/20:0)	1.50 (1.16 - 1.93)	0.00206599	0.0126073	1.34 (1.02 - 1.77)	0.0336176	0.1417	1.42 (1.18 - 1.71)	0.000215461	0.00161145
22	Cer(d18:1/22:0)	0.80 (0.61 - 1.05)	0.112515	0.227366	1.17 (0.87 - 1.58)	0.292566	0.509083	0.95 (0.78 - 1.16)	0.644119	0.737432
23	Cer(d18:1/24:0)	0.63 (0.48 - 0.83)	0.000958068	0.0075714	0.87 (0.65 - 1.16)	0.342909	0.551173	0.73 (0.60 - 0.89)	0.0022506	0.0100046
24	Cer(d18:1/24:1)	1.81 (1.39 - 2.36)	1.36427e-05	0.000352849	1.11 (0.86 - 1.44)	0.428004	0.624447	1.41 (1.17 - 1.70)	0.000304976	0.00204155
25	Cer(d18:1/26:0)	0.76 (0.59 - 0.98)	0.035532	0.0995946	0.81 (0.60 - 1.08)	0.151746	0.352212	0.78 (0.64 - 0.95)	0.0115348	0.0352866
26	Cer(d18:2/14:0)	1.16 (0.92 - 1.46)	0.20116	0.334641	1.30 (0.99 - 1.71)	0.0588635	0.192039	1.22 (1.02 - 1.45)	0.0281668	0.0721933
27	Cer(d18:2/16:0)	0.90 (0.69 - 1.16)	0.398814	0.540298	1.15 (0.86 - 1.53)	0.340989	0.551173	1.00 (0.83 - 1.21)	0.999782	0.999782
28	Cer(d18:2/17:0)	1.05 (0.87 - 1.27)	0.621602	0.746185	0.99 (0.79 - 1.24)	0.948849	0.964098	1.02 (0.89 - 1.18)	0.739163	0.807262
29	Cer(d18:2/18:0)	1.20 (0.95 - 1.51)	0.128749	0.245833	1.07 (0.83 - 1.38)	0.593172	0.75846	1.14 (0.96 - 1.35)	0.138257	0.234131
30	Cer(d18:2/20:0)	1.22 (0.96 - 1.54)	0.0983436	0.20802	1.21 (0.93 - 1.57)	0.164877	0.36222	1.21 (1.02 - 1.45)	0.03091	0.0774793
31	Cer(d18:2/22:0)	0.77 (0.60 - 0.98)	0.0363114	0.10128	1.18 (0.90 - 1.55)	0.227883	0.443397	0.93 (0.78 - 1.12)	0.45738	0.594176
32	Cer(d18:2/24:0)	0.66 (0.52 - 0.84)	0.000643675	0.00590728	0.97 (0.75 - 1.27)	0.844549	0.91533	0.79 (0.66 - 0.94)	0.00822641	0.0278621
33	Cer(d18:2/24:1)	1.23 (0.97 - 1.57)	0.0887078	0.194567	1.15 (0.88 - 1.49)	0.306103	0.526202	1.19 (1.00 - 1.42)	0.0518328	0.114127
34	Cer(d18:2/26:0)	0.66 (0.52 - 0.84)	0.000787386	0.00689266	0.94 (0.72 - 1.23)	0.653986	0.805451	0.78 (0.65 - 0.93)	0.00531587	0.0193893
35	Cer(d19:1/16:0)	1.24 (1.00 - 1.53)	0.0539452	0.135818	1.09 (0.86 - 1.39)	0.457702	0.639883	1.17 (1.00 - 1.37)	0.0541189	0.118401
36	Cer(d19:1/18:0)	1.30 (1.05 - 1.60)	0.0145138	0.0545485	1.15 (0.91 - 1.46)	0.229102	0.443397	1.23 (1.05 - 1.44)	0.00869178	0.0287536
37	Cer(d19:1/20:0)	1.34 (1.07 - 1.67)	0.00934485	0.0390972	1.19 (0.94 - 1.51)	0.144084	0.340182	1.27 (1.08 - 1.49)	0.0037897	0.0149746
38	Cer(d19:1/22:0)	1.04 (0.84 - 1.30)	0.717981	0.815431	1.13 (0.89 - 1.45)	0.316765	0.528195	1.08 (0.92 - 1.27)	0.349919	0.478615
39	Cer(d19:1/24:0)	0.93 (0.75 - 1.15)	0.482527	0.622636	0.96 (0.75 - 1.22)	0.730491	0.847285	0.94 (0.80 - 1.10)	0.451001	0.588577
40	Cer(d19:1/24:1)	1.54 (1.23 - 1.92)	0.000125495	0.00198146	1.10 (0.88 - 1.39)	0.399204	0.597756	1.31 (1.12 - 1.54)	0.000792857	0.00437996
41	Cer(d19:1/26:0)	0.94 (0.76 - 1.15)	0.550486	0.683533	0.95 (0.75 - 1.20)	0.640042	0.796006	0.94 (0.81 - 1.10)	0.448961	0.587262
42	Cer(d20:1/22:0)	0.76 (0.61 - 0.95)	0.0147857	0.0545485	0.90 (0.70 - 1.17)	0.446757	0.638278	0.82 (0.69 - 0.97)	0.0189522	0.053919
43	Cer(d20:1/24:0)	0.65 (0.52 - 0.81)	0.000152486	0.00222473	0.72 (0.56 - 0.94)	0.014342	0.0800059	0.68 (0.58 - 0.81)	7.9e-06	0.000118323
44	Cer(d20:1/24:1)	1.15 (0.93 - 1.42)	0.189065	0.320172	0.91 (0.71 - 1.15)	0.416088	0.611768	1.04 (0.89 - 1.21)	0.646447	0.738611
45	Cer(d20:1/26:0)	1.02 (0.85 - 1.23)	0.829996	0.886055	0.99 (0.79 - 1.23)	0.912764	0.95871	1.01 (0.87 - 1.16)	0.925443	0.947081
46	HexCer(d18:1/16:0)	1.33 (1.07 - 1.66)	0.0101306	0.0411737	0.88 (0.68 - 1.14)	0.338566	0.551173	1.12 (0.95 - 1.33)	0.171893	0.273204
47	HexCer(d18:1/18:0)	1.80 (1.40 - 2.31)	4.97802e-06	0.000177031	1.15 (0.89 - 1.50)	0.290856	0.50766	1.45 (1.21 - 1.74)	5.58e-05	0.000566997
48	HexCer(d18:1/20:0)	1.51 (1.18 - 1.93)	0.000935475	0.00755949	1.00 (0.77 - 1.31)	0.999016	0.999016	1.25 (1.04 - 1.50)	0.0149024	0.0434844
49	HexCer(d18:1/22:0)	0.94 (0.73 - 1.21)	0.641681	0.760659	0.87 (0.66 - 1.15)	0.333432	0.548331	0.91 (0.76 - 1.10)	0.320151	0.44108
50	HexCer(d18:1/24:0)	1.04 (0.81 - 1.34)	0.76658	0.850261	0.76 (0.57 - 1.00)	0.0504187	0.180316	0.90 (0.75 - 1.09)	0.274509	0.397445
51	HexCer(d18:1/24:1)	1.70 (1.34 - 2.15)	1.32213e-05	0.000352849	0.89 (0.69 - 1.15)	0.373715	0.575391	1.25 (1.05 - 1.49)	0.0104384	0.0329969
52	Hex2Cer(d18:1/16:0)	1.20 (0.95 - 1.52)	0.132543	0.250934	1.28 (0.97 - 1.69)	0.0818572	0.237636	1.23 (1.03 - 1.48)	0.0230801	0.0616552
53	Hex2Cer(d18:1/18:0)	1.22 (0.97 - 1.55)	0.0957411	0.204033	0.84 (0.63 - 1.10)	0.20589	0.415431	1.04 (0.87 - 1.25)	0.652983	0.7414
54	Hex2Cer(d18:1/20:0)	1.17 (0.92 - 1.50)	0.210676	0.34348	1.33 (1.00 - 1.77)	0.0538585	0.185149	1.23 (1.02 - 1.49)	0.027457	0.0706926
55	Hex2Cer(d18:1/22:0)	0.87 (0.67 - 1.12)	0.276648	0.416721	1.08 (0.80 - 1.45)	0.611759	0.771329	0.95 (0.78 - 1.16)	0.629817	0.728385
56	Hex2Cer(d18:1/24:0)	0.94 (0.73 - 1.21)	0.651308	0.767276	0.94 (0.70 - 1.27)	0.69116	0.826197	0.94 (0.78 - 1.14)	0.547416	0.669849
57	Hex2Cer(d18:1/24:1)	1.35 (1.06 - 1.71)	0.0145117	0.0545485	1.17 (0.89 - 1.55)	0.2524	0.459348	1.27 (1.06 - 1.52)	0.0093819	0.0303313
58	Hex3Cer(d18:1/16:0)	1.46 (1.13 - 1.87)	0.00352329	0.0185954	1.38 (1.01 - 1.87)	0.0439978	0.170304	1.42 (1.17 - 1.73)	0.00040864	0.00258351
59	Hex3Cer(d18:1/18:0)	1.06 (0.86 - 1.31)	0.594601	0.726026	1.36 (1.05 - 1.76)	0.0194917	0.0964417	1.17 (1.00 - 1.38)	0.0573501	0.122678
60	Hex3Cer(d18:1/20:0)	1.07 (0.87 - 1.32)	0.52735	0.665326	1.46 (1.10 - 1.93)	0.00876557	0.0542132	1.19 (1.01 - 1.41)	0.0392332	0.0930155
61	Hex3Cer(d18:1/22:0)	1.19 (0.93 - 1.52)	0.169461	0.298861	1.65 (1.24 - 2.21)	0.0006823	0.0125235	1.36 (1.13 - 1.64)	0.00117491	0.00602737
62	Hex3Cer(d18:1/24:0)	1.05 (0.82 - 1.35)	0.700719	0.807929	1.40 (1.04 - 1.88)	0.0270158	0.121903	1.18 (0.98 - 1.43)	0.0863705	0.165471
63	Hex3Cer(d18:1/24:1)	1.66 (1.29 - 2.13)	6.78375e-05	0.00120624	1.07 (0.80 - 1.43)	0.665618	0.809266	1.38 (1.14 - 1.66)	0.00092784	0.00498057
64	GM3(d18:1/16:0)	1.46 (1.14 - 1.86)	0.00238426	0.013986	1.40 (1.04 - 1.90)	0.0277004	0.123137	1.44 (1.19 - 1.74)	0.000179103	0.00143535
65	GM3(d18:1/18:0)	1.18 (0.93 - 1.50)	0.163015	0.295399	1.14 (0.87 - 1.49)	0.349113	0.55643	1.16 (0.97 - 1.39)	0.0955318	0.177061
66	GM3(d18:1/20:0)	1.67 (1.32 - 2.10)	1.35547e-05	0.000352849	1.54 (1.18 - 2.01)	0.00151083	0.0191036	1.61 (1.35 - 1.92)	8.01e-08	3.8e-06
67	GM3(d18:1/22:0)	1.42 (1.09 - 1.86)	0.00890012	0.0380765	1.50 (1.11 - 2.03)	0.00866928	0.0542068	1.46 (1.19 - 1.78)	0.00021807	0.00161145
68	GM3(d18:1/24:0)	1.33 (1.04 - 1.71)	0.0249219	0.0757125	1.32 (1.00 - 1.76)	0.0529307	0.183644	1.33 (1.10 - 1.60)	0.00305424	0.0125026
69	GM3(d18:1/24:1)	2.27 (1.77 - 2.92)	1.41187e-10	8.03356e-08	1.49 (1.12 - 1.97)	0.00612417	0.0458507	1.88 (1.56 - 2.27)	3.57e-11	2.03e-08
70	GM1(d18:1/16:0)	1.20 (0.98 - 1.47)	0.0775857	0.177294	1.47 (1.14 - 1.90)	0.00279016	0.02835	1.30 (1.11 - 1.52)	0.00117581	0.00602737
71	Sulfatide (d18:1:/16:0(OH))	1.18 (0.92 - 1.50)	0.185625	0.31623	1.19 (0.89 - 1.58)	0.239365	0.453237	1.18 (0.98 - 1.42)	0.0766465	0.150906
72	Sulfatide (d18:1:/16:0)	0.91 (0.73 - 1.14)	0.428605	0.569804	0.93 (0.72 - 1.21)	0.591131	0.757553	0.92 (0.78 - 1.09)	0.341233	0.46786
73	Sulfatide (d18:1:/24:0(OH))	0.89 (0.71 - 1.11)	0.311453	0.450933	0.90 (0.69 - 1.18)	0.44366	0.638278	0.89 (0.75 - 1.06)	0.204849	0.310824
74	Sulfatide (d18:1:/24:0)	0.87 (0.69 - 1.09)	0.214234	0.346395	0.83 (0.62 - 1.09)	0.18054	0.37629	0.85 (0.71 - 1.01)	0.070551	0.14135
75	Sulfatide (d18:1:/24:1(OH))	1.03 (0.83 - 1.29)	0.774007	0.855063	0.83 (0.64 - 1.07)	0.156056	0.358049	0.94 (0.79 - 1.11)	0.479004	0.611106
76	Sulfatide (d18:1:/24:1)	1.12 (0.90 - 1.40)	0.292751	0.430428	0.94 (0.71 - 1.25)	0.667948	0.809455	1.05 (0.89 - 1.25)	0.568324	0.685119
77	SM(34:3)	1.04 (0.78 - 1.39)	0.796241	0.871271	1.85 (1.37 - 2.49)	4.9294e-05	0.00254984	1.38 (1.12 - 1.69)	0.00252279	0.0108748
78	SM(35:2) (b)	1.23 (0.95 - 1.59)	0.115446	0.22888	1.74 (1.23 - 2.47)	0.00173908	0.0210539	1.39 (1.13 - 1.71)	0.00176005	0.00801173
79	SM(37:2)	1.29 (1.01 - 1.66)	0.04199	0.112699	1.18 (0.89 - 1.56)	0.253417	0.459348	1.24 (1.03 - 1.50)	0.0226089	0.0606815
80	SM(41:0)	0.67 (0.53 - 0.85)	0.000898307	0.00755949	0.81 (0.61 - 1.09)	0.167142	0.36409	0.72 (0.60 - 0.87)	0.000547301	0.00326722
81	SM(41:1) (a)	0.86 (0.69 - 1.08)	0.204661	0.335597	0.85 (0.66 - 1.10)	0.219189	0.434149	0.86 (0.72 - 1.02)	0.0776418	0.151181
82	SM(43:1)	0.70 (0.54 - 0.89)	0.00433913	0.0215162	0.71 (0.54 - 0.94)	0.0163545	0.0853736	0.70 (0.58 - 0.85)	0.000193464	0.00148758
83	SM(43:2) (b)	1.60 (1.24 - 2.08)	0.00035746	0.00432755	0.92 (0.71 - 1.20)	0.542316	0.726701	1.22 (1.01 - 1.46)	0.0353666	0.0863675
84	SM(d16:1/19:0)	1.34 (1.05 - 1.71)	0.0202307	0.0661567	1.13 (0.87 - 1.47)	0.346585	0.555512	1.24 (1.03 - 1.48)	0.0194801	0.055074
85	SM(d16:1/23:0)/SM(d17:1/22:0)	0.56 (0.43 - 0.74)	4.4786e-05	0.000849442	0.87 (0.63 - 1.19)	0.382272	0.579776	0.68 (0.55 - 0.84)	0.000271395	0.00186053
86	SM(d16:1/24:1)	1.12 (0.87 - 1.44)	0.362453	0.50548	0.81 (0.62 - 1.06)	0.132833	0.327289	0.97 (0.81 - 1.16)	0.717278	0.792488
87	SM(d17:1/14:0)	1.23 (0.95 - 1.59)	0.115345	0.22888	1.11 (0.84 - 1.47)	0.447277	0.638278	1.17 (0.97 - 1.42)	0.0947328	0.177061
88	SM(d17:1/16:0)	1.04 (0.78 - 1.38)	0.802692	0.873136	0.99 (0.72 - 1.35)	0.942338	0.964098	1.01 (0.82 - 1.25)	0.892626	0.926114
89	SM(d17:1/24:1)	1.59 (1.23 - 2.06)	0.000397298	0.00452125	0.87 (0.67 - 1.15)	0.336145	0.551173	1.20 (1.00 - 1.45)	0.0545185	0.118401
90	SM(d18:0/14:0)	0.83 (0.63 - 1.09)	0.182743	0.312254	0.94 (0.71 - 1.25)	0.672392	0.810575	0.88 (0.72 - 1.07)	0.213426	0.320853
91	SM(d18:0/16:0)	0.76 (0.57 - 1.00)	0.0522712	0.132778	0.78 (0.57 - 1.06)	0.115841	0.295578	0.77 (0.62 - 0.94)	0.0126361	0.0374475
92	SM(d18:0/22:0)	0.48 (0.37 - 0.63)	5.74702e-08	8.17513e-06	0.77 (0.59 - 1.01)	0.0611081	0.194249	0.60 (0.50 - 0.73)	2.02e-07	6.78e-06
93	SM(d18:1/14:0)/SM(d16:1/16:0)	0.74 (0.55 - 1.00)	0.0515905	0.131637	0.93 (0.69 - 1.26)	0.653075	0.805451	0.83 (0.68 - 1.03)	0.0911854	0.172374
94	SM(d18:1/16:0)	1.15 (0.82 - 1.60)	0.418697	0.561883	1.09 (0.74 - 1.60)	0.66477	0.809266	1.12 (0.87 - 1.44)	0.370259	0.498458
95	SM(d18:1/17:0)/SM(d17:1/18:0)	1.35 (1.05 - 1.73)	0.0175277	0.0619458	1.05 (0.81 - 1.37)	0.710861	0.839083	1.20 (1.00 - 1.44)	0.0461056	0.104339
96	SM(d18:1/18:0)/SM(d16:1/20:0)	1.24 (0.95 - 1.63)	0.119654	0.23329	1.19 (0.88 - 1.60)	0.253489	0.459348	1.22 (1.00 - 1.49)	0.0550779	0.118709
97	SM(d18:1/20:0)/SM(d16:1/22:0)	0.69 (0.51 - 0.93)	0.0148255	0.0545485	0.87 (0.63 - 1.20)	0.40358	0.601011	0.77 (0.62 - 0.96)	0.0186947	0.0534538
98	SM(d18:1/22:0)/SM(d16:1/24:0)	0.41 (0.29 - 0.59)	1.18437e-06	6.12643e-05	0.75 (0.53 - 1.06)	0.0995199	0.268373	0.56 (0.44 - 0.72)	5.15e-06	8.58e-05
99	SM(d18:1/23:0)/SM(d17:1/24:0)	0.38 (0.27 - 0.54)	3.78331e-08	7.17567e-06	0.71 (0.49 - 1.02)	0.06342	0.198275	0.51 (0.40 - 0.66)	1.33e-07	5.62e-06
100	SM(d18:1/24:0)	0.39 (0.28 - 0.55)	3.16681e-08	7.17567e-06	0.58 (0.42 - 0.81)	0.00106455	0.0155315	0.48 (0.38 - 0.61)	5.66e-10	6.44e-08
101	SM(d18:1/24:1)	1.58 (1.22 - 2.04)	0.000558432	0.00557452	0.78 (0.59 - 1.04)	0.0893894	0.253015	1.15 (0.95 - 1.39)	0.157945	0.257353
102	SM(d18:2/14:0)	1.06 (0.78 - 1.44)	0.714685	0.813311	1.31 (0.94 - 1.84)	0.115756	0.295578	1.17 (0.93 - 1.47)	0.18378	0.288074
103	SM(d18:2/16:0)	0.68 (0.50 - 0.94)	0.0181599	0.0622469	1.09 (0.77 - 1.55)	0.637411	0.795366	0.84 (0.66 - 1.06)	0.150368	0.248719
104	SM(d18:2/17:0)	1.16 (0.90 - 1.50)	0.254345	0.392201	1.25 (0.93 - 1.67)	0.137056	0.330443	1.20 (0.99 - 1.45)	0.0659699	0.134541
105	SM(d18:2/18:0)	1.32 (1.01 - 1.73)	0.0439841	0.116948	1.36 (1.00 - 1.85)	0.0474047	0.175151	1.34 (1.09 - 1.64)	0.004765	0.01788
106	SM(d18:2/18:1)	1.36 (1.05 - 1.76)	0.0210799	0.0678127	1.81 (1.37 - 2.39)	2.89558e-05	0.00226318	1.55 (1.28 - 1.87)	5.69e-06	9e-05
107	SM(d18:2/20:0)	1.17 (0.91 - 1.52)	0.221093	0.355373	1.32 (0.97 - 1.81)	0.0810152	0.236398	1.23 (1.01 - 1.50)	0.0401827	0.0941381
108	SM(d18:2/22:0)	0.65 (0.48 - 0.88)	0.00568275	0.0262885	1.16 (0.84 - 1.61)	0.375167	0.575391	0.85 (0.68 - 1.06)	0.155726	0.254622
109	SM(d18:2/23:0)	0.58 (0.43 - 0.78)	0.00033121	0.00409692	1.06 (0.75 - 1.50)	0.741561	0.847285	0.75 (0.60 - 0.94)	0.0118456	0.0360437
110	SM(d18:2/24:0)	0.58 (0.42 - 0.79)	0.000596406	0.00565592	0.85 (0.61 - 1.18)	0.32437	0.536531	0.69 (0.55 - 0.87)	0.00150102	0.00716539
111	SM(d19:1/24:1)	1.39 (1.13 - 1.72)	0.00221861	0.0132883	0.89 (0.71 - 1.13)	0.338542	0.551173	1.14 (0.97 - 1.33)	0.106355	0.190902
112	PC(28:0)	1.20 (0.98 - 1.48)	0.0828984	0.186159	1.14 (0.89 - 1.46)	0.290619	0.50766	1.18 (1.00 - 1.38)	0.0447335	0.102635
113	PC(14:0_16:0)	1.16 (0.93 - 1.46)	0.188495	0.32016	1.01 (0.78 - 1.33)	0.91631	0.95871	1.10 (0.93 - 1.31)	0.28281	0.407389
114	PC(31:0) (a)	1.24 (1.00 - 1.55)	0.0535671	0.135465	1.08 (0.84 - 1.38)	0.545097	0.726701	1.17 (0.99 - 1.37)	0.0655232	0.134541
115	PC(31:0) (b)	1.34 (1.09 - 1.63)	0.0043839	0.0215162	1.12 (0.88 - 1.42)	0.377916	0.578049	1.24 (1.06 - 1.45)	0.00580038	0.0206276
116	PC(16:0_16:0)	1.15 (0.89 - 1.48)	0.278388	0.41685	0.88 (0.65 - 1.20)	0.430566	0.62498	1.03 (0.85 - 1.26)	0.734653	0.806983
117	PC(32:1)	1.41 (1.11 - 1.80)	0.00528404	0.0248481	1.12 (0.85 - 1.47)	0.417183	0.611797	1.27 (1.06 - 1.53)	0.00876608	0.0288318
118	PC(32:2)	1.01 (0.78 - 1.31)	0.926298	0.951378	1.35 (1.01 - 1.81)	0.0458848	0.172904	1.15 (0.94 - 1.39)	0.167304	0.267404
119	PC(33:0) (a)	1.48 (1.17 - 1.89)	0.00132376	0.00991077	1.04 (0.81 - 1.35)	0.740777	0.847285	1.26 (1.05 - 1.50)	0.0105296	0.0330457
120	PC(33:0) (b)	1.23 (1.00 - 1.51)	0.046415	0.122269	1.07 (0.83 - 1.39)	0.603124	0.766021	1.17 (0.99 - 1.37)	0.0592102	0.12432
121	PC(33:1)	1.77 (1.38 - 2.29)	9.65585e-06	0.000305232	1.22 (0.93 - 1.59)	0.157015	0.358801	1.49 (1.24 - 1.79)	2.7e-05	0.000341296
122	PC(33:2)	1.21 (0.94 - 1.57)	0.133386	0.251314	1.51 (1.12 - 2.04)	0.00664835	0.0478459	1.33 (1.10 - 1.62)	0.00372353	0.0149203
123	PC(16:0_18:0)	0.70 (0.52 - 0.95)	0.0199918	0.0657534	1.02 (0.73 - 1.42)	0.900898	0.949902	0.83 (0.67 - 1.03)	0.0977495	0.179998
124	PC(16:0_18:1)	1.34 (1.03 - 1.73)	0.0265929	0.0796388	1.04 (0.78 - 1.40)	0.783012	0.883996	1.20 (0.99 - 1.46)	0.0639982	0.131938
125	PC(16:0_18:2)	0.90 (0.71 - 1.13)	0.36525	0.508136	1.26 (0.93 - 1.71)	0.136324	0.330078	1.02 (0.85 - 1.23)	0.847865	0.891747
126	PC(16:1_18:2)	1.21 (0.94 - 1.55)	0.132403	0.250934	1.43 (1.07 - 1.92)	0.0152267	0.0830536	1.30 (1.08 - 1.57)	0.00653167	0.0228008
127	PC(16:0_18:3) (a)	1.23 (0.97 - 1.56)	0.0815671	0.184907	1.41 (1.03 - 1.95)	0.0336195	0.1417	1.30 (1.07 - 1.57)	0.00772926	0.0264937
128	PC(16:0_18:3) (b)	0.97 (0.76 - 1.24)	0.823174	0.882083	1.39 (1.02 - 1.90)	0.0386241	0.154768	1.11 (0.92 - 1.35)	0.275626	0.398049
129	PC(14:0_20:4)	0.88 (0.69 - 1.12)	0.288641	0.427699	1.02 (0.78 - 1.33)	0.897063	0.948982	0.94 (0.79 - 1.12)	0.481771	0.613261
130	PC(34:5)	0.81 (0.65 - 1.01)	0.0639004	0.153415	0.73 (0.57 - 0.95)	0.0175382	0.0907203	0.78 (0.65 - 0.92)	0.00307816	0.0125105
131	PC(15-MHDA_18:1)	1.70 (1.36 - 2.14)	4.92316e-06	0.000177031	1.14 (0.90 - 1.45)	0.286959	0.503949	1.41 (1.19 - 1.67)	5.02e-05	0.000528493
132	PC(17:0_18:1)	1.62 (1.27 - 2.08)	0.000128847	0.00198146	1.13 (0.86 - 1.48)	0.383121	0.579776	1.38 (1.15 - 1.66)	0.000624851	0.00366536
133	PC(15-MHDA_18:2)	1.39 (1.09 - 1.79)	0.00866984	0.0376575	1.21 (0.93 - 1.57)	0.166008	0.363302	1.30 (1.09 - 1.56)	0.00421354	0.0164213
134	PC(17:0_18:2)	1.03 (0.81 - 1.31)	0.810401	0.873754	1.25 (0.94 - 1.65)	0.124195	0.312685	1.12 (0.93 - 1.34)	0.237934	0.354176
135	PC(17:1_18:2)	1.29 (1.03 - 1.60)	0.0237575	0.0730705	1.27 (0.96 - 1.68)	0.0942413	0.259278	1.28 (1.08 - 1.52)	0.00492447	0.0183139
136	PC(15:0_20:3)	1.34 (1.06 - 1.70)	0.014145	0.0540169	1.29 (0.98 - 1.71)	0.0719665	0.2181	1.32 (1.10 - 1.58)	0.00240566	0.0105044
137	PC(15:0_20:4)	1.13 (0.90 - 1.41)	0.280534	0.417863	1.13 (0.88 - 1.45)	0.340009	0.551173	1.13 (0.96 - 1.33)	0.149747	0.248414
138	PC(35:5)	0.92 (0.74 - 1.15)	0.479615	0.621642	0.70 (0.54 - 0.91)	0.00707981	0.049127	0.82 (0.70 - 0.97)	0.0217121	0.0588294
139	PC(18:0_18:1)	1.05 (0.82 - 1.34)	0.692619	0.804286	1.07 (0.79 - 1.44)	0.660371	0.808515	1.06 (0.88 - 1.28)	0.558858	0.678595
140	PC(18:1_18:1)	1.17 (0.93 - 1.46)	0.178471	0.308662	1.23 (0.91 - 1.64)	0.17292	0.368912	1.19 (0.99 - 1.42)	0.05798	0.123099
141	PC(18:0_18:2)	0.66 (0.50 - 0.85)	0.00158087	0.0113971	1.26 (0.92 - 1.72)	0.154897	0.356828	0.86 (0.70 - 1.05)	0.130564	0.223768
142	PC(18:1_18:2)	1.14 (0.92 - 1.41)	0.241078	0.376851	1.24 (0.93 - 1.65)	0.145134	0.341244	1.17 (0.99 - 1.39)	0.0697686	0.140277
143	PC(16:0_20:3) (a)	1.08 (0.84 - 1.39)	0.546825	0.681029	1.56 (1.14 - 2.12)	0.0048104	0.0391017	1.25 (1.03 - 1.52)	0.0239268	0.0630295
144	PC(16:0_20:3) (b)	1.11 (0.89 - 1.37)	0.358045	0.500559	1.22 (0.93 - 1.60)	0.152274	0.352212	1.15 (0.97 - 1.36)	0.107438	0.192038
145	PC(18:2_18:2)	0.78 (0.62 - 0.98)	0.0339377	0.0970379	1.09 (0.82 - 1.45)	0.561914	0.742143	0.89 (0.74 - 1.06)	0.197347	0.302669
146	PC(16:0_20:4)	0.96 (0.77 - 1.18)	0.676252	0.790118	0.96 (0.75 - 1.22)	0.718994	0.841785	0.96 (0.81 - 1.12)	0.581491	0.693645
147	PC(16:1_20:4)	1.08 (0.85 - 1.38)	0.52164	0.661053	1.03 (0.79 - 1.35)	0.838222	0.911948	1.06 (0.88 - 1.27)	0.540262	0.665388
148	PC(16:0_20:5)	0.81 (0.65 - 1.02)	0.0675522	0.158831	0.64 (0.49 - 0.83)	0.000764796	0.0131869	0.73 (0.62 - 0.87)	0.000345392	0.00225894
149	PC(36:6) (a)	0.91 (0.72 - 1.13)	0.389796	0.530608	0.74 (0.57 - 0.97)	0.026155	0.120994	0.83 (0.70 - 0.99)	0.0355979	0.0865608
150	PC(14:0_22:6)	0.78 (0.62 - 0.97)	0.0274071	0.0816474	0.79 (0.61 - 1.02)	0.0750652	0.224354	0.78 (0.66 - 0.93)	0.00460588	0.0177078
151	PC(15-MHDA_20:4)	1.21 (0.96 - 1.51)	0.0997274	0.208621	1.17 (0.91 - 1.50)	0.230999	0.445555	1.19 (1.01 - 1.41)	0.042797	0.0993937
152	PC(17:0_20:4)	1.06 (0.86 - 1.30)	0.604295	0.731583	1.07 (0.83 - 1.37)	0.60452	0.766084	1.06 (0.90 - 1.25)	0.465128	0.598774
153	PC(15:0_22:6)	0.97 (0.79 - 1.20)	0.790445	0.868269	0.75 (0.58 - 0.97)	0.0308311	0.133915	0.88 (0.75 - 1.03)	0.116475	0.203171
154	PC(38:2)	0.94 (0.72 - 1.22)	0.631437	0.753224	0.91 (0.67 - 1.25)	0.565298	0.742852	0.93 (0.76 - 1.13)	0.461266	0.596501
155	PC(18:0_20:3)	0.86 (0.67 - 1.10)	0.230245	0.366973	0.94 (0.71 - 1.26)	0.696557	0.83075	0.89 (0.74 - 1.08)	0.245082	0.361273
156	PC(18:1_20:3)	1.13 (0.90 - 1.42)	0.278161	0.41685	1.17 (0.89 - 1.55)	0.262945	0.471974	1.15 (0.96 - 1.37)	0.12177	0.210599
157	PC(38:4) (b)	1.24 (0.96 - 1.59)	0.0933798	0.202027	1.67 (1.25 - 2.23)	0.00045909	0.0096749	1.41 (1.17 - 1.70)	0.000364782	0.00233214
158	PC(18:0_20:4)	0.78 (0.63 - 0.97)	0.0234395	0.0724841	1.07 (0.83 - 1.38)	0.606093	0.766371	0.89 (0.75 - 1.05)	0.164737	0.26479
159	PC(38:5) (a)	1.04 (0.84 - 1.30)	0.704237	0.807929	1.18 (0.92 - 1.52)	0.199601	0.406521	1.10 (0.93 - 1.30)	0.262113	0.3834
160	PC(38:5) (b)	0.80 (0.64 - 1.00)	0.050564	0.130439	0.96 (0.74 - 1.24)	0.74092	0.847285	0.86 (0.73 - 1.02)	0.0919128	0.173174
161	PC(38:6) (a)	0.73 (0.59 - 0.90)	0.00378877	0.0192483	0.86 (0.64 - 1.16)	0.311843	0.526524	0.77 (0.65 - 0.92)	0.00325994	0.0131554
162	PC(16:0_22:6)	0.79 (0.64 - 0.98)	0.0326779	0.0949343	0.66 (0.52 - 0.85)	0.00145759	0.0188493	0.74 (0.63 - 0.87)	0.000228001	0.00166324
163	PC(18:2_20:5)	0.66 (0.51 - 0.84)	0.000912641	0.00755949	0.61 (0.46 - 0.80)	0.000380756	0.00866601	0.63 (0.53 - 0.76)	1.27e-06	2.9e-05
164	PC(16:1_22:6)	0.88 (0.69 - 1.11)	0.273635	0.414091	0.78 (0.60 - 1.03)	0.0753104	0.224354	0.84 (0.70 - 1.00)	0.0461079	0.104339
165	PC(38:7) (c)	1.00 (0.79 - 1.27)	0.992541	0.993561	1.19 (0.91 - 1.54)	0.200045	0.406521	1.08 (0.91 - 1.29)	0.393387	0.521765
166	PC(39:5) (a)	1.30 (1.04 - 1.61)	0.019506	0.0649058	1.07 (0.83 - 1.37)	0.600425	0.765093	1.19 (1.01 - 1.40)	0.0358042	0.0866919
167	PC(39:5) (b)	1.18 (0.96 - 1.46)	0.117012	0.230195	0.96 (0.75 - 1.24)	0.772694	0.875822	1.09 (0.93 - 1.28)	0.309148	0.431141
168	PC(15-MHDA_22:6)	0.99 (0.81 - 1.21)	0.924299	0.951042	0.84 (0.66 - 1.07)	0.164062	0.36222	0.93 (0.79 - 1.08)	0.330989	0.454909
169	PC(17:0_22:6)	0.94 (0.77 - 1.15)	0.543129	0.679936	0.81 (0.64 - 1.04)	0.093947	0.259278	0.89 (0.76 - 1.03)	0.123364	0.21271
170	PC(18:0_22:4)	1.04 (0.81 - 1.33)	0.766421	0.850261	1.40 (1.07 - 1.83)	0.0131476	0.0755656	1.19 (0.99 - 1.43)	0.0582771	0.12327
171	PC(18:0_22:5) (n3)/PC(20:1_20:4)	0.91 (0.73 - 1.13)	0.384545	0.525977	0.97 (0.75 - 1.26)	0.837991	0.911948	0.94 (0.79 - 1.10)	0.424475	0.560386
172	PC(18:0_22:5) (n6)	1.08 (0.85 - 1.37)	0.509312	0.649772	1.43 (1.08 - 1.89)	0.0116616	0.0684067	1.22 (1.02 - 1.46)	0.032287	0.0802241
173	PC(18:0_22:6)	0.72 (0.58 - 0.89)	0.00201988	0.0125964	0.70 (0.55 - 0.90)	0.00539549	0.042154	0.71 (0.60 - 0.83)	3.27e-05	0.000379699
174	PC(40:7) (a)	0.94 (0.75 - 1.19)	0.617016	0.742245	0.90 (0.69 - 1.18)	0.453932	0.639883	0.93 (0.78 - 1.10)	0.384741	0.5151
175	PC(18:1_22:6) (a)	0.95 (0.78 - 1.17)	0.649842	0.767276	0.97 (0.76 - 1.24)	0.803533	0.891248	0.96 (0.82 - 1.12)	0.611039	0.716868
176	PC(18:1_22:6) (b)	1.05 (0.85 - 1.29)	0.650224	0.767276	1.47 (1.15 - 1.88)	0.00226269	0.0257495	1.21 (1.03 - 1.42)	0.0205084	0.0561023
177	PC(40:8)	0.61 (0.47 - 0.80)	0.000290353	0.00384211	0.78 (0.59 - 1.04)	0.0873919	0.24863	0.69 (0.57 - 0.83)	0.000140788	0.00117806
178	PC(O-16:0/16:0)	1.06 (0.85 - 1.33)	0.591484	0.723772	1.15 (0.87 - 1.52)	0.312776	0.526537	1.10 (0.92 - 1.31)	0.293339	0.417275
179	PC(O-32:1)	1.13 (0.91 - 1.41)	0.276838	0.416721	1.14 (0.86 - 1.51)	0.374173	0.575391	1.13 (0.95 - 1.35)	0.160275	0.258568
180	PC(O-32:2)	0.51 (0.39 - 0.66)	2.91485e-07	2.76425e-05	0.95 (0.73 - 1.22)	0.662158	0.808515	0.70 (0.58 - 0.84)	0.00010334	0.000908263
181	PC(O-34:1)	1.15 (0.90 - 1.48)	0.264535	0.404624	1.04 (0.77 - 1.40)	0.79019	0.884396	1.11 (0.91 - 1.34)	0.306648	0.430822
182	PC(O-34:2)	0.64 (0.51 - 0.80)	9.49642e-05	0.001572	0.91 (0.71 - 1.17)	0.457495	0.639883	0.75 (0.63 - 0.89)	0.000734837	0.00413982
183	PC(O-34:4)	0.49 (0.37 - 0.65)	6.1641e-07	4.38421e-05	0.81 (0.63 - 1.04)	0.0968575	0.263693	0.65 (0.54 - 0.78)	5.28e-06	8.58e-05
184	PC(O-35:4)	0.68 (0.54 - 0.85)	0.000746445	0.0067417	0.77 (0.61 - 0.98)	0.0341585	0.142913	0.72 (0.61 - 0.85)	9.39e-05	0.000862132
185	PC(O-36:0)	0.82 (0.65 - 1.03)	0.088906	0.194567	1.14 (0.86 - 1.52)	0.358267	0.563132	0.93 (0.78 - 1.12)	0.464691	0.598774
186	PC(O-18:0/18:1)	0.79 (0.62 - 1.00)	0.0506628	0.130439	1.65 (1.23 - 2.22)	0.000885223	0.0148145	1.06 (0.88 - 1.27)	0.570916	0.68534
187	PC(O-18:1/18:1)	0.97 (0.77 - 1.23)	0.816514	0.876842	1.29 (0.96 - 1.74)	0.0947799	0.259278	1.08 (0.90 - 1.31)	0.392746	0.521765
188	PC(O-18:0/18:2)	0.77 (0.61 - 0.98)	0.0327014	0.0949343	1.44 (1.07 - 1.92)	0.0149176	0.0824091	0.99 (0.82 - 1.19)	0.897652	0.926114
189	PC(O-18:1/18:2)	0.77 (0.61 - 0.96)	0.0230105	0.0723369	1.18 (0.89 - 1.56)	0.24202	0.453237	0.91 (0.77 - 1.09)	0.307412	0.430831
190	PC(O-16:0/20:3)	0.93 (0.75 - 1.15)	0.525112	0.663975	1.24 (0.96 - 1.61)	0.0991613	0.268373	1.05 (0.89 - 1.23)	0.574703	0.688434
191	PC(O-16:0/20:4)	0.66 (0.52 - 0.83)	0.00049783	0.00515028	0.88 (0.69 - 1.13)	0.307979	0.526247	0.76 (0.64 - 0.90)	0.00119976	0.00609523
192	PC(O-36:5)	0.59 (0.47 - 0.75)	1.45797e-05	0.000360688	0.58 (0.44 - 0.75)	3.97193e-05	0.00239688	0.58 (0.49 - 0.70)	2.36e-09	1.8e-07
193	PC(O-18:0/20:4)	0.78 (0.63 - 0.97)	0.0233901	0.0724841	1.33 (1.04 - 1.72)	0.0256911	0.119822	0.98 (0.83 - 1.15)	0.783474	0.841303
194	PC(O-38:5)	0.77 (0.62 - 0.95)	0.016247	0.0584479	1.10 (0.86 - 1.41)	0.456191	0.639883	0.90 (0.76 - 1.05)	0.177272	0.280188
195	PC(O-16:0/22:6)	0.61 (0.49 - 0.76)	1.19373e-05	0.000352849	0.69 (0.53 - 0.88)	0.00331281	0.0314165	0.64 (0.54 - 0.76)	1.72e-07	6.12e-06
196	PC(O-40:5)	0.98 (0.80 - 1.21)	0.883383	0.926423	1.44 (1.10 - 1.88)	0.0077563	0.0501516	1.13 (0.96 - 1.33)	0.135932	0.231292
197	PC(O-18:0/22:6)	0.64 (0.51 - 0.79)	5.15769e-05	0.000946686	1.02 (0.79 - 1.32)	0.874205	0.935005	0.78 (0.66 - 0.92)	0.00300824	0.0124036
198	PC(O-40:7) (a)	0.74 (0.60 - 0.92)	0.00642555	0.029485	0.70 (0.54 - 0.90)	0.00672702	0.0478459	0.72 (0.61 - 0.85)	0.000129811	0.00111913
199	PC(O-40:7) (b)	0.83 (0.67 - 1.01)	0.0615229	0.149601	1.29 (0.98 - 1.71)	0.07448	0.224228	0.96 (0.82 - 1.13)	0.633418	0.729585
200	PC(P-16:0/16:0)	0.97 (0.77 - 1.22)	0.808231	0.873754	1.15 (0.88 - 1.49)	0.314929	0.528195	1.04 (0.88 - 1.24)	0.636961	0.732183
201	PC(P-16:0/16:1)	1.19 (0.93 - 1.52)	0.16539	0.297806	1.16 (0.85 - 1.56)	0.348608	0.55643	1.18 (0.97 - 1.42)	0.0954722	0.177061
202	PC(P-16:0/18:0)	0.91 (0.69 - 1.19)	0.483867	0.622896	1.48 (1.08 - 2.02)	0.0156622	0.0834234	1.11 (0.91 - 1.37)	0.301014	0.425005
203	PC(P-16:0/18:1)	1.33 (0.99 - 1.79)	0.0562802	0.140454	1.33 (0.94 - 1.87)	0.105188	0.279627	1.33 (1.06 - 1.66)	0.0122895	0.0369984
204	PC(P-16:0/18:2)	0.61 (0.46 - 0.81)	0.000573034	0.00559325	1.08 (0.82 - 1.42)	0.578972	0.747743	0.82 (0.67 - 1.00)	0.0457617	0.104339
205	PC(P-16:0/18:3)	1.04 (0.83 - 1.31)	0.726041	0.820772	0.92 (0.70 - 1.20)	0.544416	0.726701	0.99 (0.83 - 1.18)	0.897477	0.926114
206	PC(P-15:0/20:4) (a)	0.93 (0.76 - 1.13)	0.442534	0.584227	0.87 (0.69 - 1.10)	0.252091	0.459348	0.90 (0.78 - 1.05)	0.185242	0.288774
207	PC(P-15:0/20:4) (b)	0.80 (0.64 - 0.99)	0.0411626	0.111531	0.78 (0.62 - 0.99)	0.0395686	0.157444	0.79 (0.67 - 0.93)	0.00377781	0.0149746
208	PC(P-18:1/18:1)	1.31 (0.99 - 1.73)	0.0552844	0.138576	1.24 (0.90 - 1.72)	0.185211	0.383218	1.28 (1.04 - 1.58)	0.0204859	0.0561023
209	PC(P-18:0/18:2)	0.76 (0.58 - 0.99)	0.0433914	0.115914	1.26 (0.95 - 1.68)	0.109126	0.286141	0.96 (0.79 - 1.17)	0.694577	0.776452
210	PC(P-36:3)	0.83 (0.64 - 1.07)	0.152448	0.280722	0.98 (0.74 - 1.30)	0.868877	0.93388	0.89 (0.74 - 1.08)	0.240099	0.355771
211	PC(P-16:0/20:4)	0.69 (0.54 - 0.88)	0.00309927	0.0169566	0.83 (0.64 - 1.07)	0.142363	0.337519	0.75 (0.63 - 0.90)	0.00161114	0.00751425
212	PC(P-17:0/20:4) (a)	1.02 (0.82 - 1.27)	0.858584	0.907371	0.86 (0.67 - 1.10)	0.223028	0.43911	0.94 (0.80 - 1.11)	0.49217	0.622321
213	PC(P-17:0/20:4) (b)	0.83 (0.66 - 1.04)	0.0990943	0.208511	0.86 (0.67 - 1.09)	0.209355	0.420419	0.84 (0.71 - 0.99)	0.0390799	0.0930155
214	PC(P-18:0/20:4)	0.71 (0.56 - 0.90)	0.00464447	0.0223958	0.99 (0.77 - 1.28)	0.944334	0.964098	0.83 (0.70 - 0.99)	0.034902	0.0856002
215	PC(P-38:5) (a)	0.68 (0.53 - 0.89)	0.0047345	0.0226381	0.95 (0.71 - 1.26)	0.713737	0.839083	0.79 (0.65 - 0.96)	0.0198887	0.0552034
216	PC(P-38:5) (b)	0.71 (0.55 - 0.92)	0.00906439	0.0384899	1.04 (0.81 - 1.34)	0.753621	0.85934	0.86 (0.72 - 1.03)	0.103811	0.188117
217	PC(P-16:0/22:6)	0.67 (0.54 - 0.84)	0.000522846	0.00531249	0.63 (0.48 - 0.82)	0.00060703	0.0119104	0.66 (0.55 - 0.78)	1.16e-06	2.76e-05
218	PC(P-20:0/20:4)	0.87 (0.70 - 1.09)	0.236869	0.372316	1.31 (1.00 - 1.72)	0.0501954	0.180316	1.03 (0.87 - 1.22)	0.745018	0.81006
219	PC(P-18:0/22:5)	0.65 (0.50 - 0.84)	0.000843236	0.00726972	1.18 (0.90 - 1.56)	0.228407	0.443397	0.86 (0.71 - 1.03)	0.104344	0.188282
220	PC(P-18:0/22:6)	0.66 (0.52 - 0.84)	0.000579968	0.00559325	0.75 (0.58 - 0.98)	0.0382056	0.154177	0.70 (0.59 - 0.84)	7.94e-05	0.000757993
221	PC(P-18:1/22:6)	0.72 (0.56 - 0.92)	0.00838317	0.0374237	0.84 (0.64 - 1.12)	0.237469	0.453237	0.77 (0.64 - 0.93)	0.00573687	0.0205301
222	LPC(14:0) [sn2]	1.02 (0.84 - 1.25)	0.816742	0.876842	0.99 (0.77 - 1.26)	0.93493	0.964098	1.01 (0.87 - 1.18)	0.897188	0.926114
223	LPC(14:0) [sn1]	1.03 (0.84 - 1.25)	0.775417	0.855063	1.01 (0.79 - 1.29)	0.948839	0.964098	1.02 (0.88 - 1.19)	0.792748	0.846292
224	LPC(15:0) [sn2]	1.19 (0.98 - 1.46)	0.083101	0.186159	1.09 (0.85 - 1.39)	0.488117	0.673233	1.15 (0.99 - 1.34)	0.0749898	0.148157
225	LPC(15:0) [sn1]	1.25 (1.02 - 1.53)	0.0339284	0.0970379	1.14 (0.89 - 1.46)	0.307632	0.526247	1.20 (1.03 - 1.41)	0.0221569	0.0597501
226	LPC(16:0) [sn2]	1.02 (0.82 - 1.26)	0.884091	0.926423	0.86 (0.66 - 1.11)	0.242012	0.453237	0.95 (0.80 - 1.12)	0.532276	0.659918
227	LPC(16:0) [sn1]	1.00 (0.81 - 1.24)	0.989153	0.992642	0.89 (0.68 - 1.15)	0.362254	0.56735	0.95 (0.81 - 1.12)	0.556055	0.677505
228	LPC(16:1) [sn2]	1.32 (1.07 - 1.62)	0.00953256	0.0393045	1.08 (0.85 - 1.38)	0.52112	0.705924	1.21 (1.04 - 1.42)	0.0164073	0.0473896
229	LPC(16:1) [sn1]	1.30 (1.06 - 1.60)	0.0115909	0.0464423	1.29 (1.01 - 1.65)	0.04333	0.168868	1.30 (1.11 - 1.52)	0.00122762	0.00612735
230	LPC(15-MHDA) [sn2]	1.28 (1.04 - 1.57)	0.0199335	0.0657534	1.08 (0.86 - 1.37)	0.501102	0.685401	1.19 (1.02 - 1.39)	0.0282955	0.0721979
231	LPC(15-MHDA) [sn1] [104_sn1]	1.29 (1.05 - 1.59)	0.0159318	0.05774	1.08 (0.85 - 1.36)	0.537814	0.725157	1.19 (1.02 - 1.39)	0.0270781	0.0700338
232	LPC(15-MHDA) [sn1] / LPC(17:0) [sn2]	1.25 (1.02 - 1.53)	0.033565	0.0969466	1.09 (0.86 - 1.38)	0.48412	0.671864	1.18 (1.01 - 1.37)	0.0384321	0.0918818
233	LPC(17:0) [sn1]	1.17 (0.96 - 1.43)	0.120921	0.234827	1.05 (0.82 - 1.33)	0.710779	0.839083	1.12 (0.96 - 1.30)	0.152676	0.251805
234	LPC(17:1) [sn2] (a)	1.37 (1.11 - 1.67)	0.00265106	0.0150845	0.99 (0.79 - 1.25)	0.943999	0.964098	1.19 (1.02 - 1.39)	0.0266389	0.0692126
235	LPC(17:1) (a) [sn1] [104_sn1]	1.38 (1.13 - 1.70)	0.0017896	0.0122685	1.03 (0.81 - 1.30)	0.823177	0.904224	1.22 (1.04 - 1.42)	0.0120719	0.0365368
236	LPC(17:1) [sn1] (a) / LPC(17:1) [sn2] (b)	1.35 (1.10 - 1.65)	0.00406011	0.0204443	1.03 (0.82 - 1.30)	0.801519	0.890751	1.20 (1.03 - 1.40)	0.0197454	0.055074
237	LPC(17:1) [sn1] (b)	1.17 (0.95 - 1.43)	0.138	0.257449	1.09 (0.86 - 1.37)	0.488656	0.673233	1.13 (0.97 - 1.32)	0.116062	0.203171
238	LPC(18:0) [sn2]	0.83 (0.67 - 1.04)	0.10106	0.210634	1.02 (0.78 - 1.32)	0.901489	0.949902	0.90 (0.77 - 1.07)	0.2384	0.354176
239	LPC(18:0) [sn1]	0.81 (0.65 - 1.01)	0.0657189	0.155808	1.02 (0.79 - 1.33)	0.87358	0.935005	0.89 (0.76 - 1.06)	0.19255	0.296912
240	LPC(18:1) [sn2]	1.21 (0.98 - 1.49)	0.0841465	0.187029	1.00 (0.78 - 1.27)	0.97026	0.982345	1.11 (0.95 - 1.30)	0.202238	0.307683
241	LPC(18:1) [sn1]	1.22 (0.99 - 1.51)	0.0582604	0.142275	1.19 (0.93 - 1.51)	0.169133	0.365918	1.21 (1.03 - 1.42)	0.0197113	0.055074
242	LPC(18:2) [sn2]	0.82 (0.66 - 1.04)	0.0972702	0.206518	0.90 (0.70 - 1.16)	0.408381	0.601992	0.86 (0.72 - 1.02)	0.0740403	0.147219
243	LPC(18:2) [sn1]	0.85 (0.68 - 1.06)	0.154502	0.282721	0.91 (0.70 - 1.17)	0.444634	0.638278	0.88 (0.74 - 1.03)	0.115207	0.202323
244	LPC(18:3) [sn2] (a)	1.17 (0.95 - 1.44)	0.135589	0.253782	0.88 (0.69 - 1.12)	0.294752	0.510632	1.04 (0.89 - 1.22)	0.648391	0.739348
245	LPC(18:3) [sn1] (a)/LPC(18:3) [sn2] (b)	1.13 (0.92 - 1.38)	0.251093	0.388239	0.87 (0.69 - 1.11)	0.277092	0.49117	1.01 (0.87 - 1.19)	0.857245	0.899949
246	LPC(18:3) [sn1] (b)	1.03 (0.84 - 1.26)	0.765645	0.850261	0.90 (0.71 - 1.14)	0.38291	0.579776	0.97 (0.84 - 1.13)	0.738192	0.807262
247	LPC(19:0) [sn2] (a)	1.25 (1.01 - 1.55)	0.0402107	0.109473	0.89 (0.70 - 1.14)	0.356539	0.563132	1.08 (0.92 - 1.27)	0.352758	0.48019
248	LPC(19:0) (a) [sn1] [104_sn1]	1.20 (0.97 - 1.48)	0.0877169	0.193453	0.91 (0.72 - 1.16)	0.460053	0.640025	1.07 (0.91 - 1.25)	0.428058	0.563808
249	LPC(19:0) [sn1] (a) / LPC(19:0) [sn2] (b)	1.06 (0.86 - 1.31)	0.585323	0.717778	0.92 (0.71 - 1.18)	0.490506	0.67415	1.00 (0.85 - 1.17)	0.976643	0.987051
250	LPC(19:0) [sn1] (b)	0.91 (0.73 - 1.12)	0.368917	0.511985	1.01 (0.78 - 1.31)	0.930135	0.96402	0.95 (0.80 - 1.12)	0.52593	0.65626
251	LPC(20:0) [sn2]	0.84 (0.67 - 1.04)	0.113084	0.227366	0.96 (0.75 - 1.25)	0.78203	0.883996	0.89 (0.75 - 1.05)	0.167277	0.267404
252	LPC(20:0) [sn1]	0.75 (0.60 - 0.94)	0.0120571	0.0473137	0.99 (0.76 - 1.29)	0.957867	0.971527	0.85 (0.71 - 1.00)	0.0519488	0.114127
253	LPC(20:1) [sn2]	1.20 (0.97 - 1.47)	0.0896339	0.195409	0.91 (0.71 - 1.15)	0.423462	0.619409	1.06 (0.91 - 1.24)	0.442806	0.580546
254	LPC(20:1) [sn1]	1.22 (0.99 - 1.50)	0.0624047	0.151099	0.98 (0.77 - 1.25)	0.891278	0.94792	1.11 (0.95 - 1.30)	0.186798	0.289745
255	LPC(20:2) [sn2]	1.08 (0.87 - 1.34)	0.492822	0.632993	0.87 (0.68 - 1.11)	0.25069	0.459348	0.98 (0.83 - 1.15)	0.807604	0.855729
256	LPC(20:2) [sn1]	1.15 (0.94 - 1.42)	0.17763	0.308144	0.91 (0.71 - 1.16)	0.430177	0.62498	1.04 (0.89 - 1.22)	0.612615	0.717239
257	LPC(20:3) [sn2]	1.06 (0.86 - 1.32)	0.569597	0.701516	0.85 (0.67 - 1.08)	0.180036	0.37629	0.96 (0.82 - 1.13)	0.640539	0.734812
258	LPC(20:3) [sn1]	1.07 (0.87 - 1.31)	0.505579	0.647915	0.87 (0.69 - 1.10)	0.236456	0.453237	0.98 (0.84 - 1.14)	0.783639	0.841303
259	LPC(20:4) [sn2]	0.99 (0.80 - 1.22)	0.923072	0.951042	0.90 (0.71 - 1.14)	0.384948	0.580996	0.95 (0.81 - 1.11)	0.518296	0.651016
260	LPC(20:4) [sn1]	1.02 (0.83 - 1.25)	0.859531	0.907371	0.91 (0.72 - 1.16)	0.441629	0.637785	0.97 (0.83 - 1.13)	0.714456	0.792448
261	LPC(20:5) [sn2]	0.83 (0.66 - 1.02)	0.0823592	0.185962	0.62 (0.48 - 0.80)	0.000267138	0.00729403	0.73 (0.62 - 0.86)	0.000232343	0.00167346
262	LPC(20:5) [sn1]	0.85 (0.69 - 1.06)	0.149884	0.276896	0.61 (0.47 - 0.78)	0.000124602	0.00417051	0.74 (0.63 - 0.87)	0.000364435	0.00233214
263	LPC(22:0) [sn2]	0.69 (0.55 - 0.87)	0.00177353	0.0122685	0.91 (0.70 - 1.17)	0.454671	0.639883	0.78 (0.66 - 0.93)	0.00467466	0.0178515
264	LPC(22:0) [sn1]	0.65 (0.51 - 0.83)	0.000460072	0.00493927	0.97 (0.75 - 1.25)	0.801109	0.890751	0.78 (0.66 - 0.93)	0.00630934	0.0221606
265	LPC(22:1) [sn2]	1.04 (0.85 - 1.28)	0.702281	0.807929	0.79 (0.61 - 1.01)	0.0603383	0.192879	0.93 (0.79 - 1.09)	0.366045	0.494726
266	LPC(22:1) [sn1]	0.92 (0.74 - 1.13)	0.428314	0.569804	0.86 (0.67 - 1.11)	0.242563	0.453237	0.89 (0.76 - 1.05)	0.173622	0.275183
267	LPC(22:4) [sn2]	1.25 (0.99 - 1.58)	0.0571706	0.140823	1.27 (0.99 - 1.63)	0.0556484	0.187361	1.26 (1.07 - 1.49)	0.00701501	0.0243387
268	LPC(22:4) [sn1]	1.27 (1.02 - 1.59)	0.0306352	0.0898527	1.24 (0.98 - 1.58)	0.076009	0.225125	1.26 (1.07 - 1.48)	0.00522653	0.0192425
269	LPC(22:5) [sn2] (n3)	1.03 (0.83 - 1.27)	0.789918	0.868269	0.88 (0.69 - 1.12)	0.295251	0.510632	0.96 (0.82 - 1.13)	0.624448	0.725124
270	LPC(22:5) [sn1] (n3)/LPC(22:5) [sn2] (n6)	1.11 (0.91 - 1.36)	0.305111	0.445149	0.97 (0.77 - 1.23)	0.829616	0.908246	1.05 (0.90 - 1.22)	0.523865	0.65626
271	LPC(22:5) [sn1] (n6)	1.16 (0.94 - 1.43)	0.18014	0.308734	1.27 (0.99 - 1.62)	0.0552881	0.187256	1.20 (1.03 - 1.41)	0.0234309	0.0622532
272	LPC(22:6) [sn2]	0.78 (0.63 - 0.96)	0.0171445	0.0609701	0.64 (0.50 - 0.82)	0.000497973	0.0101195	0.72 (0.61 - 0.84)	5.12e-05	0.000529958
273	LPC(22:6) [sn1]	0.79 (0.65 - 0.97)	0.0245043	0.0749622	0.67 (0.52 - 0.86)	0.00144568	0.0188493	0.74 (0.63 - 0.87)	0.000171134	0.00139107
274	LPC(24:0) [sn2]	0.69 (0.54 - 0.89)	0.00350995	0.0185954	0.77 (0.59 - 1.01)	0.0620296	0.194999	0.73 (0.60 - 0.87)	0.000642557	0.00373077
275	LPC(24:0) [sn1]	0.63 (0.49 - 0.81)	0.000325701	0.00409692	0.75 (0.57 - 0.99)	0.0445548	0.171295	0.68 (0.57 - 0.82)	6.2e-05	0.000618711
276	LPC(26:0) [sn2]	0.86 (0.68 - 1.09)	0.203597	0.334867	0.70 (0.53 - 0.93)	0.0141664	0.0798086	0.79 (0.66 - 0.95)	0.0108618	0.0335889
277	LPC(26:0) [sn1]	0.89 (0.70 - 1.12)	0.31613	0.453843	0.77 (0.57 - 1.04)	0.0932236	0.259278	0.84 (0.70 - 1.01)	0.0684709	0.138647
278	LPC(O-16:0)	0.95 (0.78 - 1.16)	0.627226	0.750151	0.98 (0.78 - 1.24)	0.858167	0.926559	0.96 (0.83 - 1.12)	0.627662	0.727372
279	LPC(O-18:0)	0.87 (0.71 - 1.08)	0.202314	0.334641	1.40 (1.09 - 1.80)	0.00844497	0.053391	1.06 (0.90 - 1.24)	0.486024	0.615919
280	LPC(O-18:1)	1.13 (0.92 - 1.39)	0.231834	0.367447	1.15 (0.91 - 1.45)	0.252447	0.459348	1.14 (0.98 - 1.33)	0.098359	0.180536
281	LPC(O-20:0)	0.96 (0.78 - 1.17)	0.658656	0.772733	1.25 (0.97 - 1.61)	0.0833338	0.240695	1.06 (0.91 - 1.24)	0.460439	0.596501
282	LPC(O-20:1)	1.28 (1.04 - 1.57)	0.0223955	0.0707948	1.46 (1.14 - 1.87)	0.00304203	0.0303669	1.35 (1.15 - 1.58)	0.000256253	0.00177815
283	LPC(O-22:0)	0.95 (0.77 - 1.17)	0.600145	0.729664	1.01 (0.79 - 1.30)	0.9161	0.95871	0.97 (0.83 - 1.14)	0.736551	0.807262
284	LPC(O-22:1)	1.28 (1.04 - 1.57)	0.0222536	0.0707391	1.33 (1.03 - 1.71)	0.0272085	0.121903	1.30 (1.10 - 1.52)	0.00152823	0.00718646
285	LPC(O-24:0)	1.04 (0.84 - 1.29)	0.695245	0.805691	0.95 (0.74 - 1.22)	0.687435	0.824743	1.00 (0.85 - 1.18)	0.967344	0.98289
286	LPC(O-24:1)	1.30 (1.05 - 1.61)	0.0145842	0.0545485	1.20 (0.93 - 1.53)	0.15813	0.359881	1.26 (1.07 - 1.47)	0.00551272	0.0199207
287	LPC(O-24:2)	1.06 (0.86 - 1.30)	0.602413	0.730859	1.14 (0.89 - 1.47)	0.29873	0.515083	1.09 (0.93 - 1.28)	0.286283	0.411352
288	LPC(P-16:0)	0.98 (0.80 - 1.21)	0.858888	0.907371	0.95 (0.75 - 1.20)	0.649499	0.803402	0.97 (0.83 - 1.13)	0.664683	0.750406
289	LPC(P-18:0)	0.96 (0.77 - 1.19)	0.688092	0.800978	1.13 (0.89 - 1.44)	0.317474	0.528195	1.03 (0.88 - 1.21)	0.716725	0.792488
290	LPC(P-18:1)	1.21 (0.98 - 1.50)	0.0834516	0.186212	1.27 (1.00 - 1.62)	0.0518286	0.18204	1.24 (1.05 - 1.45)	0.00974831	0.0311617
291	LPC(P-20:0)	0.91 (0.74 - 1.12)	0.370751	0.513278	1.16 (0.90 - 1.48)	0.243128	0.453237	1.01 (0.86 - 1.18)	0.948551	0.96725
292	PE(16:0_16:0)	1.40 (1.09 - 1.82)	0.00943817	0.0391994	1.09 (0.82 - 1.45)	0.55527	0.738198	1.25 (1.04 - 1.52)	0.019989	0.0552123
293	PE(16:0_16:1)	1.42 (1.11 - 1.82)	0.00510109	0.0241877	1.27 (0.97 - 1.68)	0.0849095	0.242781	1.36 (1.13 - 1.63)	0.0012184	0.00612735
294	PE(16:0_18:1)	1.36 (1.04 - 1.76)	0.0233283	0.0724841	1.23 (0.91 - 1.66)	0.171614	0.368912	1.30 (1.07 - 1.58)	0.00918874	0.0300482
295	PE(16:0_18:2)	1.26 (0.99 - 1.62)	0.0648451	0.155029	1.54 (1.13 - 2.11)	0.00652328	0.0478459	1.36 (1.12 - 1.66)	0.00171273	0.00785922
296	PE(16:1_18:2)	1.39 (1.09 - 1.77)	0.00854753	0.0376575	1.55 (1.15 - 2.08)	0.00360285	0.0321029	1.45 (1.20 - 1.75)	0.000103756	0.000908263
297	PE(16:0_18:3) (a)	1.45 (1.15 - 1.84)	0.00201506	0.0125964	1.55 (1.15 - 2.08)	0.00407163	0.0351024	1.49 (1.24 - 1.79)	2.61e-05	0.000337964
298	PE(16:0_18:3) (b)	1.22 (0.95 - 1.56)	0.11972	0.23329	1.53 (1.14 - 2.05)	0.00491827	0.0394155	1.34 (1.11 - 1.61)	0.0027045	0.011484
299	PE(15-MHDA_18:1)	1.74 (1.35 - 2.23)	1.7357e-05	0.000411505	1.21 (0.94 - 1.56)	0.138677	0.331399	1.45 (1.22 - 1.74)	4.19e-05	0.000450053
300	PE(17:0_18:1)	1.31 (1.01 - 1.70)	0.0457371	0.121044	1.23 (0.92 - 1.64)	0.164548	0.36222	1.27 (1.05 - 1.55)	0.0157789	0.0458072
301	PE(15-MHDA_18:2)	1.46 (1.15 - 1.86)	0.00189387	0.0124289	1.37 (1.04 - 1.80)	0.025001	0.117567	1.42 (1.19 - 1.70)	0.000136144	0.0011562
302	PE(17:0_18:2)	1.40 (1.09 - 1.80)	0.00841869	0.0374237	1.64 (1.18 - 2.27)	0.00312915	0.030698	1.48 (1.22 - 1.81)	0.000100235	0.000905295
303	PE(36:0)	0.89 (0.73 - 1.09)	0.247286	0.383395	0.81 (0.64 - 1.03)	0.0842071	0.241989	0.85 (0.73 - 1.00)	0.0462099	0.104339
304	PE(18:0_18:1)	0.86 (0.67 - 1.12)	0.266987	0.406939	0.79 (0.58 - 1.06)	0.119331	0.303121	0.83 (0.68 - 1.01)	0.0636547	0.131707
305	PE(18:1_18:1)	0.88 (0.70 - 1.11)	0.273363	0.414091	0.95 (0.73 - 1.25)	0.735854	0.847285	0.91 (0.76 - 1.08)	0.29176	0.417115
306	PE(18:0_18:2)	0.94 (0.72 - 1.24)	0.671975	0.786736	1.28 (0.92 - 1.79)	0.139199	0.331399	1.07 (0.87 - 1.31)	0.544752	0.669469
307	PE(18:1_18:2)	1.07 (0.86 - 1.33)	0.54371	0.679936	1.23 (0.94 - 1.62)	0.135025	0.330078	1.13 (0.95 - 1.34)	0.158302	0.257353
308	PE(16:0_20:3)	1.38 (1.07 - 1.78)	0.0122144	0.0476026	1.96 (1.44 - 2.68)	2.30143e-05	0.00218252	1.59 (1.31 - 1.93)	3.93e-06	7.45e-05
309	PE(16:0_20:4)	1.32 (1.02 - 1.72)	0.0350398	0.0987012	1.40 (1.04 - 1.88)	0.0266244	0.121903	1.36 (1.11 - 1.65)	0.00231465	0.0102096
310	PE(16:1_20:4)	1.38 (1.07 - 1.77)	0.0117534	0.0464423	1.54 (1.15 - 2.06)	0.00392161	0.0343291	1.44 (1.19 - 1.74)	0.000151465	0.00124903
311	PE(16:0_20:5)	1.11 (0.88 - 1.40)	0.398258	0.540298	0.82 (0.63 - 1.07)	0.149139	0.347786	0.97 (0.82 - 1.16)	0.744038	0.81006
312	PE(15-MHDA_20:4)	1.55 (1.21 - 1.98)	0.000459011	0.00493927	1.43 (1.08 - 1.88)	0.0112754	0.0668303	1.49 (1.24 - 1.79)	1.7e-05	0.00023344
313	PE(17:0_20:4)	1.60 (1.23 - 2.07)	0.00040744	0.00454576	1.67 (1.23 - 2.27)	0.000999122	0.0149605	1.63 (1.33 - 1.98)	1.4e-06	3.07e-05
314	PE(18:0_20:3) (a)	1.26 (0.95 - 1.68)	0.110248	0.224842	1.28 (0.92 - 1.77)	0.13906	0.331399	1.27 (1.02 - 1.57)	0.0295534	0.075071
315	PE(18:0_20:3) (b)	1.39 (1.09 - 1.78)	0.00703908	0.0320419	1.14 (0.86 - 1.51)	0.369521	0.572908	1.28 (1.07 - 1.54)	0.00845541	0.0284682
316	PE(18:0_20:4)	1.11 (0.84 - 1.46)	0.468593	0.610136	1.39 (1.01 - 1.92)	0.0464986	0.174064	1.22 (0.99 - 1.50)	0.0659493	0.134541
317	PE(38:5) (a)	1.34 (1.05 - 1.72)	0.020506	0.0666738	1.76 (1.30 - 2.38)	0.0002692	0.00729403	1.50 (1.23 - 1.81)	4.09e-05	0.000447386
318	PE(38:5) (b)	1.15 (0.90 - 1.48)	0.25615	0.393918	1.41 (1.03 - 1.92)	0.0304601	0.133321	1.25 (1.03 - 1.51)	0.0251563	0.0656603
319	PE(16:0_22:6)	1.07 (0.84 - 1.37)	0.567688	0.700682	0.95 (0.72 - 1.25)	0.705654	0.836494	1.02 (0.85 - 1.22)	0.859394	0.900544
320	PE(15-MHDA_22:6)	1.20 (0.95 - 1.52)	0.134799	0.253138	0.99 (0.76 - 1.28)	0.91938	0.959867	1.10 (0.92 - 1.31)	0.298959	0.424209
321	PE(17:0_22:6)	1.18 (0.93 - 1.51)	0.173904	0.302604	0.97 (0.73 - 1.28)	0.807531	0.891401	1.08 (0.90 - 1.30)	0.388877	0.518601
322	PE(18:0_22:5) (n3)	1.24 (0.94 - 1.64)	0.126383	0.242128	1.26 (0.91 - 1.73)	0.159385	0.359881	1.25 (1.01 - 1.54)	0.0378312	0.0908268
323	PE(18:0_22:5) (n6)	1.31 (0.99 - 1.72)	0.0566575	0.140778	1.56 (1.13 - 2.15)	0.00735066	0.0491943	1.41 (1.14 - 1.74)	0.0014228	0.00686078
324	PE(18:0_22:6)	0.88 (0.68 - 1.14)	0.336255	0.475943	0.80 (0.60 - 1.08)	0.148242	0.347118	0.85 (0.70 - 1.03)	0.0939584	0.176443
325	PE(18:1_22:6) (a)	1.07 (0.84 - 1.37)	0.559571	0.692165	1.01 (0.76 - 1.34)	0.940168	0.964098	1.05 (0.87 - 1.26)	0.621546	0.724712
326	PE(18:1_22:6) (b)	1.30 (1.04 - 1.62)	0.0186632	0.0629862	1.60 (1.19 - 2.14)	0.00193415	0.0229278	1.40 (1.17 - 1.67)	0.000188012	0.00148582
327	PE(O-34:1)	0.76 (0.59 - 0.97)	0.0300165	0.0884942	0.67 (0.51 - 0.88)	0.00432295	0.0361729	0.72 (0.59 - 0.86)	0.000422353	0.00261216
328	PE(O-16:0/18:2)	0.72 (0.58 - 0.90)	0.00364817	0.0189131	0.92 (0.72 - 1.18)	0.514086	0.698126	0.80 (0.68 - 0.95)	0.00862579	0.0287536
329	PE(O-18:1/18:2)	0.68 (0.54 - 0.85)	0.00091882	0.00755949	0.87 (0.67 - 1.12)	0.26812	0.478245	0.76 (0.64 - 0.90)	0.00134448	0.00665228
330	PE(O-16:0/20:3)	0.88 (0.71 - 1.09)	0.238048	0.373139	1.08 (0.84 - 1.39)	0.556912	0.738655	0.96 (0.81 - 1.13)	0.603387	0.709353
331	PE(O-16:0/20:4)	0.77 (0.61 - 0.96)	0.0187077	0.0629862	0.78 (0.61 - 0.99)	0.0420605	0.165051	0.77 (0.65 - 0.91)	0.00188754	0.0085239
332	PE(O-36:5)	0.69 (0.55 - 0.87)	0.00188919	0.0124289	0.58 (0.44 - 0.76)	8.16411e-05	0.0035985	0.64 (0.54 - 0.77)	8.86e-07	2.4e-05
333	PE(O-16:0/22:4)	1.01 (0.81 - 1.25)	0.957928	0.972608	1.07 (0.84 - 1.38)	0.575763	0.747743	1.03 (0.88 - 1.22)	0.682919	0.764923
334	PE(O-18:0/20:4)	0.80 (0.65 - 0.99)	0.0418984	0.112699	0.96 (0.75 - 1.22)	0.712854	0.839083	0.87 (0.74 - 1.02)	0.0777326	0.151181
335	PE(O-38:5) (a)	0.75 (0.60 - 0.94)	0.0126251	0.0488685	0.74 (0.57 - 0.96)	0.0212937	0.101816	0.74 (0.63 - 0.88)	0.00069246	0.0039799
336	PE(O-38:5) (b)	0.76 (0.60 - 0.95)	0.0156689	0.0571512	0.88 (0.68 - 1.13)	0.316683	0.528195	0.81 (0.68 - 0.96)	0.0132468	0.0388528
337	PE(O-16:0/22:6)	0.56 (0.44 - 0.72)	6.95243e-06	0.000232702	0.57 (0.43 - 0.76)	9.11645e-05	0.00370519	0.57 (0.47 - 0.68)	2.54e-09	1.8e-07
338	PE(O-18:0/22:5)	0.77 (0.61 - 0.96)	0.0189643	0.0634746	1.00 (0.78 - 1.29)	0.99683	0.998585	0.86 (0.73 - 1.02)	0.07782	0.151181
339	PE(O-18:0/22:6)	0.59 (0.46 - 0.75)	2.06598e-05	0.000460395	0.73 (0.57 - 0.95)	0.0199982	0.0980946	0.65 (0.55 - 0.78)	2.67e-06	5.42e-05
340	PE(O-18:1/22:6)	0.58 (0.45 - 0.74)	2.10374e-05	0.000460395	0.55 (0.41 - 0.72)	1.8112e-05	0.00218252	0.56 (0.47 - 0.68)	1.61e-09	1.53e-07
341	PE(P-15:0/20:4) (a)	0.85 (0.69 - 1.04)	0.106503	0.219567	0.87 (0.69 - 1.10)	0.248422	0.459348	0.86 (0.73 - 1.00)	0.0481277	0.107814
342	PE(P-15:0/20:4) (b)	0.72 (0.58 - 0.88)	0.00177379	0.0122685	0.81 (0.64 - 1.03)	0.0805433	0.236233	0.75 (0.64 - 0.88)	0.000458799	0.00280706
343	PE(P-15:0/22:6) (a)	0.68 (0.55 - 0.84)	0.000476044	0.00501609	0.69 (0.54 - 0.87)	0.00210611	0.0244566	0.68 (0.58 - 0.80)	3.26e-06	6.39e-05
344	PE(P-15:0/22:6) (b)	0.54 (0.42 - 0.68)	2.45499e-07	2.76425e-05	0.62 (0.48 - 0.79)	0.000171965	0.005436	0.57 (0.48 - 0.68)	2.42e-10	3.58e-08
345	PE(P-16:0/18:1)	1.04 (0.83 - 1.29)	0.7355	0.828711	0.81 (0.62 - 1.06)	0.121042	0.306102	0.94 (0.79 - 1.11)	0.469414	0.602927
346	PE(P-16:0/18:2)	0.75 (0.59 - 0.95)	0.0177946	0.0622469	0.97 (0.74 - 1.28)	0.844415	0.91533	0.84 (0.70 - 1.00)	0.056175	0.120617
347	PE(P-16:0/18:3)	0.86 (0.69 - 1.08)	0.198037	0.3306	0.91 (0.70 - 1.17)	0.459468	0.640025	0.88 (0.75 - 1.04)	0.145641	0.243735
348	PE(P-16:0/20:3) (a)	1.04 (0.84 - 1.28)	0.727011	0.820772	0.93 (0.73 - 1.19)	0.583553	0.749529	0.99 (0.85 - 1.16)	0.923679	0.946979
349	PE(P-16:0/20:3) (b)	0.83 (0.67 - 1.03)	0.0940878	0.202788	0.90 (0.70 - 1.15)	0.39159	0.589457	0.86 (0.73 - 1.01)	0.0683997	0.138647
350	PE(P-16:0/20:4)	0.65 (0.52 - 0.82)	0.000304697	0.00394029	0.69 (0.54 - 0.89)	0.00455917	0.0375966	0.67 (0.56 - 0.80)	4.7e-06	8.37e-05
351	PE(P-16:0/20:5)	0.63 (0.49 - 0.80)	0.000140266	0.0021003	0.56 (0.43 - 0.73)	1.63514e-05	0.00218252	0.60 (0.50 - 0.71)	1.12e-08	7.07e-07
352	PE(P-16:0/22:4)	1.06 (0.84 - 1.33)	0.627543	0.750151	1.26 (0.96 - 1.65)	0.0915382	0.256577	1.14 (0.96 - 1.36)	0.142604	0.239355
353	PE(P-16:0/22:5) (n3)	0.62 (0.48 - 0.80)	0.000163461	0.00228029	0.75 (0.57 - 0.98)	0.0352699	0.146486	0.67 (0.56 - 0.81)	2.6e-05	0.000337964
354	PE(P-16:0/22:5) (n6)	0.97 (0.78 - 1.20)	0.795005	0.871271	0.97 (0.75 - 1.24)	0.791138	0.884396	0.97 (0.82 - 1.14)	0.711796	0.79242
355	PE(P-16:0/22:6)	0.52 (0.40 - 0.68)	1.62167e-06	7.09793e-05	0.57 (0.43 - 0.74)	3.18197e-05	0.00226318	0.54 (0.45 - 0.66)	2.38e-10	3.58e-08
356	PE(P-17:0/20:4) (a)	0.83 (0.67 - 1.04)	0.0993082	0.208511	0.80 (0.63 - 1.01)	0.0577454	0.19122	0.81 (0.69 - 0.96)	0.0124047	0.0371487
357	PE(P-17:0/20:4) (b)	0.70 (0.55 - 0.88)	0.00208275	0.0126073	0.79 (0.63 - 1.01)	0.0578028	0.19122	0.74 (0.63 - 0.88)	0.000414986	0.0025948
358	PE(P-17:0/22:6) (a)	0.81 (0.64 - 1.01)	0.0629806	0.151847	0.69 (0.54 - 0.89)	0.00414053	0.0351636	0.75 (0.64 - 0.89)	0.000959506	0.00505518
359	PE(P-17:0/22:6) (b)	0.60 (0.47 - 0.76)	3.70073e-05	0.000752041	0.65 (0.50 - 0.84)	0.000954217	0.0149605	0.62 (0.52 - 0.74)	1.38e-07	5.62e-06
360	PE(P-18:0/18:1)	0.84 (0.66 - 1.05)	0.123884	0.238949	0.86 (0.67 - 1.11)	0.243285	0.453237	0.85 (0.71 - 1.00)	0.054371	0.118401
361	PE(P-18:0/18:2)	0.84 (0.66 - 1.06)	0.143877	0.267536	1.19 (0.91 - 1.55)	0.205408	0.415431	0.98 (0.82 - 1.17)	0.79609	0.848268
362	PE(P-18:0/18:3)	1.00 (0.80 - 1.26)	0.986564	0.991793	0.99 (0.76 - 1.29)	0.947203	0.964098	1.00 (0.84 - 1.18)	0.975741	0.987051
363	PE(P-18:0/20:3) (a)	1.09 (0.87 - 1.35)	0.449264	0.591739	1.08 (0.85 - 1.38)	0.512226	0.697264	1.09 (0.92 - 1.28)	0.316967	0.43793
364	PE(P-18:0/20:3) (b)	1.06 (0.87 - 1.30)	0.551391	0.683533	1.00 (0.78 - 1.28)	0.979557	0.985958	1.04 (0.89 - 1.21)	0.653868	0.7414
365	PE(P-18:0/20:4)	0.67 (0.53 - 0.85)	0.000943276	0.00755949	0.87 (0.68 - 1.11)	0.251491	0.459348	0.76 (0.64 - 0.90)	0.00151115	0.00716539
366	PE(P-18:0/20:5)	0.65 (0.51 - 0.82)	0.000379323	0.00449656	0.59 (0.45 - 0.77)	0.00010959	0.00389729	0.62 (0.52 - 0.74)	1.72e-07	6.12e-06
367	PE(P-18:0/22:4)	0.89 (0.70 - 1.12)	0.313566	0.45284	1.34 (1.03 - 1.75)	0.0282177	0.124464	1.07 (0.89 - 1.27)	0.474972	0.607324
368	PE(P-18:0/22:5) (n3)	0.69 (0.54 - 0.88)	0.00273354	0.0153998	0.93 (0.72 - 1.21)	0.601049	0.765093	0.80 (0.67 - 0.95)	0.0109571	0.0337004
369	PE(P-18:0/22:5) (n6)	1.01 (0.82 - 1.26)	0.900483	0.940138	1.28 (0.99 - 1.66)	0.0585137	0.192039	1.12 (0.95 - 1.32)	0.188388	0.291285
370	PE(P-18:0/22:6)	0.59 (0.46 - 0.76)	4.05085e-05	0.000794805	0.67 (0.52 - 0.87)	0.00235113	0.0260271	0.63 (0.52 - 0.75)	4.1e-07	1.17e-05
371	PE(P-18:1/18:2) (a)	0.80 (0.64 - 1.01)	0.057897	0.141997	0.99 (0.76 - 1.29)	0.916587	0.95871	0.87 (0.74 - 1.04)	0.132334	0.226121
372	PE(P-18:1/18:2) (b)	0.89 (0.71 - 1.12)	0.327726	0.467359	1.42 (1.10 - 1.85)	0.0075218	0.0491943	1.09 (0.92 - 1.30)	0.30839	0.431141
373	PE(P-18:1/18:3)	0.97 (0.78 - 1.21)	0.810794	0.873754	0.92 (0.70 - 1.20)	0.545345	0.726701	0.95 (0.80 - 1.13)	0.569565	0.685163
374	PE(P-18:1/20:3) (a)	1.19 (0.95 - 1.48)	0.121884	0.235892	1.06 (0.82 - 1.36)	0.661533	0.808515	1.13 (0.96 - 1.33)	0.146766	0.244897
375	PE(P-18:1/20:3) (b)	1.00 (0.80 - 1.26)	0.984061	0.991028	1.21 (0.94 - 1.56)	0.135952	0.330078	1.09 (0.92 - 1.29)	0.313383	0.434914
376	PE(P-18:1/20:4) (a)	0.78 (0.62 - 0.97)	0.0284094	0.0841923	0.76 (0.59 - 0.98)	0.0356731	0.147087	0.77 (0.65 - 0.91)	0.0024184	0.0105044
377	PE(P-18:1/20:4) (b)	0.86 (0.69 - 1.07)	0.167405	0.298861	1.00 (0.79 - 1.28)	0.980759	0.985958	0.92 (0.78 - 1.08)	0.317095	0.43793
378	PE(P-18:1/20:5) (a)	0.69 (0.54 - 0.88)	0.00232738	0.0137946	0.54 (0.41 - 0.72)	1.3877e-05	0.00218252	0.62 (0.52 - 0.74)	2.57e-07	7.69e-06
379	PE(P-18:1/20:5) (b)	0.74 (0.59 - 0.93)	0.00886804	0.0380765	0.65 (0.50 - 0.84)	0.000985564	0.0149605	0.70 (0.59 - 0.83)	3.48e-05	0.000395862
380	PE(P-18:1/22:4)	1.25 (0.98 - 1.58)	0.0703456	0.164719	1.44 (1.08 - 1.92)	0.012587	0.0730816	1.32 (1.10 - 1.59)	0.00281338	0.0117707
381	PE(P-18:1/22:5) (a)	0.81 (0.63 - 1.04)	0.0948653	0.203351	1.07 (0.82 - 1.41)	0.61632	0.772437	0.92 (0.77 - 1.11)	0.370559	0.498458
382	PE(P-18:1/22:5) (b)	1.08 (0.86 - 1.34)	0.514878	0.655404	1.39 (1.06 - 1.81)	0.0158343	0.0834234	1.19 (1.01 - 1.41)	0.0418104	0.0975005
383	PE(P-18:1/22:6) (a)	0.68 (0.53 - 0.87)	0.00196234	0.0125457	0.59 (0.45 - 0.77)	0.000100908	0.00382779	0.64 (0.53 - 0.76)	9.29e-07	2.4e-05
384	PE(P-18:1/22:6) (b)	0.84 (0.66 - 1.06)	0.132744	0.250934	0.99 (0.77 - 1.27)	0.939243	0.964098	0.90 (0.76 - 1.07)	0.249793	0.366321
385	PE(P-19:0/20:4) (a)	0.87 (0.69 - 1.09)	0.213524	0.346395	0.87 (0.68 - 1.10)	0.243744	0.453237	0.87 (0.73 - 1.02)	0.0882418	0.167925
386	PE(P-19:0/20:4) (b)	0.70 (0.56 - 0.88)	0.00193844	0.0125338	0.78 (0.61 - 0.99)	0.040027	0.158162	0.74 (0.63 - 0.87)	0.000247172	0.00173631
387	PE(P-20:0/18:1)	1.02 (0.82 - 1.27)	0.879319	0.924829	0.89 (0.70 - 1.14)	0.364032	0.567491	0.96 (0.81 - 1.13)	0.623965	0.725124
388	PE(P-20:0/18:2)	0.96 (0.76 - 1.22)	0.763485	0.850261	1.27 (0.96 - 1.68)	0.0898226	0.253015	1.08 (0.90 - 1.29)	0.389178	0.518601
389	PE(P-20:0/20:4)	0.96 (0.78 - 1.19)	0.726469	0.820772	0.86 (0.67 - 1.10)	0.227005	0.443397	0.92 (0.78 - 1.08)	0.291581	0.417115
390	PE(P-20:0/22:6)	0.86 (0.69 - 1.08)	0.198127	0.3306	0.71 (0.55 - 0.93)	0.0111287	0.0666551	0.80 (0.67 - 0.94)	0.00867448	0.0287536
391	PE(P-20:1/20:4)	1.01 (0.81 - 1.25)	0.945924	0.964571	0.96 (0.76 - 1.23)	0.767917	0.872145	0.99 (0.84 - 1.16)	0.88424	0.923179
392	LPE(16:0) [sn2]	1.20 (0.97 - 1.49)	0.0909206	0.197457	1.10 (0.84 - 1.42)	0.486986	0.673233	1.16 (0.98 - 1.37)	0.0808247	0.155896
393	LPE(16:0) [sn1]	1.23 (0.99 - 1.53)	0.0651379	0.155077	1.17 (0.90 - 1.53)	0.239386	0.453237	1.20 (1.02 - 1.43)	0.0299116	0.0753084
394	LPE(17:0) [sn2]	1.36 (1.11 - 1.66)	0.00300185	0.016583	1.13 (0.90 - 1.41)	0.309589	0.526524	1.25 (1.07 - 1.46)	0.00382064	0.0149927
395	LPE(17:0) [sn1]	1.17 (0.96 - 1.42)	0.114426	0.22888	1.05 (0.84 - 1.32)	0.668618	0.809455	1.12 (0.96 - 1.30)	0.138984	0.234665
396	LPE(18:0) [sn2]	1.06 (0.84 - 1.34)	0.606964	0.733253	1.13 (0.85 - 1.49)	0.403431	0.601011	1.09 (0.91 - 1.30)	0.351832	0.480078
397	LPE(18:0) [sn1]	1.11 (0.87 - 1.42)	0.383139	0.525315	1.14 (0.86 - 1.51)	0.353511	0.561864	1.13 (0.94 - 1.35)	0.205543	0.311047
398	LPE(18:1) [sn2]	1.09 (0.89 - 1.34)	0.385808	0.526439	1.02 (0.80 - 1.29)	0.89728	0.948982	1.06 (0.91 - 1.24)	0.454496	0.591781
399	LPE(18:1) [sn1]	1.11 (0.90 - 1.36)	0.325209	0.464934	1.19 (0.93 - 1.52)	0.174558	0.369233	1.14 (0.97 - 1.33)	0.104564	0.188282
400	LPE(18:2) [sn2]	1.03 (0.83 - 1.27)	0.802586	0.873136	1.27 (0.99 - 1.64)	0.0651991	0.202723	1.12 (0.95 - 1.32)	0.170352	0.271513
401	LPE(18:2) [sn1]	1.07 (0.87 - 1.32)	0.508483	0.649772	1.30 (1.01 - 1.67)	0.0448657	0.171333	1.16 (0.99 - 1.36)	0.0742562	0.147219
402	LPE(20:4) [sn2]	1.22 (0.98 - 1.51)	0.0754038	0.17441	1.41 (1.10 - 1.81)	0.00604617	0.0458507	1.30 (1.10 - 1.52)	0.0016678	0.00771528
403	LPE(20:4) [sn1]	1.22 (0.98 - 1.51)	0.071745	0.166624	1.41 (1.11 - 1.80)	0.00540815	0.042154	1.30 (1.11 - 1.53)	0.00140997	0.00685705
404	LPE(22:6) [sn2]	1.00 (0.81 - 1.22)	0.976672	0.98533	0.89 (0.70 - 1.14)	0.365264	0.567856	0.95 (0.81 - 1.12)	0.547278	0.669849
405	LPE(22:6) [sn1]	1.00 (0.82 - 1.23)	0.969919	0.980297	0.89 (0.70 - 1.13)	0.342034	0.551173	0.95 (0.82 - 1.12)	0.56206	0.679007
406	LPE(P-16:0)	0.87 (0.70 - 1.07)	0.191627	0.323547	0.75 (0.59 - 0.95)	0.0153262	0.0830536	0.81 (0.69 - 0.95)	0.00931748	0.0302951
407	LPE(P-18:0)	0.77 (0.61 - 0.96)	0.0214177	0.0684643	0.96 (0.76 - 1.21)	0.734111	0.847285	0.86 (0.73 - 1.01)	0.0589083	0.124144
408	LPE(P-18:1)	0.97 (0.78 - 1.19)	0.744447	0.83577	0.97 (0.77 - 1.22)	0.788831	0.884396	0.97 (0.83 - 1.13)	0.673531	0.75739
409	LPE(P-20:0)	1.02 (0.82 - 1.26)	0.872247	0.91909	0.97 (0.76 - 1.23)	0.794247	0.88613	1.00 (0.85 - 1.17)	0.958268	0.975411
410	PI(16:0/16:0)	0.97 (0.77 - 1.22)	0.804083	0.873136	0.97 (0.74 - 1.26)	0.812435	0.894149	0.97 (0.82 - 1.15)	0.731831	0.805438
411	PI(16:0_16:1)	1.13 (0.90 - 1.42)	0.29466	0.432118	1.08 (0.83 - 1.40)	0.577892	0.747743	1.11 (0.93 - 1.32)	0.248214	0.364945
412	PI(34:1)	1.07 (0.84 - 1.35)	0.598567	0.729303	1.07 (0.81 - 1.40)	0.643755	0.798031	1.07 (0.89 - 1.27)	0.483477	0.61406
413	PI(15-MHDA_18:1)/PI(17:0_18:1)	1.15 (0.92 - 1.45)	0.227159	0.363072	1.08 (0.84 - 1.39)	0.567282	0.74374	1.12 (0.94 - 1.33)	0.201087	0.307577
414	PI(15-MHDA_18:2)/PI(17:0_18:2)	1.01 (0.79 - 1.28)	0.952218	0.969252	1.42 (1.07 - 1.88)	0.0158246	0.0834234	1.16 (0.97 - 1.39)	0.107765	0.192038
415	PI(18:0_18:1)	0.90 (0.71 - 1.13)	0.356546	0.499692	1.06 (0.81 - 1.38)	0.671904	0.810575	0.96 (0.81 - 1.15)	0.672529	0.75739
416	PI(36:2)	0.65 (0.50 - 0.84)	0.00109437	0.00841485	1.28 (0.95 - 1.72)	0.105659	0.279627	0.87 (0.72 - 1.06)	0.160412	0.258568
417	PI(18:1_18:2)	0.84 (0.68 - 1.04)	0.107278	0.220015	1.30 (1.00 - 1.69)	0.049039	0.18002	1.00 (0.85 - 1.18)	0.998482	0.999782
418	PI(16:0_20:3) (a)	1.16 (0.93 - 1.44)	0.202252	0.334641	1.86 (1.40 - 2.48)	1.9865e-05	0.00218252	1.38 (1.16 - 1.65)	0.000292518	0.00198146
419	PI(16:0_20:3) (b)	1.13 (0.90 - 1.42)	0.291078	0.43019	1.32 (1.00 - 1.75)	0.0496977	0.180316	1.20 (1.01 - 1.43)	0.0396766	0.0936763
420	PI(16:0_20:4)	1.14 (0.88 - 1.46)	0.316653	0.453843	1.17 (0.89 - 1.55)	0.265032	0.474224	1.15 (0.96 - 1.39)	0.136173	0.231292
421	PI(15-MHDA_20:4)/PI(17:0_20:4)	1.34 (1.06 - 1.71)	0.0148594	0.0545485	1.15 (0.88 - 1.50)	0.310204	0.526524	1.25 (1.05 - 1.50)	0.0126012	0.0374475
422	PI(37:6)	1.32 (1.05 - 1.65)	0.0163326	0.0584479	0.96 (0.75 - 1.23)	0.739099	0.847285	1.14 (0.97 - 1.35)	0.116761	0.203171
423	PI(18:0_20:2)	1.20 (0.96 - 1.50)	0.111766	0.227124	1.07 (0.81 - 1.42)	0.612725	0.771329	1.15 (0.96 - 1.37)	0.119798	0.20782
424	PI(18:0_20:3) (a)	1.06 (0.85 - 1.32)	0.610856	0.736392	0.99 (0.79 - 1.25)	0.945279	0.964098	1.03 (0.88 - 1.20)	0.745996	0.81006
425	PI(18:0_20:3) (b)	1.16 (0.94 - 1.43)	0.167761	0.298861	1.01 (0.79 - 1.29)	0.922402	0.961258	1.09 (0.93 - 1.28)	0.267687	0.38955
426	PI(18:0_20:4)	0.82 (0.64 - 1.05)	0.117322	0.230195	1.08 (0.81 - 1.44)	0.577993	0.747743	0.92 (0.77 - 1.12)	0.416332	0.550913
427	PI(38:5) (a)	1.18 (0.94 - 1.49)	0.159149	0.290243	1.33 (1.01 - 1.77)	0.0457277	0.172904	1.24 (1.04 - 1.49)	0.0183407	0.0527064
428	PI(38:6)	1.16 (0.94 - 1.45)	0.170559	0.298861	1.01 (0.78 - 1.31)	0.928932	0.96402	1.10 (0.93 - 1.30)	0.268654	0.38996
429	PI(39:6)	1.23 (0.99 - 1.54)	0.0664838	0.156968	0.97 (0.76 - 1.24)	0.807108	0.891401	1.10 (0.94 - 1.30)	0.236191	0.352737
430	PI(18:0_22:4)	1.32 (1.04 - 1.68)	0.0250157	0.0757125	1.23 (0.94 - 1.62)	0.135249	0.330078	1.28 (1.07 - 1.54)	0.00760677	0.0262318
431	PI(20:0_20:4)	0.86 (0.69 - 1.07)	0.179971	0.308734	0.98 (0.76 - 1.26)	0.883406	0.941308	0.91 (0.77 - 1.07)	0.266914	0.38942
432	PI(18:0_22:5) (n3)	0.98 (0.77 - 1.24)	0.851681	0.905807	0.97 (0.75 - 1.26)	0.830032	0.908246	0.97 (0.82 - 1.16)	0.777222	0.839164
433	PI(18:0_22:5) (n6)	1.36 (1.10 - 1.66)	0.00368955	0.0189131	1.18 (0.92 - 1.51)	0.187812	0.387193	1.28 (1.09 - 1.50)	0.00210414	0.00942721
434	PI(18:0_22:6)	0.95 (0.75 - 1.19)	0.639003	0.759066	0.78 (0.60 - 1.00)	0.0508834	0.180316	0.86 (0.73 - 1.03)	0.0959463	0.177251
435	LPI(18:0) [sn2]	0.94 (0.77 - 1.15)	0.546978	0.681029	0.85 (0.68 - 1.08)	0.181858	0.377654	0.90 (0.78 - 1.05)	0.184619	0.288595
436	LPI(18:0) [sn1]	0.84 (0.67 - 1.04)	0.107494	0.220015	0.89 (0.70 - 1.12)	0.320054	0.530935	0.86 (0.73 - 1.01)	0.0630852	0.131005
437	LPI(18:1) [sn2]	0.85 (0.70 - 1.04)	0.114831	0.22888	0.78 (0.62 - 0.98)	0.0330098	0.141222	0.82 (0.71 - 0.95)	0.00947119	0.0304469
438	LPI(18:1) [sn1]	0.81 (0.66 - 0.99)	0.0388631	0.106827	0.93 (0.74 - 1.17)	0.522309	0.705924	0.86 (0.74 - 1.00)	0.0483971	0.107992
439	LPI(18:2) [sn2]	0.70 (0.57 - 0.87)	0.00104071	0.00811186	0.98 (0.77 - 1.25)	0.881454	0.940989	0.81 (0.70 - 0.95)	0.0105901	0.0330457
440	LPI(18:2) [sn1]	0.73 (0.59 - 0.89)	0.00203668	0.0125964	0.91 (0.73 - 1.15)	0.449259	0.638321	0.80 (0.69 - 0.94)	0.00475405	0.01788
441	LPI(20:4) [sn2]	0.88 (0.71 - 1.08)	0.21429	0.346395	0.79 (0.63 - 1.01)	0.0603333	0.192879	0.84 (0.72 - 0.98)	0.0298736	0.0753084
442	LPI(20:4) [sn1]	0.88 (0.72 - 1.07)	0.203628	0.334867	0.82 (0.64 - 1.04)	0.0947251	0.259278	0.85 (0.73 - 0.99)	0.0402031	0.0941381
443	PS(36:1)	0.97 (0.73 - 1.27)	0.807437	0.873754	0.78 (0.62 - 0.99)	0.0367201	0.150315	0.85 (0.72 - 1.02)	0.0778491	0.151181
444	PS(36:2)	1.04 (0.80 - 1.36)	0.744702	0.83577	1.01 (0.80 - 1.26)	0.93906	0.964098	1.02 (0.86 - 1.22)	0.787076	0.843355
445	PS(38:3)	0.98 (0.74 - 1.30)	0.909868	0.944735	0.83 (0.66 - 1.04)	0.111787	0.290443	0.89 (0.75 - 1.06)	0.193242	0.297174
446	PS(38:4)	0.81 (0.61 - 1.09)	0.169608	0.298861	0.80 (0.64 - 1.01)	0.0590629	0.192039	0.81 (0.67 - 0.97)	0.0196269	0.055074
447	PS(38:5)	1.10 (0.85 - 1.43)	0.472838	0.614258	1.28 (1.02 - 1.61)	0.0323582	0.139483	1.20 (1.01 - 1.43)	0.0371171	0.0894899
448	PS(40:5)	0.97 (0.75 - 1.27)	0.828313	0.885921	0.79 (0.62 - 1.00)	0.049966	0.180316	0.87 (0.73 - 1.03)	0.108	0.192038
449	PS(40:6)	0.90 (0.71 - 1.14)	0.371928	0.513658	0.78 (0.61 - 1.00)	0.0526834	0.183644	0.84 (0.71 - 1.00)	0.0471704	0.106087
450	PG(34:1)	0.95 (0.73 - 1.23)	0.704276	0.807929	1.20 (0.89 - 1.63)	0.237235	0.453237	1.05 (0.86 - 1.28)	0.633088	0.729585
451	PG(36:1)	0.59 (0.45 - 0.77)	9.17186e-05	0.001572	0.91 (0.66 - 1.26)	0.57064	0.746423	0.70 (0.57 - 0.86)	0.000726349	0.00413293
452	PG(36:2)	0.67 (0.52 - 0.86)	0.00140793	0.0104041	1.31 (0.94 - 1.84)	0.111466	0.290443	0.85 (0.69 - 1.03)	0.100379	0.183652
453	PG(34:2)	0.77 (0.61 - 0.98)	0.0344129	0.0974175	1.43 (1.06 - 1.92)	0.0185332	0.0941553	0.99 (0.82 - 1.19)	0.875138	0.915356
454	CE(14:0)	0.92 (0.72 - 1.17)	0.482571	0.622636	0.95 (0.71 - 1.25)	0.697889	0.83075	0.93 (0.77 - 1.12)	0.4321	0.567817
455	CE(15:0)	1.33 (1.05 - 1.69)	0.0180912	0.0622469	1.18 (0.91 - 1.52)	0.219745	0.434149	1.26 (1.06 - 1.50)	0.0101889	0.0323881
456	CE(16:0)	1.01 (0.81 - 1.25)	0.923046	0.951042	1.05 (0.79 - 1.39)	0.74064	0.847285	1.02 (0.86 - 1.22)	0.781776	0.841303
457	CE(16:1)	1.24 (0.98 - 1.58)	0.0709092	0.165358	0.98 (0.74 - 1.29)	0.86987	0.93388	1.12 (0.94 - 1.34)	0.208073	0.314042
458	CE(16:2)	0.86 (0.65 - 1.14)	0.292701	0.430428	0.88 (0.59 - 1.33)	0.545156	0.726701	0.87 (0.69 - 1.09)	0.226267	0.338805
459	CE(17:0)	1.45 (1.14 - 1.84)	0.00254213	0.0146108	1.12 (0.86 - 1.46)	0.382885	0.579776	1.29 (1.08 - 1.54)	0.00477639	0.01788
460	CE(17:1)	1.85 (1.44 - 2.39)	2.24242e-06	9.11385e-05	1.08 (0.84 - 1.38)	0.56215	0.742143	1.40 (1.17 - 1.67)	0.000210451	0.00159662
461	CE(18:0)	0.88 (0.68 - 1.14)	0.333149	0.472723	1.23 (0.88 - 1.71)	0.22711	0.443397	1.00 (0.81 - 1.22)	0.986028	0.99477
462	CE(18:1)	1.50 (1.11 - 2.04)	0.00919753	0.0387659	0.98 (0.70 - 1.38)	0.925852	0.963089	1.24 (0.99 - 1.56)	0.0606747	0.126461
463	CE(18:2)	0.73 (0.52 - 1.03)	0.076393	0.175273	2.00 (1.21 - 3.31)	0.00658254	0.0478459	1.01 (0.76 - 1.34)	0.944004	0.964342
464	CE(18:3)	0.86 (0.65 - 1.14)	0.301103	0.440431	0.74 (0.50 - 1.09)	0.13062	0.324554	0.82 (0.65 - 1.03)	0.0844781	0.162392
465	CE(20:1)	1.15 (0.88 - 1.52)	0.306832	0.446516	1.07 (0.78 - 1.46)	0.688494	0.824743	1.12 (0.91 - 1.37)	0.301796	0.425054
466	CE(20:2)	1.25 (0.95 - 1.65)	0.112873	0.227366	1.05 (0.76 - 1.46)	0.764409	0.869897	1.16 (0.94 - 1.44)	0.159308	0.258251
467	CE(20:3)	1.22 (0.96 - 1.54)	0.10277	0.213416	0.96 (0.74 - 1.25)	0.787336	0.884396	1.10 (0.92 - 1.31)	0.300314	0.425005
468	CE(20:4)	0.88 (0.66 - 1.16)	0.35199	0.494524	1.07 (0.71 - 1.62)	0.738399	0.847285	0.93 (0.74 - 1.18)	0.561751	0.679007
469	CE(20:5)	0.72 (0.54 - 0.95)	0.0210946	0.0678127	0.48 (0.35 - 0.67)	1.40679e-05	0.00218252	0.61 (0.49 - 0.75)	5e-06	8.58e-05
470	CE(22:0)	0.79 (0.63 - 1.01)	0.0570732	0.140823	1.23 (0.92 - 1.65)	0.163869	0.36222	0.95 (0.79 - 1.14)	0.549289	0.670699
471	CE(22:1)	0.87 (0.68 - 1.10)	0.243032	0.377828	0.91 (0.69 - 1.20)	0.505922	0.690335	0.89 (0.74 - 1.06)	0.186883	0.289745
472	CE(22:4)	1.50 (1.16 - 1.93)	0.00190037	0.0124289	1.55 (1.17 - 2.05)	0.00239578	0.0260271	1.52 (1.26 - 1.84)	1.43e-05	0.00020337
473	CE(22:5) (n3)	0.94 (0.72 - 1.23)	0.655473	0.770588	1.00 (0.66 - 1.52)	0.988019	0.991505	0.96 (0.77 - 1.20)	0.713039	0.79242
474	CE(22:5) (n6)	1.17 (0.93 - 1.48)	0.179952	0.308734	1.47 (1.11 - 1.95)	0.00744132	0.0491943	1.29 (1.07 - 1.54)	0.00610142	0.0215634
475	CE(22:6)	0.69 (0.52 - 0.93)	0.0132915	0.0511004	0.51 (0.35 - 0.73)	0.000307155	0.00794416	0.62 (0.49 - 0.77)	2.89e-05	0.000345119
476	CE(24:0)	0.87 (0.69 - 1.11)	0.267479	0.406939	1.22 (0.92 - 1.63)	0.173758	0.368912	1.00 (0.83 - 1.20)	0.991943	0.998966
477	CE(24:1)	1.29 (1.00 - 1.66)	0.0514265	0.131637	1.16 (0.86 - 1.55)	0.328067	0.541073	1.23 (1.02 - 1.49)	0.0347023	0.0854788
478	CE(24:4)	1.42 (1.10 - 1.84)	0.00719115	0.0324743	1.21 (0.90 - 1.62)	0.214341	0.426433	1.32 (1.09 - 1.61)	0.00446627	0.0172878
479	CE(24:5)	1.21 (0.92 - 1.60)	0.173747	0.302604	0.79 (0.57 - 1.07)	0.127799	0.318938	1.00 (0.81 - 1.23)	0.993758	0.999025
480	CE(24:6)	1.09 (0.88 - 1.36)	0.421338	0.564097	0.83 (0.65 - 1.05)	0.126337	0.316678	0.96 (0.82 - 1.13)	0.655074	0.7414
481	COH	0.89 (0.67 - 1.20)	0.452315	0.594382	1.03 (0.70 - 1.52)	0.861241	0.928118	0.94 (0.75 - 1.19)	0.620457	0.724712
482	DE(16:0)	1.00 (0.83 - 1.20)	0.96996	0.980297	1.02 (0.81 - 1.29)	0.8346	0.911492	1.01 (0.87 - 1.16)	0.920216	0.945131
483	DE(18:1)	1.22 (1.01 - 1.47)	0.0366433	0.101591	1.38 (1.05 - 1.82)	0.0227612	0.107926	1.27 (1.09 - 1.48)	0.00263504	0.0112732
484	DE(18:2)	0.80 (0.61 - 1.04)	0.0950638	0.203351	1.29 (0.88 - 1.89)	0.195462	0.400064	0.93 (0.75 - 1.16)	0.525586	0.65626
485	DE(20:4)	0.64 (0.48 - 0.87)	0.0036796	0.0189131	0.91 (0.65 - 1.28)	0.580847	0.747743	0.75 (0.60 - 0.93)	0.0106281	0.0330457
486	DE(20:5)	0.73 (0.57 - 0.93)	0.0104368	0.0421175	0.64 (0.49 - 0.83)	0.000705016	0.0125361	0.69 (0.57 - 0.82)	2.91e-05	0.000345119
487	DE(22:6)	0.79 (0.62 - 1.00)	0.0479202	0.125076	0.66 (0.50 - 0.86)	0.00247006	0.0260271	0.73 (0.61 - 0.87)	0.00049668	0.0030065
488	AC(12:0)	0.84 (0.69 - 1.02)	0.0857265	0.189799	1.35 (1.05 - 1.74)	0.0179719	0.0921262	1.01 (0.86 - 1.18)	0.891475	0.926114
489	AC(13:0)	0.57 (0.46 - 0.71)	7.47259e-07	4.72434e-05	0.71 (0.55 - 0.91)	0.00720408	0.0491943	0.63 (0.53 - 0.74)	4.03e-08	2.08e-06
490	AC(14:0)	0.99 (0.81 - 1.22)	0.935222	0.957212	1.42 (1.11 - 1.82)	0.0054897	0.0422113	1.15 (0.98 - 1.34)	0.0897296	0.170187
491	AC(14:1)	0.92 (0.76 - 1.12)	0.399876	0.54045	1.39 (1.08 - 1.79)	0.00974813	0.0590073	1.08 (0.92 - 1.26)	0.353746	0.480385
492	AC(14:2)	0.82 (0.67 - 1.00)	0.0474434	0.124402	1.45 (1.13 - 1.86)	0.00359599	0.0321029	1.02 (0.87 - 1.19)	0.802195	0.851584
493	AC(15:0) (a)	0.62 (0.50 - 0.77)	2.26344e-05	0.000476999	0.90 (0.71 - 1.14)	0.398395	0.597756	0.74 (0.63 - 0.87)	0.000240068	0.00170748
494	AC(15:0) (b)	1.04 (0.85 - 1.28)	0.702329	0.807929	1.20 (0.96 - 1.51)	0.114321	0.294775	1.11 (0.95 - 1.30)	0.179536	0.282273
495	AC(16:0)	0.87 (0.71 - 1.08)	0.219187	0.353308	1.18 (0.93 - 1.49)	0.1734	0.368912	1.00 (0.85 - 1.17)	0.998127	0.999782
496	AC(16:1)	1.16 (0.95 - 1.41)	0.149037	0.276227	1.48 (1.15 - 1.90)	0.00261221	0.0270245	1.27 (1.09 - 1.49)	0.00273456	0.0115257
497	AC(17:0) (a)	1.15 (0.94 - 1.41)	0.164718	0.297537	1.25 (0.99 - 1.56)	0.0561883	0.188066	1.19 (1.03 - 1.39)	0.0209624	0.0570698
498	AC(17:0) (b)	1.09 (0.88 - 1.35)	0.409116	0.551628	1.26 (1.00 - 1.59)	0.051021	0.180316	1.17 (1.00 - 1.36)	0.0547837	0.118525
499	AC(18:0)	0.79 (0.63 - 0.98)	0.0342152	0.0973423	1.39 (1.08 - 1.78)	0.00968562	0.0590073	1.01 (0.86 - 1.19)	0.888072	0.925482
500	AC(18:1)	0.99 (0.81 - 1.21)	0.906525	0.943819	1.31 (1.03 - 1.66)	0.0268454	0.121903	1.11 (0.95 - 1.30)	0.179583	0.282273
501	AC(18:2)	0.88 (0.72 - 1.08)	0.222327	0.35635	1.24 (0.98 - 1.56)	0.0681956	0.210888	1.02 (0.88 - 1.19)	0.761905	0.82419
502	DG(14:0_16:0)	0.97 (0.74 - 1.27)	0.843664	0.89896	0.94 (0.66 - 1.34)	0.726802	0.847285	0.96 (0.78 - 1.19)	0.712388	0.79242
503	DG(16:0_16:0)	0.96 (0.72 - 1.29)	0.802766	0.873136	0.76 (0.52 - 1.13)	0.172874	0.368912	0.89 (0.70 - 1.12)	0.311557	0.433438
504	DG(16:0_16:1)	1.53 (1.11 - 2.11)	0.00988386	0.0404598	1.22 (0.85 - 1.75)	0.278884	0.49281	1.38 (1.09 - 1.76)	0.00820883	0.0278621
505	DG(14:0_18:2)	0.93 (0.69 - 1.25)	0.635055	0.755954	1.79 (1.17 - 2.73)	0.00697467	0.0489949	1.16 (0.91 - 1.48)	0.243583	0.359996
506	DG(16:0_18:1)	1.16 (0.78 - 1.72)	0.459321	0.599435	1.19 (0.75 - 1.89)	0.450975	0.638321	1.17 (0.87 - 1.58)	0.29252	0.417153
507	DG(16:1_18:1)	1.73 (1.23 - 2.43)	0.00169715	0.012071	1.80 (1.22 - 2.66)	0.00327591	0.0314165	1.76 (1.36 - 2.27)	1.72e-05	0.00023344
508	DG(16:0_18:2)	0.84 (0.60 - 1.18)	0.315486	0.453843	1.74 (1.09 - 2.79)	0.0210847	0.101816	1.08 (0.82 - 1.42)	0.589091	0.696866
509	DG(18:0_18:1)	1.01 (0.70 - 1.46)	0.937025	0.957212	0.83 (0.53 - 1.32)	0.441348	0.637785	0.94 (0.71 - 1.25)	0.677302	0.760128
510	DG(18:1_18:1)	1.25 (0.89 - 1.75)	0.193485	0.325579	1.50 (0.96 - 2.34)	0.0716894	0.2181	1.34 (1.02 - 1.75)	0.0335942	0.0831091
511	DG(18:0_18:2)	0.79 (0.57 - 1.10)	0.170703	0.298861	1.27 (0.77 - 2.09)	0.342852	0.551173	0.92 (0.70 - 1.21)	0.539878	0.665388
512	DG(18:1_18:2)	0.99 (0.73 - 1.33)	0.935659	0.957212	2.20 (1.43 - 3.39)	0.000332976	0.00823754	1.28 (1.00 - 1.63)	0.0492358	0.109239
513	DG(18:2_18:2)	0.86 (0.68 - 1.09)	0.208361	0.340683	1.51 (1.12 - 2.04)	0.00734282	0.0491943	1.06 (0.88 - 1.28)	0.511161	0.644902
514	DG(18:1_18:3)	1.06 (0.80 - 1.39)	0.688363	0.800978	1.43 (0.98 - 2.09)	0.0616765	0.194966	1.18 (0.94 - 1.47)	0.154443	0.25325
515	DG(16:0_20:4)	1.10 (0.82 - 1.46)	0.536586	0.675481	0.74 (0.51 - 1.06)	0.100111	0.268695	0.94 (0.75 - 1.18)	0.587574	0.696866
516	DG(18:1_20:3)	1.13 (0.88 - 1.45)	0.338095	0.47736	0.99 (0.73 - 1.35)	0.972612	0.982977	1.07 (0.89 - 1.30)	0.4714	0.604114
517	DG(18:0_20:4)	1.11 (0.85 - 1.47)	0.437713	0.579207	0.71 (0.50 - 1.01)	0.0601389	0.192879	0.94 (0.76 - 1.17)	0.582983	0.69397
518	DG(18:1_20:4)	1.05 (0.80 - 1.38)	0.707143	0.809587	0.85 (0.59 - 1.21)	0.362944	0.56735	0.97 (0.78 - 1.21)	0.79998	0.85082
519	DG(16:0_22:5)	1.15 (0.89 - 1.47)	0.280135	0.417863	0.94 (0.68 - 1.31)	0.727214	0.847285	1.07 (0.88 - 1.30)	0.514887	0.648166
520	DG(18:2_20:4)	0.92 (0.73 - 1.15)	0.455591	0.597307	1.00 (0.73 - 1.38)	0.976688	0.985347	0.95 (0.78 - 1.14)	0.559334	0.678595
521	DG(16:0_22:6)	0.90 (0.72 - 1.14)	0.378705	0.52049	0.63 (0.47 - 0.83)	0.00094575	0.0149605	0.78 (0.65 - 0.93)	0.00524182	0.0192425
522	TG(48:2) [NL-16:0]	1.19 (0.89 - 1.57)	0.235079	0.370525	1.28 (0.90 - 1.83)	0.167648	0.36409	1.22 (0.98 - 1.52)	0.0736787	0.147099
523	TG(48:2) [NL-18:1]	1.45 (1.10 - 1.91)	0.00862929	0.0376575	1.52 (1.09 - 2.12)	0.0136244	0.077523	1.48 (1.19 - 1.83)	0.000321534	0.00212736
524	TG(48:3) [NL-18:2]	1.26 (0.94 - 1.69)	0.116229	0.229632	1.95 (1.33 - 2.86)	0.000650292	0.0123339	1.48 (1.17 - 1.87)	0.000910882	0.00493612
525	TG(50:1) [NL-14:0]	1.02 (0.81 - 1.27)	0.89588	0.937051	1.04 (0.78 - 1.40)	0.786563	0.884396	1.02 (0.86 - 1.23)	0.788514	0.843355
526	TG(50:4) [NL-14:0]	1.04 (0.79 - 1.37)	0.754926	0.845198	1.81 (1.23 - 2.65)	0.00244815	0.0260271	1.26 (1.01 - 1.57)	0.0441749	0.101763
527	TG(48:2) [NL-14:1]	1.27 (0.98 - 1.66)	0.0757606	0.174525	1.26 (0.91 - 1.74)	0.163869	0.36222	1.27 (1.03 - 1.56)	0.0240886	0.0631633
528	TG(48:2) [NL-16:1]	1.51 (1.15 - 2.00)	0.00352953	0.0185954	1.34 (0.97 - 1.85)	0.0763604	0.225125	1.44 (1.16 - 1.77)	0.000762244	0.00425213
529	TG(50:3) [NL-14:1]	1.68 (1.27 - 2.22)	0.000238619	0.00323272	1.72 (1.23 - 2.40)	0.00141731	0.0188493	1.70 (1.37 - 2.10)	1.14e-06	2.76e-05
530	TG(50:3) [NL-18:1]	1.55 (1.15 - 2.09)	0.00438643	0.0215162	2.11 (1.42 - 3.14)	0.000200787	0.00601303	1.73 (1.37 - 2.20)	6.25e-06	9.61e-05
531	TG(49:1) [NL-15:0]	1.19 (0.93 - 1.54)	0.166873	0.298861	1.15 (0.85 - 1.56)	0.372172	0.575391	1.18 (0.97 - 1.43)	0.10232	0.186007
532	TG(51:2) [NL-15:0]	1.53 (1.16 - 2.03)	0.00248358	0.01442	1.63 (1.17 - 2.27)	0.00361087	0.0321029	1.57 (1.27 - 1.95)	2.81e-05	0.000345119
533	TG(48:0) [NL-16:0]	0.91 (0.71 - 1.15)	0.41514	0.558427	0.81 (0.60 - 1.10)	0.178765	0.37534	0.87 (0.72 - 1.05)	0.140571	0.236642
534	TG(50:0) [NL-18:0]	0.91 (0.71 - 1.16)	0.427488	0.569804	0.77 (0.56 - 1.06)	0.114491	0.294775	0.85 (0.70 - 1.04)	0.111244	0.195969
535	TG(50:1) [NL-18:1]	1.03 (0.78 - 1.35)	0.853545	0.906095	0.91 (0.66 - 1.26)	0.579565	0.747743	0.98 (0.79 - 1.20)	0.831256	0.877523
536	TG(50:2) [NL-18:2]	0.79 (0.61 - 1.03)	0.0813128	0.184907	1.04 (0.74 - 1.48)	0.808371	0.891401	0.88 (0.71 - 1.08)	0.213714	0.320853
537	TG(50:2) [NL-18:1]	1.49 (1.12 - 1.99)	0.00561676	0.0261962	1.36 (0.99 - 1.86)	0.0548748	0.186969	1.43 (1.16 - 1.77)	0.00083454	0.0045659
538	TG(52:1) [NL-18:0]	0.91 (0.70 - 1.20)	0.518191	0.658148	0.80 (0.56 - 1.14)	0.20984	0.420419	0.87 (0.70 - 1.08)	0.201936	0.307683
539	TG(52:2) [NL-16:0]	1.22 (0.92 - 1.62)	0.169999	0.298861	1.44 (0.99 - 2.07)	0.0540154	0.185149	1.30 (1.04 - 1.62)	0.0235227	0.0622532
540	TG(52:3) [NL-18:2]	0.83 (0.64 - 1.08)	0.161714	0.293978	1.87 (1.27 - 2.74)	0.00138764	0.0188493	1.07 (0.86 - 1.32)	0.534827	0.661558
541	TG(52:4) [NL-16:0]	0.88 (0.67 - 1.14)	0.330183	0.469685	1.52 (1.07 - 2.17)	0.0190051	0.0956981	1.07 (0.87 - 1.32)	0.530086	0.659918
542	TG(48:3) [NL-16:1]	1.58 (1.19 - 2.11)	0.00183228	0.0124115	1.81 (1.25 - 2.63)	0.00159282	0.0197025	1.67 (1.33 - 2.09)	1.09e-05	0.000158397
543	TG(50:2) [NL-18:0]	1.04 (0.82 - 1.31)	0.768192	0.850392	1.08 (0.80 - 1.46)	0.614954	0.772425	1.05 (0.87 - 1.27)	0.588981	0.696866
544	TG(50:3) [NL-16:1]	1.72 (1.27 - 2.31)	0.000391543	0.00452125	1.81 (1.27 - 2.58)	0.00111089	0.0158024	1.75 (1.39 - 2.20)	1.49e-06	3.14e-05
545	TG(52:3) [NL-16:1]	1.43 (1.15 - 1.79)	0.00158237	0.0113971	1.44 (1.10 - 1.89)	0.00805609	0.0515046	1.44 (1.21 - 1.71)	3.74e-05	0.000417209
546	TG(52:4) [NL-18:1]	1.37 (1.04 - 1.80)	0.0251938	0.0758479	1.89 (1.32 - 2.70)	0.000456603	0.0096749	1.54 (1.24 - 1.92)	9.24e-05	0.000862132
547	TG(49:1) [NL-16:0]	1.19 (0.93 - 1.54)	0.168244	0.298861	1.09 (0.81 - 1.47)	0.564346	0.742852	1.15 (0.95 - 1.40)	0.154091	0.25325
548	TG(51:0) [NL-16:0]	1.01 (0.79 - 1.29)	0.924201	0.951042	0.84 (0.61 - 1.17)	0.311083	0.526524	0.95 (0.78 - 1.15)	0.595702	0.701769
549	TG(49:1) [NL-18:1]	1.22 (0.95 - 1.56)	0.12512	0.240519	1.19 (0.88 - 1.60)	0.261575	0.471001	1.20 (0.99 - 1.46)	0.0578819	0.123099
550	TG(51:1) [NL-18:1]	1.43 (1.06 - 1.92)	0.0186653	0.0629862	1.06 (0.75 - 1.51)	0.731971	0.847285	1.26 (1.01 - 1.58)	0.0439988	0.101763
551	TG(51:2) [NL-18:1]	1.63 (1.21 - 2.20)	0.00127991	0.00971028	1.49 (1.07 - 2.08)	0.0191892	0.0957779	1.57 (1.26 - 1.96)	7.43e-05	0.000728971
552	TG(53:2) [NL-17:0]	1.59 (1.17 - 2.15)	0.00284559	0.0158739	1.30 (0.90 - 1.89)	0.161256	0.36222	1.47 (1.16 - 1.86)	0.0014014	0.00685705
553	TG(51:2) [NL-16:0]	1.49 (1.09 - 2.03)	0.011738	0.0464423	1.26 (0.90 - 1.78)	0.17616	0.371241	1.38 (1.10 - 1.74)	0.00553157	0.0199207
554	TG(54:0) [NL-18:0]	0.87 (0.69 - 1.09)	0.230908	0.367001	0.84 (0.62 - 1.14)	0.257336	0.464839	0.86 (0.72 - 1.03)	0.101744	0.185552
555	TG(54:1) [NL-18:1]	0.87 (0.68 - 1.12)	0.282014	0.418971	0.77 (0.55 - 1.08)	0.132871	0.327289	0.83 (0.68 - 1.02)	0.0788031	0.152513
556	TG(54:2) [NL-18:0]	1.00 (0.76 - 1.33)	0.993561	0.993561	0.81 (0.55 - 1.19)	0.282204	0.497133	0.93 (0.74 - 1.17)	0.532341	0.659918
557	TG(54:4) [NL-18:0]	0.89 (0.70 - 1.13)	0.342724	0.482698	1.21 (0.91 - 1.62)	0.193681	0.39785	1.01 (0.84 - 1.22)	0.916413	0.942928
558	TG(48:1) [NL-18:1]	1.05 (0.81 - 1.35)	0.71172	0.81319	1.07 (0.78 - 1.46)	0.674362	0.811231	1.06 (0.87 - 1.29)	0.581008	0.693645
559	TG(54:3) [NL-18:1]	1.16 (0.93 - 1.44)	0.193974	0.325579	1.14 (0.86 - 1.52)	0.355073	0.562775	1.15 (0.97 - 1.37)	0.111124	0.195969
560	TG(54:4) [NL-18:2]	0.97 (0.78 - 1.19)	0.756074	0.845198	1.27 (0.98 - 1.65)	0.072061	0.2181	1.08 (0.91 - 1.27)	0.373348	0.501026
561	TG(56:6) [NL-20:4]	1.09 (0.88 - 1.33)	0.433495	0.574962	0.95 (0.75 - 1.20)	0.661968	0.808515	1.02 (0.88 - 1.20)	0.75985	0.823533
562	TG(58:8) [NL-22:6]	0.90 (0.73 - 1.10)	0.307731	0.446682	0.60 (0.47 - 0.78)	8.22154e-05	0.0035985	0.77 (0.65 - 0.90)	0.00102874	0.0053702
563	TG(54:5) [NL-18:1]	1.09 (0.87 - 1.36)	0.459137	0.599435	1.25 (0.95 - 1.65)	0.104755	0.279627	1.15 (0.97 - 1.37)	0.11051	0.195889
564	TG(54:6) [NL-18:2]	0.93 (0.75 - 1.16)	0.539183	0.677251	1.25 (0.95 - 1.64)	0.107091	0.282107	1.05 (0.88 - 1.24)	0.590446	0.69702
565	TG(56:8) [NL-20:4]	0.96 (0.78 - 1.19)	0.714262	0.813311	1.02 (0.78 - 1.33)	0.895985	0.948982	0.98 (0.83 - 1.16)	0.838839	0.883888
566	TG(O-50:1) [NL-16:0]	0.62 (0.48 - 0.79)	0.000164309	0.00228029	0.57 (0.42 - 0.78)	0.000352688	0.00836165	0.60 (0.49 - 0.73)	2.24e-07	7.09e-06
567	TG(O-52:0) [NL-16:0]	0.71 (0.56 - 0.89)	0.00335889	0.018202	0.69 (0.50 - 0.95)	0.0212082	0.101816	0.70 (0.58 - 0.84)	0.000193453	0.00148758
568	TG(O-52:2) [NL-16:0]	0.50 (0.37 - 0.66)	1.40379e-06	6.65629e-05	0.52 (0.38 - 0.71)	4.21244e-05	0.00239688	0.51 (0.41 - 0.62)	2.51e-10	3.58e-08
569	Ubiquinone	0.69 (0.53 - 0.89)	0.00446862	0.021732	0.84 (0.65 - 1.07)	0.161926	0.36222	0.76 (0.64 - 0.91)	0.00291361	0.0121011
* Bolded denotes p < 0.05

## Sheet: Supplementary Table 4
Supplementary Table 4 - Associations of lipid species with incident Alzheimer's disease
		AIBL			ADNI			Combined Meta-analysis
#	Lipids	Hazard Ratio (95% CI)	p-value	p-value (BH)	Hazard Ratio (95% CI)	p-value	p-value (BH)	Hazard Ratio (95% CI)	p-value	p-value (BH)
1	dhCer(d18:0/16:0)	0.85 (0.63 - 1.16)	0.314988	0.677324	0.96 (0.81 - 1.13)	0.613445	0.790054	0.93 (0.81 - 1.08)	0.355075	0.577251
2	dhCer(d18:0/18:0)	0.92 (0.68 - 1.23)	0.556922	0.829791	1.07 (0.90 - 1.26)	0.45713	0.677361	1.03 (0.89 - 1.19)	0.723463	0.861193
3	dhCer(d18:0/20:0)	1.22 (0.90 - 1.66)	0.198414	0.591907	0.98 (0.83 - 1.17)	0.863505	0.939454	1.04 (0.89 - 1.21)	0.627847	0.800202
4	dhCer(d18:0/22:0)	0.94 (0.70 - 1.27)	0.705974	0.913189	0.86 (0.70 - 1.05)	0.134375	0.341821	0.88 (0.75 - 1.04)	0.146649	0.343898
5	dhCer(d18:0/24:0)	0.92 (0.68 - 1.26)	0.620566	0.861224	0.83 (0.68 - 1.02)	0.0802657	0.253257	0.86 (0.72 - 1.02)	0.0838415	0.249769
6	dhCer(d18:0/24:1)	1.25 (0.92 - 1.70)	0.155763	0.537145	1.05 (0.88 - 1.25)	0.569923	0.759452	1.10 (0.94 - 1.28)	0.231546	0.450776
7	Cer(d16:1/16:0)	1.05 (0.79 - 1.38)	0.750805	0.920886	1.07 (0.89 - 1.29)	0.453946	0.676756	1.06 (0.91 - 1.24)	0.424528	0.643082
8	Cer(d16:1/18:0)	1.23 (0.92 - 1.66)	0.161389	0.543779	1.21 (1.01 - 1.46)	0.0414327	0.207361	1.22 (1.04 - 1.43)	0.0134303	0.0741927
9	Cer(d16:1/22:0)	1.27 (0.96 - 1.69)	0.0951286	0.45315	1.05 (0.88 - 1.26)	0.606054	0.787316	1.11 (0.95 - 1.29)	0.183268	0.386219
10	Cer(d16:1/24:0)	1.19 (0.89 - 1.59)	0.236328	0.625445	0.95 (0.79 - 1.14)	0.581611	0.767835	1.01 (0.87 - 1.18)	0.873462	0.948473
11	Cer(d16:1/24:1)	1.47 (1.11 - 1.94)	0.0072706	0.165952	1.12 (0.94 - 1.34)	0.204031	0.426814	1.21 (1.04 - 1.41)	0.0117138	0.0686133
12	Cer(d17:1/16:0)	1.17 (0.89 - 1.55)	0.265492	0.62832	1.12 (0.93 - 1.35)	0.227397	0.453997	1.14 (0.97 - 1.33)	0.104512	0.290086
13	Cer(d17:1/18:0)	1.19 (0.90 - 1.56)	0.217719	0.607477	1.21 (1.02 - 1.44)	0.0288024	0.173219	1.21 (1.04 - 1.39)	0.0121857	0.0694215
14	Cer(d17:1/20:0)	1.19 (0.88 - 1.62)	0.251612	0.62832	1.14 (0.96 - 1.37)	0.135675	0.341821	1.16 (0.99 - 1.35)	0.0619236	0.204458
15	Cer(d17:1/22:0)	1.26 (0.93 - 1.70)	0.130798	0.510414	1.07 (0.89 - 1.29)	0.468237	0.688442	1.12 (0.96 - 1.32)	0.155391	0.353512
16	Cer(d17:1/24:0)	1.31 (0.98 - 1.77)	0.0728909	0.436183	0.97 (0.81 - 1.17)	0.767151	0.88443	1.06 (0.90 - 1.24)	0.482719	0.697124
17	Cer(d17:1/24:1)	1.49 (1.12 - 1.99)	0.00583493	0.165952	1.15 (0.96 - 1.38)	0.136526	0.341821	1.24 (1.06 - 1.44)	0.00617808	0.0496509
18	Cer(d18:1/14:0)	1.26 (0.94 - 1.70)	0.125021	0.501542	1.21 (1.00 - 1.46)	0.0556493	0.21758	1.22 (1.04 - 1.44)	0.0146848	0.078827
19	Cer(d18:1/16:0)	1.20 (0.86 - 1.68)	0.289399	0.658059	1.14 (0.91 - 1.44)	0.256258	0.489298	1.16 (0.96 - 1.40)	0.124814	0.323695
20	Cer(d18:1/18:0)	1.32 (0.97 - 1.81)	0.0798537	0.45315	1.26 (1.05 - 1.52)	0.0135196	0.122105	1.28 (1.09 - 1.50)	0.00255334	0.0296882
21	Cer(d18:1/20:0)	1.54 (1.13 - 2.10)	0.00621759	0.165952	1.20 (1.00 - 1.45)	0.0558291	0.21758	1.29 (1.09 - 1.51)	0.00223485	0.0296882
22	Cer(d18:1/22:0)	1.34 (0.98 - 1.82)	0.0652096	0.416007	1.03 (0.84 - 1.27)	0.769669	0.88443	1.12 (0.94 - 1.33)	0.203372	0.413282
23	Cer(d18:1/24:0)	1.22 (0.91 - 1.65)	0.190776	0.580489	0.89 (0.73 - 1.10)	0.29222	0.531224	0.99 (0.83 - 1.17)	0.901466	0.960551
24	Cer(d18:1/24:1)	1.82 (1.34 - 2.49)	0.00015342	0.0499441	1.19 (0.98 - 1.44)	0.0717765	0.236074	1.33 (1.14 - 1.57)	0.000460081	0.0155519
25	Cer(d18:1/26:0)	0.97 (0.70 - 1.34)	0.845379	0.948763	0.99 (0.80 - 1.23)	0.935967	0.966526	0.98 (0.82 - 1.18)	0.861665	0.945081
26	Cer(d18:2/14:0)	1.30 (0.95 - 1.77)	0.101661	0.455475	1.08 (0.90 - 1.30)	0.415726	0.639274	1.13 (0.97 - 1.33)	0.125077	0.323695
27	Cer(d18:2/16:0)	1.18 (0.85 - 1.64)	0.317468	0.677324	1.26 (1.02 - 1.55)	0.0289271	0.173219	1.24 (1.04 - 1.47)	0.0172406	0.0868133
28	Cer(d18:2/17:0)	1.21 (0.94 - 1.56)	0.131578	0.510414	1.13 (0.95 - 1.33)	0.166021	0.374865	1.15 (1.00 - 1.33)	0.0466475	0.169
29	Cer(d18:2/18:0)	1.28 (0.94 - 1.75)	0.1185	0.485081	1.22 (1.01 - 1.47)	0.0428257	0.209665	1.23 (1.05 - 1.45)	0.0110021	0.0658965
30	Cer(d18:2/20:0)	1.34 (0.98 - 1.83)	0.0681477	0.421479	1.14 (0.94 - 1.37)	0.187495	0.408753	1.19 (1.01 - 1.40)	0.0379786	0.146012
31	Cer(d18:2/22:0)	1.30 (0.96 - 1.75)	0.0874788	0.45315	1.03 (0.86 - 1.25)	0.735446	0.869997	1.10 (0.94 - 1.29)	0.233141	0.450776
32	Cer(d18:2/24:0)	1.27 (0.95 - 1.70)	0.109237	0.467816	0.92 (0.76 - 1.12)	0.402945	0.631112	1.01 (0.87 - 1.19)	0.858235	0.944556
33	Cer(d18:2/24:1)	1.68 (1.25 - 2.26)	0.000531911	0.0756644	1.13 (0.94 - 1.37)	0.196931	0.419676	1.27 (1.09 - 1.49)	0.003051	0.0321485
34	Cer(d18:2/26:0)	0.95 (0.70 - 1.30)	0.765325	0.923438	0.98 (0.80 - 1.21)	0.873294	0.944562	0.97 (0.82 - 1.16)	0.765072	0.884087
35	Cer(d19:1/16:0)	1.13 (0.88 - 1.44)	0.335067	0.696377	1.22 (1.02 - 1.45)	0.0269828	0.169118	1.19 (1.03 - 1.36)	0.0182321	0.0902095
36	Cer(d19:1/18:0)	1.38 (1.05 - 1.83)	0.0233675	0.264805	1.34 (1.13 - 1.59)	0.000675791	0.0465544	1.35 (1.17 - 1.56)	4.46595e-05	0.00582388
37	Cer(d19:1/20:0)	1.43 (1.09 - 1.87)	0.00885993	0.178481	1.32 (1.11 - 1.56)	0.00130909	0.0465544	1.35 (1.17 - 1.55)	3.89766e-05	0.00582388
38	Cer(d19:1/22:0)	1.30 (0.98 - 1.73)	0.0653685	0.416007	1.22 (1.02 - 1.46)	0.0289863	0.173219	1.24 (1.07 - 1.45)	0.00463382	0.0425265
39	Cer(d19:1/24:0)	1.32 (0.99 - 1.76)	0.0545384	0.397677	1.18 (0.98 - 1.41)	0.0777707	0.250009	1.22 (1.04 - 1.42)	0.0118174	0.0686133
40	Cer(d19:1/24:1)	1.55 (1.19 - 2.03)	0.00118317	0.134399	1.30 (1.10 - 1.53)	0.00246685	0.0551471	1.36 (1.18 - 1.57)	1.77699e-05	0.00505552
41	Cer(d19:1/26:0)	1.06 (0.81 - 1.39)	0.65806	0.883019	1.17 (1.00 - 1.38)	0.049935	0.214465	1.14 (1.00 - 1.31)	0.0561396	0.19014
42	Cer(d20:1/22:0)	1.07 (0.80 - 1.43)	0.632006	0.872843	1.01 (0.84 - 1.21)	0.930389	0.966042	1.03 (0.88 - 1.20)	0.742025	0.879609
43	Cer(d20:1/24:0)	1.05 (0.79 - 1.39)	0.740907	0.920886	0.97 (0.81 - 1.16)	0.738459	0.871749	0.99 (0.85 - 1.15)	0.917641	0.965951
44	Cer(d20:1/24:1)	1.32 (0.99 - 1.75)	0.0552135	0.397677	1.08 (0.92 - 1.27)	0.366984	0.600148	1.13 (0.98 - 1.31)	0.0811372	0.24427
45	Cer(d20:1/26:0)	1.07 (0.84 - 1.37)	0.576646	0.830662	1.07 (0.93 - 1.23)	0.325574	0.564791	1.07 (0.95 - 1.21)	0.258247	0.478641
46	HexCer(d18:1/16:0)	1.04 (0.80 - 1.37)	0.755806	0.920886	0.95 (0.79 - 1.13)	0.55404	0.755693	0.98 (0.84 - 1.13)	0.74966	0.883139
47	HexCer(d18:1/18:0)	1.38 (1.04 - 1.84)	0.0265665	0.274843	1.11 (0.92 - 1.33)	0.28983	0.528568	1.18 (1.01 - 1.38)	0.035852	0.144306
48	HexCer(d18:1/20:0)	1.21 (0.92 - 1.60)	0.169678	0.549316	0.99 (0.82 - 1.20)	0.93821	0.966526	1.06 (0.91 - 1.24)	0.473318	0.687035
49	HexCer(d18:1/22:0)	0.99 (0.73 - 1.35)	0.96413	0.983136	0.92 (0.75 - 1.11)	0.368536	0.600148	0.94 (0.80 - 1.10)	0.432224	0.647198
50	HexCer(d18:1/24:0)	0.91 (0.67 - 1.24)	0.571111	0.83064	0.94 (0.78 - 1.13)	0.507675	0.722167	0.93 (0.79 - 1.09)	0.389227	0.608264
51	HexCer(d18:1/24:1)	1.10 (0.83 - 1.45)	0.521981	0.818175	0.99 (0.83 - 1.19)	0.953567	0.967166	1.02 (0.88 - 1.19)	0.764268	0.884087
52	Hex2Cer(d18:1/16:0)	1.05 (0.78 - 1.41)	0.731079	0.920406	1.13 (0.94 - 1.36)	0.1951	0.417338	1.11 (0.95 - 1.30)	0.200663	0.412192
53	Hex2Cer(d18:1/18:0)	0.95 (0.70 - 1.28)	0.720487	0.915083	0.83 (0.69 - 1.00)	0.0506258	0.214465	0.86 (0.73 - 1.01)	0.0642578	0.20893
54	Hex2Cer(d18:1/20:0)	0.91 (0.66 - 1.25)	0.555207	0.829791	1.05 (0.86 - 1.27)	0.657052	0.811877	1.01 (0.85 - 1.19)	0.940189	0.979196
55	Hex2Cer(d18:1/22:0)	0.95 (0.68 - 1.33)	0.775631	0.92438	0.97 (0.79 - 1.19)	0.761904	0.884241	0.96 (0.81 - 1.15)	0.684143	0.840772
56	Hex2Cer(d18:1/24:0)	0.96 (0.69 - 1.32)	0.790283	0.932928	0.92 (0.75 - 1.13)	0.441227	0.662423	0.93 (0.79 - 1.11)	0.427215	0.643082
57	Hex2Cer(d18:1/24:1)	1.17 (0.87 - 1.58)	0.306259	0.670237	0.94 (0.78 - 1.14)	0.541948	0.750288	1.00 (0.85 - 1.18)	0.972985	0.98686
58	Hex3Cer(d18:1/16:0)	0.99 (0.71 - 1.38)	0.954109	0.979942	1.21 (0.97 - 1.50)	0.085606	0.258645	1.14 (0.95 - 1.37)	0.159286	0.354037
59	Hex3Cer(d18:1/18:0)	0.91 (0.68 - 1.23)	0.540602	0.829117	1.17 (0.99 - 1.38)	0.0672575	0.229159	1.10 (0.95 - 1.27)	0.192979	0.40179
60	Hex3Cer(d18:1/20:0)	0.90 (0.68 - 1.20)	0.483986	0.797055	1.18 (0.98 - 1.43)	0.081184	0.253402	1.09 (0.93 - 1.27)	0.288976	0.505931
61	Hex3Cer(d18:1/22:0)	0.93 (0.68 - 1.27)	0.647792	0.880895	1.14 (0.94 - 1.37)	0.188633	0.409666	1.08 (0.92 - 1.27)	0.374411	0.601164
62	Hex3Cer(d18:1/24:0)	0.78 (0.57 - 1.06)	0.11031	0.468404	1.09 (0.89 - 1.34)	0.387413	0.612914	0.99 (0.83 - 1.17)	0.865355	0.945081
63	Hex3Cer(d18:1/24:1)	0.94 (0.69 - 1.29)	0.697146	0.908391	1.11 (0.91 - 1.37)	0.301945	0.538578	1.06 (0.89 - 1.26)	0.514497	0.719285
64	GM3(d18:1/16:0)	1.23 (0.90 - 1.68)	0.202797	0.591907	1.27 (1.02 - 1.58)	0.0318672	0.183156	1.26 (1.05 - 1.50)	0.0127965	0.0714454
65	GM3(d18:1/18:0)	0.99 (0.73 - 1.35)	0.961159	0.983136	1.22 (1.00 - 1.49)	0.0512605	0.214465	1.15 (0.97 - 1.35)	0.108319	0.297746
66	GM3(d18:1/20:0)	1.55 (1.12 - 2.12)	0.00740614	0.165952	1.19 (0.99 - 1.43)	0.0689579	0.230806	1.27 (1.08 - 1.49)	0.00345905	0.0357854
67	GM3(d18:1/22:0)	1.12 (0.82 - 1.52)	0.484732	0.797055	1.23 (0.99 - 1.52)	0.0621059	0.226815	1.19 (1.00 - 1.42)	0.0537905	0.185496
68	GM3(d18:1/24:0)	1.13 (0.82 - 1.56)	0.450145	0.783563	1.01 (0.82 - 1.26)	0.908017	0.952655	1.05 (0.88 - 1.25)	0.605983	0.788249
69	GM3(d18:1/24:1)	1.43 (1.07 - 1.92)	0.0159829	0.247836	1.31 (1.08 - 1.59)	0.00710881	0.0879328	1.34 (1.14 - 1.58)	0.000347948	0.0141416
70	GM1(d18:1/16:0)	1.10 (0.85 - 1.43)	0.4757	0.796098	1.23 (1.03 - 1.47)	0.0196866	0.136606	1.19 (1.03 - 1.37)	0.0195522	0.0935608
71	Sulfatide (d18:1:/16:0(OH))	1.01 (0.74 - 1.37)	0.966581	0.983872	0.87 (0.70 - 1.06)	0.171147	0.381892	0.91 (0.76 - 1.08)	0.264396	0.483734
72	Sulfatide (d18:1:/16:0)	1.09 (0.80 - 1.47)	0.589034	0.830675	0.82 (0.68 - 0.98)	0.0323507	0.184075	0.88 (0.75 - 1.03)	0.12263	0.323695
73	Sulfatide (d18:1:/24:0(OH))	0.83 (0.62 - 1.11)	0.210518	0.607477	0.80 (0.66 - 0.97)	0.0242829	0.161612	0.81 (0.69 - 0.95)	0.0101542	0.0628014
74	Sulfatide (d18:1:/24:0)	0.95 (0.69 - 1.30)	0.731148	0.920406	0.83 (0.68 - 1.00)	0.0504066	0.214465	0.86 (0.73 - 1.01)	0.0638618	0.208836
75	Sulfatide (d18:1:/24:1(OH))	1.02 (0.76 - 1.38)	0.876446	0.964399	0.83 (0.68 - 1.01)	0.0622589	0.226815	0.88 (0.75 - 1.04)	0.13832	0.333493
76	Sulfatide (d18:1:/24:1)	0.99 (0.70 - 1.39)	0.948857	0.979942	0.77 (0.64 - 0.93)	0.00658499	0.0851559	0.82 (0.69 - 0.96)	0.0163083	0.0841286
77	SM(34:3)	1.06 (0.77 - 1.45)	0.730933	0.920406	1.13 (0.93 - 1.36)	0.217359	0.443616	1.11 (0.94 - 1.31)	0.21683	0.427902
78	SM(35:2) (b)	0.83 (0.62 - 1.11)	0.20285	0.591907	1.14 (0.89 - 1.45)	0.307702	0.544901	1.00 (0.83 - 1.20)	0.961015	0.981719
79	SM(37:2)	0.99 (0.75 - 1.29)	0.914235	0.979942	1.19 (0.98 - 1.44)	0.0819438	0.253402	1.11 (0.95 - 1.30)	0.176675	0.377925
80	SM(41:0)	0.75 (0.54 - 1.04)	0.0823542	0.45315	0.96 (0.78 - 1.18)	0.678914	0.830721	0.89 (0.75 - 1.06)	0.202169	0.41231
81	SM(41:1) (a)	0.97 (0.73 - 1.29)	0.848718	0.948763	1.11 (0.93 - 1.32)	0.249026	0.478703	1.07 (0.92 - 1.24)	0.380716	0.603418
82	SM(43:1)	0.83 (0.60 - 1.15)	0.259915	0.62832	1.07 (0.88 - 1.30)	0.497869	0.709994	1.00 (0.85 - 1.18)	0.991034	0.997615
83	SM(43:2) (b)	1.00 (0.76 - 1.32)	0.996542	0.998331	1.15 (0.95 - 1.38)	0.147038	0.351227	1.10 (0.94 - 1.28)	0.225011	0.43997
84	SM(d16:1/19:0)	1.17 (0.91 - 1.51)	0.223346	0.607699	1.30 (1.07 - 1.57)	0.00740803	0.0896845	1.25 (1.07 - 1.46)	0.00403675	0.0389307
85	SM(d16:1/23:0)/SM(d17:1/22:0)	0.89 (0.64 - 1.24)	0.50684	0.812372	1.04 (0.84 - 1.29)	0.716691	0.857223	1.00 (0.83 - 1.19)	0.956321	0.981719
86	SM(d16:1/24:1)	1.55 (1.11 - 2.15)	0.00909657	0.178481	1.03 (0.85 - 1.24)	0.752597	0.883432	1.14 (0.97 - 1.34)	0.116225	0.313422
87	SM(d17:1/14:0)	1.04 (0.78 - 1.40)	0.786475	0.932301	1.19 (0.97 - 1.45)	0.0938438	0.27195	1.14 (0.96 - 1.34)	0.124593	0.323695
88	SM(d17:1/16:0)	1.04 (0.77 - 1.40)	0.803482	0.935678	1.11 (0.89 - 1.38)	0.359464	0.592284	1.08 (0.91 - 1.29)	0.376526	0.601808
89	SM(d17:1/24:1)	1.24 (0.91 - 1.69)	0.172316	0.549316	1.16 (0.95 - 1.40)	0.142989	0.346217	1.18 (1.00 - 1.39)	0.0492568	0.174081
90	SM(d18:0/14:0)	0.99 (0.71 - 1.37)	0.938772	0.979942	1.09 (0.89 - 1.32)	0.407206	0.631336	1.06 (0.90 - 1.25)	0.499711	0.712409
91	SM(d18:0/16:0)	0.87 (0.61 - 1.23)	0.43351	0.770347	0.94 (0.76 - 1.18)	0.61162	0.790054	0.92 (0.77 - 1.11)	0.396302	0.613796
92	SM(d18:0/22:0)	0.74 (0.54 - 1.02)	0.0617006	0.406105	0.95 (0.78 - 1.15)	0.597094	0.782826	0.89 (0.75 - 1.05)	0.153767	0.353512
93	SM(d18:1/14:0)/SM(d16:1/16:0)	1.24 (0.88 - 1.73)	0.220336	0.607699	1.10 (0.89 - 1.36)	0.367848	0.600148	1.14 (0.95 - 1.36)	0.158831	0.354037
94	SM(d18:1/16:0)	0.92 (0.63 - 1.36)	0.692199	0.905428	0.97 (0.73 - 1.29)	0.819989	0.91306	0.95 (0.76 - 1.20)	0.675425	0.835723
95	SM(d18:1/17:0)/SM(d17:1/18:0)	1.08 (0.81 - 1.44)	0.588968	0.830675	1.14 (0.95 - 1.37)	0.148145	0.351227	1.13 (0.97 - 1.31)	0.131013	0.329364
96	SM(d18:1/18:0)/SM(d16:1/20:0)	1.18 (0.84 - 1.66)	0.341253	0.698463	1.32 (1.07 - 1.64)	0.0106846	0.10649	1.28 (1.07 - 1.54)	0.00762905	0.0571175
97	SM(d18:1/20:0)/SM(d16:1/22:0)	1.06 (0.73 - 1.52)	0.772345	0.92438	1.06 (0.85 - 1.32)	0.620734	0.792163	1.06 (0.87 - 1.28)	0.566606	0.763978
98	SM(d18:1/22:0)/SM(d16:1/24:0)	0.80 (0.55 - 1.17)	0.249093	0.62832	0.83 (0.65 - 1.06)	0.140021	0.3449	0.82 (0.67 - 1.01)	0.0621639	0.204458
99	SM(d18:1/23:0)/SM(d17:1/24:0)	0.65 (0.45 - 0.94)	0.0232973	0.264805	0.89 (0.69 - 1.13)	0.330117	0.56908	0.81 (0.66 - 0.99)	0.0395138	0.146802
100	SM(d18:1/24:0)	0.74 (0.52 - 1.05)	0.09635	0.45315	0.78 (0.62 - 0.98)	0.0331871	0.186965	0.77 (0.64 - 0.93)	0.0071303	0.0546454
101	SM(d18:1/24:1)	1.19 (0.87 - 1.63)	0.266478	0.62832	1.00 (0.81 - 1.24)	0.985581	0.989058	1.06 (0.89 - 1.26)	0.523692	0.721573
102	SM(d18:2/14:0)	1.22 (0.83 - 1.78)	0.316058	0.677324	1.28 (1.00 - 1.64)	0.0473577	0.214381	1.26 (1.03 - 1.55)	0.0270808	0.117216
103	SM(d18:2/16:0)	1.12 (0.75 - 1.66)	0.583925	0.830675	1.04 (0.80 - 1.36)	0.759158	0.884241	1.07 (0.85 - 1.33)	0.575583	0.772319
104	SM(d18:2/17:0)	0.99 (0.75 - 1.31)	0.953681	0.979942	1.23 (1.00 - 1.50)	0.0474728	0.214381	1.14 (0.97 - 1.35)	0.1153	0.312409
105	SM(d18:2/18:0)	1.14 (0.82 - 1.59)	0.431723	0.770065	1.27 (1.02 - 1.58)	0.0293916	0.173219	1.23 (1.03 - 1.48)	0.024193	0.108434
106	SM(d18:2/18:1)	1.05 (0.77 - 1.44)	0.738557	0.920886	1.19 (0.99 - 1.42)	0.0602937	0.225705	1.15 (0.99 - 1.35)	0.0732372	0.227716
107	SM(d18:2/20:0)	1.13 (0.82 - 1.56)	0.448584	0.783563	1.21 (0.97 - 1.52)	0.0887276	0.264325	1.19 (0.99 - 1.43)	0.0673356	0.215247
108	SM(d18:2/22:0)	1.03 (0.72 - 1.49)	0.856106	0.951415	0.96 (0.76 - 1.22)	0.753014	0.883432	0.98 (0.81 - 1.20)	0.86929	0.947559
109	SM(d18:2/23:0)	0.88 (0.62 - 1.26)	0.500541	0.809114	0.98 (0.77 - 1.25)	0.869823	0.944521	0.95 (0.78 - 1.16)	0.608608	0.788249
110	SM(d18:2/24:0)	0.87 (0.62 - 1.24)	0.450308	0.783563	0.85 (0.67 - 1.08)	0.183106	0.402268	0.86 (0.70 - 1.05)	0.127615	0.32715
111	SM(d19:1/24:1)	1.29 (1.00 - 1.68)	0.0532661	0.397677	1.23 (1.04 - 1.45)	0.0169801	0.13481	1.25 (1.08 - 1.43)	0.00226988	0.0296882
112	PC(28:0)	0.88 (0.67 - 1.17)	0.384705	0.742653	1.05 (0.89 - 1.25)	0.547694	0.754819	1.00 (0.87 - 1.16)	0.95731	0.981719
113	PC(14:0_16:0)	0.83 (0.63 - 1.10)	0.195731	0.591907	1.07 (0.88 - 1.30)	0.485214	0.698953	0.99 (0.84 - 1.16)	0.881797	0.951663
114	PC(31:0) (a)	0.95 (0.74 - 1.21)	0.662652	0.883019	1.15 (0.96 - 1.38)	0.12958	0.338216	1.08 (0.93 - 1.25)	0.333915	0.552319
115	PC(31:0) (b)	0.96 (0.76 - 1.22)	0.762388	0.922976	1.14 (0.95 - 1.36)	0.147687	0.351227	1.07 (0.93 - 1.24)	0.326362	0.551033
116	PC(16:0_16:0)	1.08 (0.80 - 1.47)	0.59917	0.839724	0.99 (0.79 - 1.24)	0.941843	0.966526	1.02 (0.85 - 1.23)	0.798179	0.904709
117	PC(32:1)	1.23 (0.90 - 1.67)	0.197602	0.591907	1.16 (0.96 - 1.41)	0.123684	0.327332	1.18 (1.00 - 1.39)	0.0469279	0.169
118	PC(32:2)	1.02 (0.74 - 1.40)	0.912816	0.979942	1.04 (0.84 - 1.28)	0.720128	0.857223	1.03 (0.87 - 1.23)	0.718347	0.858696
119	PC(33:0) (a)	0.97 (0.76 - 1.24)	0.805827	0.935678	1.22 (1.01 - 1.48)	0.0421317	0.20846	1.12 (0.96 - 1.30)	0.150273	0.350432
120	PC(33:0) (b)	0.94 (0.75 - 1.19)	0.6351	0.872879	1.11 (0.92 - 1.34)	0.289273	0.528568	1.04 (0.90 - 1.21)	0.600776	0.787619
121	PC(33:1)	1.01 (0.76 - 1.34)	0.953308	0.979942	1.26 (1.04 - 1.53)	0.0192773	0.136606	1.17 (1.00 - 1.38)	0.0491059	0.174081
122	PC(33:2)	0.85 (0.62 - 1.17)	0.320222	0.677324	1.17 (0.95 - 1.45)	0.141521	0.345653	1.06 (0.89 - 1.26)	0.506651	0.714154
123	PC(16:0_18:0)	1.23 (0.86 - 1.75)	0.260513	0.62832	0.89 (0.69 - 1.14)	0.343036	0.577478	0.99 (0.80 - 1.21)	0.897957	0.958838
124	PC(16:0_18:1)	1.16 (0.85 - 1.60)	0.35081	0.706383	1.16 (0.94 - 1.43)	0.157051	0.361789	1.16 (0.98 - 1.38)	0.0900882	0.261532
125	PC(16:0_18:2)	0.96 (0.70 - 1.31)	0.776544	0.92438	0.96 (0.78 - 1.19)	0.729673	0.864966	0.96 (0.81 - 1.15)	0.656278	0.825572
126	PC(16:1_18:2)	1.59 (1.13 - 2.24)	0.00767704	0.165952	1.17 (0.94 - 1.44)	0.15228	0.358047	1.27 (1.06 - 1.53)	0.00866363	0.0590225
127	PC(16:0_18:3) (a)	1.08 (0.81 - 1.43)	0.601002	0.840221	1.15 (0.92 - 1.43)	0.221424	0.445195	1.12 (0.94 - 1.33)	0.198538	0.409304
128	PC(16:0_18:3) (b)	0.85 (0.64 - 1.13)	0.267901	0.62832	1.01 (0.82 - 1.25)	0.906718	0.952655	0.95 (0.81 - 1.13)	0.57261	0.770249
129	PC(14:0_20:4)	0.90 (0.67 - 1.20)	0.471614	0.795386	0.94 (0.77 - 1.15)	0.549241	0.754819	0.93 (0.79 - 1.09)	0.368108	0.593353
130	PC(34:5)	1.15 (0.85 - 1.55)	0.365993	0.723091	0.80 (0.66 - 0.96)	0.0181129	0.136606	0.88 (0.75 - 1.04)	0.130236	0.329352
131	PC(15-MHDA_18:1)	1.05 (0.83 - 1.33)	0.664266	0.883102	1.32 (1.10 - 1.60)	0.00300578	0.0608476	1.21 (1.05 - 1.40)	0.00967867	0.0624478
132	PC(17:0_18:1)	1.14 (0.87 - 1.50)	0.352909	0.706383	1.22 (1.01 - 1.48)	0.0370425	0.20118	1.19 (1.02 - 1.40)	0.0247769	0.110141
133	PC(15-MHDA_18:2)	1.02 (0.78 - 1.32)	0.898741	0.975923	1.26 (1.04 - 1.53)	0.0192318	0.136606	1.17 (1.00 - 1.36)	0.0508301	0.177438
134	PC(17:0_18:2)	0.83 (0.63 - 1.10)	0.201962	0.591907	1.11 (0.91 - 1.36)	0.28919	0.528568	1.01 (0.86 - 1.19)	0.910382	0.964632
135	PC(17:1_18:2)	1.36 (0.99 - 1.88)	0.0566104	0.402642	1.19 (0.98 - 1.45)	0.0862973	0.258645	1.24 (1.04 - 1.46)	0.0137387	0.0751668
136	PC(15:0_20:3)	0.84 (0.63 - 1.13)	0.249243	0.62832	1.24 (1.02 - 1.51)	0.0335213	0.186996	1.10 (0.93 - 1.29)	0.262853	0.483051
137	PC(15:0_20:4)	0.82 (0.63 - 1.06)	0.131864	0.510414	1.06 (0.88 - 1.27)	0.550527	0.754819	0.97 (0.84 - 1.13)	0.720873	0.859909
138	PC(35:5)	1.12 (0.83 - 1.49)	0.461083	0.788557	0.84 (0.69 - 1.01)	0.0590992	0.222698	0.91 (0.78 - 1.06)	0.234499	0.450776
139	PC(18:0_18:1)	1.17 (0.86 - 1.59)	0.321401	0.677324	0.99 (0.80 - 1.23)	0.951238	0.966526	1.05 (0.88 - 1.25)	0.602428	0.787619
140	PC(18:1_18:1)	1.23 (0.92 - 1.65)	0.155687	0.537145	0.99 (0.81 - 1.22)	0.949144	0.966526	1.07 (0.90 - 1.27)	0.436284	0.651564
141	PC(18:0_18:2)	0.91 (0.65 - 1.27)	0.584861	0.830675	0.90 (0.72 - 1.12)	0.331047	0.56908	0.90 (0.75 - 1.08)	0.26636	0.484213
142	PC(18:1_18:2)	1.02 (0.76 - 1.36)	0.916044	0.979942	0.91 (0.75 - 1.12)	0.370741	0.600148	0.94 (0.80 - 1.11)	0.500815	0.712409
143	PC(16:0_20:3) (a)	0.80 (0.58 - 1.11)	0.188417	0.580489	1.24 (1.00 - 1.54)	0.0540954	0.21758	1.08 (0.90 - 1.30)	0.388221	0.608264
144	PC(16:0_20:3) (b)	0.96 (0.73 - 1.26)	0.748111	0.920886	1.10 (0.90 - 1.35)	0.333039	0.570371	1.05 (0.89 - 1.24)	0.553391	0.7533
145	PC(18:2_18:2)	0.95 (0.72 - 1.26)	0.741639	0.920886	0.85 (0.69 - 1.05)	0.129086	0.338216	0.89 (0.75 - 1.05)	0.15762	0.354037
146	PC(16:0_20:4)	0.90 (0.69 - 1.17)	0.419802	0.76	0.99 (0.83 - 1.18)	0.901576	0.951757	0.96 (0.83 - 1.11)	0.580983	0.77364
147	PC(16:1_20:4)	1.27 (0.92 - 1.75)	0.14801	0.525353	1.02 (0.83 - 1.25)	0.838491	0.930022	1.09 (0.91 - 1.29)	0.342991	0.562427
148	PC(16:0_20:5)	1.22 (0.91 - 1.64)	0.185364	0.57635	0.81 (0.67 - 0.98)	0.0306556	0.17799	0.91 (0.78 - 1.07)	0.272644	0.490932
149	PC(36:6) (a)	1.43 (1.06 - 1.92)	0.018478	0.260824	0.82 (0.68 - 1.00)	0.0445963	0.210302	0.97 (0.82 - 1.14)	0.687506	0.841236
150	PC(14:0_22:6)	0.86 (0.65 - 1.13)	0.283101	0.652164	0.83 (0.69 - 1.01)	0.0613599	0.226713	0.84 (0.72 - 0.98)	0.0316387	0.133351
151	PC(15-MHDA_20:4)	0.92 (0.72 - 1.18)	0.503316	0.80961	1.20 (1.00 - 1.44)	0.0447216	0.210302	1.10 (0.95 - 1.27)	0.217335	0.427902
152	PC(17:0_20:4)	0.90 (0.69 - 1.16)	0.41055	0.757711	1.05 (0.88 - 1.25)	0.586059	0.770134	1.00 (0.86 - 1.15)	0.987716	0.996472
153	PC(15:0_22:6)	1.03 (0.78 - 1.37)	0.819515	0.943936	0.91 (0.76 - 1.10)	0.351447	0.584717	0.95 (0.81 - 1.11)	0.51672	0.720621
154	PC(38:2)	1.02 (0.71 - 1.46)	0.927866	0.979942	1.00 (0.80 - 1.26)	0.980679	0.987622	1.01 (0.83 - 1.22)	0.944778	0.979196
155	PC(18:0_20:3)	0.96 (0.71 - 1.31)	0.805163	0.935678	1.10 (0.89 - 1.37)	0.374853	0.601153	1.05 (0.88 - 1.26)	0.556872	0.756229
156	PC(18:1_20:3)	1.04 (0.79 - 1.38)	0.757582	0.921077	1.12 (0.91 - 1.36)	0.282868	0.520879	1.09 (0.93 - 1.28)	0.29265	0.510791
157	PC(38:4) (b)	0.94 (0.69 - 1.27)	0.683884	0.901182	1.29 (1.05 - 1.58)	0.0148224	0.13178	1.17 (0.99 - 1.38)	0.0731528	0.227716
158	PC(18:0_20:4)	0.99 (0.76 - 1.29)	0.944034	0.979942	0.97 (0.81 - 1.17)	0.771393	0.88443	0.98 (0.84 - 1.14)	0.779867	0.893718
159	PC(38:5) (a)	1.11 (0.83 - 1.49)	0.493244	0.806483	1.04 (0.86 - 1.24)	0.710385	0.854565	1.06 (0.90 - 1.23)	0.497994	0.712149
160	PC(38:5) (b)	1.23 (0.92 - 1.65)	0.162475	0.543779	0.93 (0.77 - 1.12)	0.43269	0.653318	1.01 (0.86 - 1.18)	0.928849	0.972073
161	PC(38:6) (a)	1.23 (0.86 - 1.78)	0.255437	0.62832	0.77 (0.62 - 0.96)	0.0196512	0.136606	0.87 (0.73 - 1.05)	0.156564	0.353512
162	PC(16:0_22:6)	1.02 (0.78 - 1.33)	0.872007	0.961574	0.86 (0.72 - 1.03)	0.104801	0.293752	0.91 (0.78 - 1.06)	0.211744	0.421268
163	PC(18:2_20:5)	1.22 (0.87 - 1.71)	0.255926	0.62832	0.71 (0.58 - 0.87)	0.00085564	0.0465544	0.82 (0.69 - 0.97)	0.0225059	0.104113
164	PC(16:1_22:6)	1.26 (0.93 - 1.70)	0.128793	0.510414	0.89 (0.73 - 1.08)	0.244732	0.475264	0.99 (0.84 - 1.16)	0.884416	0.951663
165	PC(38:7) (c)	0.95 (0.71 - 1.28)	0.754798	0.920886	0.96 (0.80 - 1.16)	0.686731	0.834936	0.96 (0.82 - 1.12)	0.611218	0.788624
166	PC(39:5) (a)	1.10 (0.86 - 1.40)	0.465529	0.792944	1.14 (0.95 - 1.36)	0.154453	0.360968	1.12 (0.97 - 1.30)	0.113747	0.309675
167	PC(39:5) (b)	1.10 (0.85 - 1.42)	0.461493	0.788557	1.11 (0.92 - 1.33)	0.279034	0.517167	1.10 (0.95 - 1.28)	0.190591	0.3987
168	PC(15-MHDA_22:6)	1.01 (0.78 - 1.29)	0.968601	0.984167	1.05 (0.88 - 1.24)	0.613788	0.790054	1.03 (0.90 - 1.19)	0.661322	0.827015
169	PC(17:0_22:6)	0.98 (0.77 - 1.25)	0.867284	0.959613	0.94 (0.79 - 1.12)	0.473218	0.689738	0.95 (0.83 - 1.10)	0.495746	0.712149
170	PC(18:0_22:4)	0.95 (0.71 - 1.27)	0.720245	0.915083	1.20 (1.00 - 1.45)	0.0551862	0.21758	1.12 (0.96 - 1.31)	0.155186	0.353512
171	PC(18:0_22:5) (n3)/PC(20:1_20:4)	1.21 (0.91 - 1.60)	0.200027	0.591907	0.97 (0.80 - 1.18)	0.758814	0.884241	1.04 (0.89 - 1.22)	0.646012	0.816846
172	PC(18:0_22:5) (n6)	0.95 (0.71 - 1.28)	0.748577	0.920886	1.23 (1.04 - 1.46)	0.0167298	0.13481	1.15 (1.00 - 1.34)	0.0547063	0.187295
173	PC(18:0_22:6)	1.04 (0.81 - 1.34)	0.751428	0.920886	0.86 (0.72 - 1.03)	0.100205	0.286515	0.92 (0.79 - 1.06)	0.251775	0.472805
174	PC(40:7) (a)	0.83 (0.64 - 1.07)	0.150604	0.528974	1.03 (0.84 - 1.26)	0.764581	0.884241	0.95 (0.81 - 1.11)	0.509572	0.714154
175	PC(18:1_22:6) (a)	1.15 (0.89 - 1.49)	0.295844	0.658301	0.93 (0.78 - 1.11)	0.406074	0.631301	0.99 (0.86 - 1.15)	0.918418	0.965951
176	PC(18:1_22:6) (b)	1.02 (0.79 - 1.32)	0.867371	0.959613	0.99 (0.84 - 1.17)	0.896888	0.951757	1.00 (0.87 - 1.15)	0.986179	0.996472
177	PC(40:8)	0.95 (0.68 - 1.34)	0.789413	0.932928	0.77 (0.63 - 0.94)	0.0108549	0.10649	0.81 (0.68 - 0.97)	0.0196871	0.0935608
178	PC(O-16:0/16:0)	0.84 (0.63 - 1.12)	0.227889	0.614544	1.12 (0.91 - 1.37)	0.276484	0.515742	1.02 (0.86 - 1.20)	0.848692	0.939505
179	PC(O-32:1)	0.94 (0.70 - 1.25)	0.660922	0.883019	1.17 (0.94 - 1.44)	0.155426	0.360968	1.08 (0.91 - 1.28)	0.377747	0.602067
180	PC(O-32:2)	0.75 (0.56 - 0.99)	0.0426015	0.344183	0.84 (0.71 - 1.01)	0.0643808	0.228954	0.82 (0.70 - 0.95)	0.00805527	0.0580183
181	PC(O-34:1)	0.98 (0.72 - 1.33)	0.882696	0.965873	1.07 (0.90 - 1.28)	0.42361	0.646205	1.05 (0.90 - 1.22)	0.533183	0.731039
182	PC(O-34:2)	0.77 (0.58 - 1.01)	0.0620934	0.406105	0.99 (0.86 - 1.13)	0.876471	0.944562	0.94 (0.83 - 1.06)	0.330767	0.552319
183	PC(O-34:4)	0.64 (0.48 - 0.86)	0.00339449	0.153848	1.00 (0.87 - 1.14)	0.969746	0.978343	0.92 (0.82 - 1.05)	0.210405	0.420072
184	PC(O-35:4)	0.69 (0.54 - 0.89)	0.0042669	0.154527	0.88 (0.75 - 1.03)	0.109269	0.301816	0.82 (0.72 - 0.94)	0.00398041	0.0389307
185	PC(O-36:0)	0.85 (0.64 - 1.12)	0.248511	0.62832	1.05 (0.89 - 1.23)	0.561065	0.755693	1.00 (0.87 - 1.14)	0.947601	0.980336
186	PC(O-18:0/18:1)	0.80 (0.60 - 1.08)	0.147782	0.525353	1.09 (0.89 - 1.33)	0.403839	0.631112	0.99 (0.84 - 1.17)	0.908868	0.964632
187	PC(O-18:1/18:1)	0.83 (0.61 - 1.12)	0.215117	0.607477	0.92 (0.74 - 1.14)	0.432866	0.653318	0.89 (0.74 - 1.06)	0.174012	0.374969
188	PC(O-18:0/18:2)	0.73 (0.55 - 0.97)	0.0297687	0.292824	1.07 (0.90 - 1.28)	0.450466	0.674514	0.96 (0.83 - 1.12)	0.603518	0.787619
189	PC(O-18:1/18:2)	0.77 (0.58 - 1.03)	0.0817836	0.45315	0.86 (0.71 - 1.04)	0.116853	0.315115	0.83 (0.71 - 0.98)	0.0235278	0.107099
190	PC(O-16:0/20:3)	0.80 (0.63 - 1.03)	0.0863222	0.45315	0.98 (0.82 - 1.18)	0.86179	0.939384	0.92 (0.79 - 1.06)	0.251629	0.472805
191	PC(O-16:0/20:4)	0.67 (0.51 - 0.87)	0.00313487	0.153848	0.90 (0.76 - 1.07)	0.219097	0.443652	0.83 (0.71 - 0.95)	0.00889437	0.0590225
192	PC(O-36:5)	0.88 (0.65 - 1.19)	0.414765	0.757711	0.74 (0.61 - 0.89)	0.00128971	0.0465544	0.78 (0.66 - 0.91)	0.00152785	0.0278061
193	PC(O-18:0/20:4)	0.75 (0.60 - 0.94)	0.0143475	0.24011	1.05 (0.88 - 1.25)	0.599787	0.784549	0.93 (0.81 - 1.07)	0.285096	0.502228
194	PC(O-38:5)	0.87 (0.74 - 1.01)	0.0720252	0.436183	0.88 (0.74 - 1.04)	0.136581	0.341821	0.87 (0.78 - 0.98)	0.0197033	0.0935608
195	PC(O-16:0/22:6)	0.74 (0.57 - 0.97)	0.0291747	0.292824	0.80 (0.67 - 0.96)	0.0161772	0.13481	0.78 (0.67 - 0.91)	0.00132925	0.0263273
196	PC(O-40:5)	0.99 (0.76 - 1.29)	0.941962	0.979942	1.08 (0.90 - 1.30)	0.409401	0.633014	1.05 (0.90 - 1.22)	0.526677	0.723862
197	PC(O-18:0/22:6)	0.72 (0.55 - 0.94)	0.016182	0.247836	0.87 (0.72 - 1.05)	0.138754	0.344435	0.82 (0.70 - 0.95)	0.00986245	0.0624478
198	PC(O-40:7) (a)	0.84 (0.65 - 1.09)	0.18458	0.57635	0.75 (0.62 - 0.90)	0.00230196	0.0551471	0.78 (0.67 - 0.91)	0.0011565	0.0256959
199	PC(O-40:7) (b)	1.04 (0.77 - 1.39)	0.815554	0.941279	0.97 (0.81 - 1.16)	0.721984	0.857638	0.99 (0.85 - 1.15)	0.854711	0.943177
200	PC(P-16:0/16:0)	0.99 (0.74 - 1.31)	0.927553	0.979942	1.14 (0.93 - 1.41)	0.208954	0.433923	1.09 (0.92 - 1.28)	0.337095	0.555963
201	PC(P-16:0/16:1)	1.37 (0.99 - 1.91)	0.0607552	0.406105	1.05 (0.84 - 1.32)	0.661671	0.814619	1.15 (0.95 - 1.38)	0.154577	0.353512
202	PC(P-16:0/18:0)	0.74 (0.53 - 1.03)	0.074358	0.436183	1.01 (0.81 - 1.26)	0.942178	0.966526	0.92 (0.76 - 1.10)	0.350883	0.57207
203	PC(P-16:0/18:1)	1.24 (0.86 - 1.79)	0.240151	0.627184	1.03 (0.81 - 1.32)	0.80868	0.907205	1.09 (0.89 - 1.34)	0.390187	0.608264
204	PC(P-16:0/18:2)	0.75 (0.54 - 1.06)	0.102561	0.455915	1.08 (0.89 - 1.31)	0.426028	0.648155	0.99 (0.84 - 1.17)	0.916548	0.965951
205	PC(P-16:0/18:3)	0.91 (0.70 - 1.18)	0.485438	0.797055	0.89 (0.74 - 1.08)	0.236533	0.464094	0.90 (0.77 - 1.05)	0.171377	0.37219
206	PC(P-15:0/20:4) (a)	0.86 (0.69 - 1.06)	0.14865	0.525353	0.95 (0.80 - 1.12)	0.535092	0.74731	0.91 (0.80 - 1.04)	0.16519	0.362627
207	PC(P-15:0/20:4) (b)	0.82 (0.65 - 1.03)	0.0881302	0.45315	0.88 (0.74 - 1.05)	0.16505	0.374534	0.86 (0.75 - 0.99)	0.0329043	0.135671
208	PC(P-18:1/18:1)	1.16 (0.81 - 1.66)	0.415722	0.757711	0.80 (0.64 - 1.01)	0.0641008	0.228954	0.90 (0.74 - 1.09)	0.263174	0.483051
209	PC(P-18:0/18:2)	0.67 (0.49 - 0.93)	0.0165514	0.247836	1.01 (0.83 - 1.22)	0.943774	0.966526	0.91 (0.77 - 1.07)	0.248997	0.470694
210	PC(P-36:3)	0.81 (0.61 - 1.08)	0.146437	0.525353	0.90 (0.73 - 1.09)	0.281748	0.520502	0.87 (0.74 - 1.02)	0.0867643	0.254719
211	PC(P-16:0/20:4)	0.79 (0.61 - 1.03)	0.0845173	0.45315	0.85 (0.71 - 1.02)	0.0801499	0.253257	0.83 (0.72 - 0.97)	0.015606	0.0822204
212	PC(P-17:0/20:4) (a)	0.89 (0.71 - 1.12)	0.317343	0.677324	1.02 (0.86 - 1.22)	0.816015	0.910417	0.97 (0.84 - 1.12)	0.674583	0.835723
213	PC(P-17:0/20:4) (b)	0.81 (0.64 - 1.03)	0.0907668	0.45315	0.92 (0.77 - 1.09)	0.330195	0.56908	0.88 (0.76 - 1.01)	0.0751804	0.232487
214	PC(P-18:0/20:4)	0.70 (0.54 - 0.91)	0.00748329	0.165952	0.89 (0.74 - 1.06)	0.193664	0.417338	0.82 (0.71 - 0.95)	0.00998725	0.0624478
215	PC(P-38:5) (a)	0.76 (0.55 - 1.05)	0.101276	0.455475	0.79 (0.64 - 0.97)	0.0247195	0.161612	0.78 (0.66 - 0.93)	0.0055355	0.0484569
216	PC(P-38:5) (b)	0.83 (0.61 - 1.15)	0.262241	0.62832	0.84 (0.70 - 1.01)	0.0570173	0.219208	0.84 (0.71 - 0.98)	0.0271925	0.117216
217	PC(P-16:0/22:6)	0.71 (0.54 - 0.92)	0.00982733	0.186392	0.73 (0.60 - 0.89)	0.00176408	0.0500956	0.72 (0.62 - 0.85)	5.11765e-05	0.00582388
218	PC(P-20:0/20:4)	0.87 (0.68 - 1.11)	0.267756	0.62832	0.97 (0.80 - 1.17)	0.751097	0.883432	0.93 (0.80 - 1.08)	0.356134	0.577322
219	PC(P-18:0/22:5)	0.71 (0.53 - 0.95)	0.0197615	0.260824	0.85 (0.70 - 1.04)	0.114294	0.309681	0.80 (0.68 - 0.95)	0.00874513	0.0590225
220	PC(P-18:0/22:6)	0.74 (0.56 - 0.99)	0.0409809	0.343774	0.79 (0.65 - 0.96)	0.0165698	0.13481	0.77 (0.66 - 0.91)	0.00173765	0.0282492
221	PC(P-18:1/22:6)	0.84 (0.62 - 1.14)	0.266679	0.62832	0.75 (0.60 - 0.92)	0.0056229	0.0820367	0.77 (0.65 - 0.92)	0.003543	0.0359994
222	LPC(14:0) [sn2]	1.03 (0.77 - 1.36)	0.853003	0.950726	0.94 (0.79 - 1.12)	0.488778	0.702309	0.96 (0.83 - 1.12)	0.624308	0.80007
223	LPC(14:0) [sn1]	1.05 (0.80 - 1.39)	0.707762	0.913189	0.97 (0.81 - 1.15)	0.706272	0.851417	0.99 (0.85 - 1.15)	0.905018	0.962533
224	LPC(15:0) [sn2]	0.97 (0.74 - 1.27)	0.840283	0.948763	1.03 (0.86 - 1.22)	0.758104	0.884241	1.01 (0.87 - 1.17)	0.882319	0.951663
225	LPC(15:0) [sn1]	1.03 (0.78 - 1.35)	0.834809	0.948763	1.02 (0.85 - 1.21)	0.850066	0.933212	1.02 (0.88 - 1.18)	0.786114	0.894598
226	LPC(16:0) [sn2]	1.24 (0.91 - 1.68)	0.17906	0.5629	0.88 (0.73 - 1.06)	0.165216	0.374534	0.96 (0.82 - 1.13)	0.616431	0.791758
227	LPC(16:0) [sn1]	1.27 (0.93 - 1.75)	0.136477	0.512592	0.89 (0.74 - 1.07)	0.221156	0.445195	0.98 (0.83 - 1.15)	0.762213	0.884087
228	LPC(16:1) [sn2]	1.49 (1.11 - 2.00)	0.0071727	0.165952	1.04 (0.87 - 1.24)	0.666499	0.817323	1.14 (0.98 - 1.33)	0.0800325	0.243521
229	LPC(16:1) [sn1]	1.40 (1.05 - 1.85)	0.019855	0.260824	1.06 (0.89 - 1.26)	0.496955	0.709994	1.15 (0.99 - 1.33)	0.071362	0.225583
230	LPC(15-MHDA) [sn2]	1.16 (0.90 - 1.49)	0.264021	0.62832	1.12 (0.95 - 1.33)	0.185807	0.406633	1.13 (0.98 - 1.30)	0.0852767	0.252721
231	LPC(15-MHDA) [sn1] [104_sn1]	1.11 (0.87 - 1.43)	0.394121	0.747138	1.14 (0.96 - 1.35)	0.136969	0.341821	1.13 (0.98 - 1.30)	0.0874758	0.25525
232	LPC(15-MHDA) [sn1] / LPC(17:0) [sn2]	1.14 (0.88 - 1.47)	0.323142	0.678479	1.09 (0.92 - 1.29)	0.308362	0.544901	1.11 (0.96 - 1.27)	0.16308	0.360117
233	LPC(17:0) [sn1]	1.10 (0.85 - 1.43)	0.447796	0.783563	1.01 (0.86 - 1.20)	0.873246	0.944562	1.04 (0.90 - 1.20)	0.582928	0.77364
234	LPC(17:1) [sn2] (a)	1.13 (0.87 - 1.48)	0.351675	0.706383	1.06 (0.90 - 1.27)	0.480062	0.695051	1.08 (0.94 - 1.25)	0.270761	0.489089
235	LPC(17:1) (a) [sn1] [104_sn1]	1.09 (0.84 - 1.40)	0.523402	0.818175	1.08 (0.91 - 1.28)	0.37506	0.601153	1.08 (0.94 - 1.25)	0.274735	0.491586
236	LPC(17:1) [sn1] (a) / LPC(17:1) [sn2] (b)	1.11 (0.87 - 1.43)	0.394126	0.747138	1.08 (0.91 - 1.29)	0.354378	0.587875	1.09 (0.95 - 1.26)	0.212572	0.42144
237	LPC(17:1) [sn1] (b)	1.06 (0.83 - 1.34)	0.653699	0.883019	1.15 (0.97 - 1.37)	0.109243	0.301816	1.12 (0.97 - 1.28)	0.118975	0.319326
238	LPC(18:0) [sn2]	1.22 (0.92 - 1.64)	0.172302	0.549316	0.89 (0.74 - 1.08)	0.229974	0.455677	0.98 (0.84 - 1.14)	0.783987	0.894598
239	LPC(18:0) [sn1]	1.15 (0.86 - 1.54)	0.337158	0.696377	0.87 (0.72 - 1.05)	0.159387	0.364221	0.95 (0.81 - 1.11)	0.507692	0.714154
240	LPC(18:1) [sn2]	1.29 (0.96 - 1.72)	0.0855781	0.45315	0.92 (0.77 - 1.10)	0.346136	0.580977	1.01 (0.87 - 1.18)	0.913142	0.965758
241	LPC(18:1) [sn1]	1.23 (0.93 - 1.62)	0.142187	0.521965	0.97 (0.81 - 1.15)	0.71967	0.857223	1.04 (0.89 - 1.20)	0.628099	0.800202
242	LPC(18:2) [sn2]	1.00 (0.74 - 1.34)	0.981799	0.993161	0.85 (0.70 - 1.02)	0.0795958	0.253257	0.89 (0.76 - 1.04)	0.134729	0.333308
243	LPC(18:2) [sn1]	0.95 (0.71 - 1.27)	0.751904	0.920886	0.85 (0.71 - 1.02)	0.0805616	0.253257	0.88 (0.75 - 1.02)	0.0988294	0.277014
244	LPC(18:3) [sn2] (a)	1.09 (0.83 - 1.43)	0.543223	0.829791	0.89 (0.75 - 1.06)	0.204903	0.427069	0.95 (0.82 - 1.10)	0.463331	0.679473
245	LPC(18:3) [sn1] (a)/LPC(18:3) [sn2] (b)	1.03 (0.79 - 1.35)	0.80114	0.935678	0.90 (0.76 - 1.07)	0.226248	0.453292	0.94 (0.81 - 1.08)	0.379356	0.602943
246	LPC(18:3) [sn1] (b)	0.99 (0.78 - 1.26)	0.947552	0.979942	0.86 (0.73 - 1.02)	0.0858612	0.258645	0.90 (0.79 - 1.04)	0.146725	0.343898
247	LPC(19:0) [sn2] (a)	1.28 (0.99 - 1.67)	0.0613377	0.406105	1.02 (0.85 - 1.21)	0.851274	0.933212	1.09 (0.94 - 1.26)	0.23434	0.450776
248	LPC(19:0) (a) [sn1] [104_sn1]	1.10 (0.85 - 1.42)	0.466847	0.792944	1.02 (0.86 - 1.20)	0.851942	0.933212	1.04 (0.90 - 1.20)	0.576864	0.772319
249	LPC(19:0) [sn1] (a) / LPC(19:0) [sn2] (b)	1.19 (0.91 - 1.57)	0.201364	0.591907	0.93 (0.78 - 1.11)	0.403228	0.631112	1.00 (0.86 - 1.16)	0.995926	0.997615
250	LPC(19:0) [sn1] (b)	1.23 (0.92 - 1.65)	0.16342	0.543779	0.91 (0.75 - 1.09)	0.294483	0.533634	0.99 (0.85 - 1.15)	0.88195	0.951663
251	LPC(20:0) [sn2]	1.29 (0.96 - 1.73)	0.0918125	0.45315	0.83 (0.70 - 1.00)	0.045916	0.212408	0.94 (0.80 - 1.09)	0.405793	0.624044
252	LPC(20:0) [sn1]	1.19 (0.89 - 1.61)	0.242603	0.62832	0.86 (0.72 - 1.03)	0.106509	0.297078	0.94 (0.81 - 1.10)	0.447128	0.659108
253	LPC(20:1) [sn2]	1.32 (1.01 - 1.71)	0.0396891	0.342168	0.87 (0.73 - 1.04)	0.135762	0.341821	0.99 (0.86 - 1.15)	0.924095	0.970129
254	LPC(20:1) [sn1]	1.36 (1.05 - 1.77)	0.0220279	0.264805	0.89 (0.74 - 1.06)	0.174872	0.387169	1.01 (0.87 - 1.17)	0.892349	0.956208
255	LPC(20:2) [sn2]	1.11 (0.82 - 1.49)	0.503694	0.80961	0.91 (0.77 - 1.09)	0.325214	0.564791	0.96 (0.83 - 1.12)	0.612854	0.788946
256	LPC(20:2) [sn1]	1.09 (0.82 - 1.46)	0.540022	0.829117	0.94 (0.79 - 1.12)	0.476858	0.692173	0.98 (0.84 - 1.13)	0.76845	0.884087
257	LPC(20:3) [sn2]	1.03 (0.78 - 1.36)	0.844772	0.948763	1.02 (0.85 - 1.22)	0.823387	0.915053	1.02 (0.88 - 1.19)	0.769109	0.884087
258	LPC(20:3) [sn1]	0.98 (0.75 - 1.29)	0.898733	0.975923	1.01 (0.85 - 1.21)	0.887551	0.951067	1.00 (0.87 - 1.16)	0.959549	0.981719
259	LPC(20:4) [sn2]	1.01 (0.77 - 1.33)	0.945724	0.979942	0.93 (0.78 - 1.10)	0.373469	0.601153	0.95 (0.82 - 1.10)	0.471766	0.687035
260	LPC(20:4) [sn1]	0.98 (0.75 - 1.29)	0.906979	0.978792	0.91 (0.77 - 1.08)	0.298365	0.536535	0.93 (0.81 - 1.08)	0.346144	0.565965
261	LPC(20:5) [sn2]	1.28 (0.96 - 1.71)	0.0987105	0.45315	0.77 (0.64 - 0.92)	0.00457631	0.0765859	0.89 (0.76 - 1.04)	0.12764	0.32715
262	LPC(20:5) [sn1]	1.24 (0.93 - 1.65)	0.138252	0.514152	0.76 (0.64 - 0.91)	0.00324854	0.061614	0.88 (0.75 - 1.02)	0.0868463	0.254719
263	LPC(22:0) [sn2]	1.05 (0.79 - 1.40)	0.745118	0.920886	0.84 (0.70 - 1.00)	0.0557054	0.21758	0.89 (0.77 - 1.04)	0.145762	0.343898
264	LPC(22:0) [sn1]	1.02 (0.76 - 1.37)	0.896115	0.975923	0.86 (0.72 - 1.03)	0.0985058	0.28308	0.90 (0.77 - 1.05)	0.18124	0.386219
265	LPC(22:1) [sn2]	1.20 (0.94 - 1.53)	0.148084	0.525353	0.92 (0.77 - 1.10)	0.347351	0.581302	1.01 (0.87 - 1.16)	0.929363	0.972073
266	LPC(22:1) [sn1]	1.22 (0.95 - 1.56)	0.113116	0.469805	0.98 (0.82 - 1.16)	0.809947	0.907205	1.05 (0.91 - 1.21)	0.478878	0.693337
267	LPC(22:4) [sn2]	0.98 (0.73 - 1.31)	0.903233	0.978792	1.12 (0.94 - 1.34)	0.212133	0.435996	1.08 (0.93 - 1.26)	0.315703	0.539445
268	LPC(22:4) [sn1]	1.01 (0.77 - 1.34)	0.919335	0.979942	1.10 (0.93 - 1.31)	0.265225	0.501372	1.08 (0.93 - 1.25)	0.31765	0.541146
269	LPC(22:5) [sn2] (n3)	1.36 (1.01 - 1.84)	0.0458071	0.357044	0.94 (0.79 - 1.13)	0.531297	0.7446	1.04 (0.89 - 1.21)	0.628629	0.800202
270	LPC(22:5) [sn1] (n3)/LPC(22:5) [sn2] (n6)	1.25 (0.94 - 1.67)	0.125165	0.501542	0.99 (0.83 - 1.17)	0.901452	0.951757	1.05 (0.91 - 1.22)	0.498129	0.712149
271	LPC(22:5) [sn1] (n6)	0.94 (0.71 - 1.24)	0.640779	0.87645	1.15 (0.97 - 1.36)	0.117753	0.316046	1.08 (0.94 - 1.26)	0.274653	0.491586
272	LPC(22:6) [sn2]	1.03 (0.79 - 1.34)	0.809057	0.935678	0.83 (0.70 - 1.00)	0.0473886	0.214381	0.89 (0.77 - 1.03)	0.132562	0.330822
273	LPC(22:6) [sn1]	1.02 (0.78 - 1.32)	0.908264	0.978792	0.82 (0.69 - 0.98)	0.0286704	0.173219	0.88 (0.76 - 1.02)	0.0799617	0.243521
274	LPC(24:0) [sn2]	1.09 (0.80 - 1.47)	0.586818	0.830675	0.82 (0.68 - 0.99)	0.0393127	0.203354	0.89 (0.76 - 1.04)	0.146867	0.343898
275	LPC(24:0) [sn1]	1.04 (0.77 - 1.41)	0.807739	0.935678	0.78 (0.64 - 0.95)	0.0118888	0.112824	0.85 (0.72 - 1.00)	0.0478636	0.171285
276	LPC(26:0) [sn2]	1.34 (0.95 - 1.90)	0.0951073	0.45315	0.85 (0.70 - 1.03)	0.104561	0.293752	0.95 (0.80 - 1.13)	0.562039	0.759621
277	LPC(26:0) [sn1]	1.09 (0.80 - 1.47)	0.589598	0.830675	0.88 (0.71 - 1.09)	0.235204	0.463083	0.94 (0.79 - 1.12)	0.508549	0.714154
278	LPC(O-16:0)	0.96 (0.74 - 1.25)	0.759306	0.921205	0.89 (0.75 - 1.04)	0.14281	0.346217	0.91 (0.79 - 1.04)	0.158901	0.354037
279	LPC(O-18:0)	0.90 (0.69 - 1.17)	0.411508	0.757711	1.02 (0.87 - 1.21)	0.778777	0.889807	0.99 (0.86 - 1.13)	0.839593	0.936875
280	LPC(O-18:1)	1.08 (0.83 - 1.40)	0.56198	0.829791	0.87 (0.74 - 1.02)	0.0901312	0.267108	0.92 (0.80 - 1.06)	0.260362	0.480994
281	LPC(O-20:0)	0.92 (0.70 - 1.20)	0.523135	0.818175	1.02 (0.86 - 1.21)	0.843934	0.932425	0.99 (0.85 - 1.14)	0.855324	0.943177
282	LPC(O-20:1)	0.98 (0.75 - 1.27)	0.853816	0.950726	1.05 (0.89 - 1.24)	0.557589	0.755693	1.03 (0.90 - 1.18)	0.688956	0.841236
283	LPC(O-22:0)	0.93 (0.71 - 1.22)	0.58945	0.830675	0.96 (0.81 - 1.14)	0.6552	0.811877	0.95 (0.82 - 1.10)	0.505546	0.714154
284	LPC(O-22:1)	1.04 (0.79 - 1.36)	0.782096	0.929045	1.03 (0.87 - 1.23)	0.704096	0.850595	1.04 (0.90 - 1.20)	0.639202	0.810035
285	LPC(O-24:0)	0.96 (0.73 - 1.26)	0.74397	0.920886	1.05 (0.89 - 1.25)	0.567917	0.759452	1.02 (0.88 - 1.18)	0.75582	0.884087
286	LPC(O-24:1)	1.17 (0.89 - 1.54)	0.274534	0.640205	1.07 (0.91 - 1.27)	0.412037	0.635364	1.10 (0.95 - 1.27)	0.204276	0.413641
287	LPC(O-24:2)	1.01 (0.77 - 1.33)	0.94936	0.979942	1.05 (0.89 - 1.24)	0.57617	0.762489	1.04 (0.90 - 1.19)	0.609141	0.788249
288	LPC(P-16:0)	1.08 (0.83 - 1.41)	0.549092	0.829791	0.88 (0.74 - 1.05)	0.156685	0.361789	0.94 (0.81 - 1.08)	0.393272	0.611399
289	LPC(P-18:0)	0.86 (0.66 - 1.13)	0.280487	0.648769	0.93 (0.79 - 1.11)	0.42109	0.644086	0.91 (0.79 - 1.05)	0.209021	0.418778
290	LPC(P-18:1)	1.09 (0.83 - 1.44)	0.530279	0.820842	0.91 (0.77 - 1.07)	0.261738	0.49643	0.95 (0.83 - 1.10)	0.521004	0.721506
291	LPC(P-20:0)	1.03 (0.79 - 1.34)	0.845561	0.948763	0.99 (0.83 - 1.17)	0.87816	0.944562	1.00 (0.86 - 1.15)	0.983004	0.995248
292	PE(16:0_16:0)	1.60 (1.19 - 2.16)	0.00177222	0.134399	1.12 (0.92 - 1.37)	0.259859	0.494515	1.26 (1.06 - 1.48)	0.00720282	0.0546454
293	PE(16:0_16:1)	1.21 (0.89 - 1.65)	0.220374	0.607699	1.25 (1.04 - 1.51)	0.0190197	0.136606	1.24 (1.06 - 1.46)	0.00827641	0.058866
294	PE(16:0_18:1)	1.22 (0.89 - 1.69)	0.217795	0.607477	1.21 (0.98 - 1.49)	0.0713879	0.236074	1.21 (1.02 - 1.44)	0.0290362	0.124223
295	PE(16:0_18:2)	1.21 (0.89 - 1.64)	0.224282	0.607699	1.29 (1.04 - 1.59)	0.0182561	0.136606	1.26 (1.06 - 1.50)	0.00847221	0.0590225
296	PE(16:1_18:2)	1.28 (0.95 - 1.73)	0.105698	0.466219	1.33 (1.09 - 1.62)	0.00479832	0.0778215	1.31 (1.11 - 1.55)	0.00117415	0.0256959
297	PE(16:0_18:3) (a)	1.21 (0.90 - 1.63)	0.20623	0.598698	1.23 (1.01 - 1.50)	0.0387708	0.202391	1.23 (1.04 - 1.45)	0.0155085	0.0822204
298	PE(16:0_18:3) (b)	1.04 (0.79 - 1.37)	0.796569	0.935678	1.10 (0.91 - 1.32)	0.316188	0.55692	1.08 (0.93 - 1.26)	0.328149	0.551033
299	PE(15-MHDA_18:1)	1.19 (0.91 - 1.55)	0.216528	0.607477	1.30 (1.07 - 1.57)	0.00852496	0.0958147	1.26 (1.07 - 1.47)	0.00425478	0.0396881
300	PE(17:0_18:1)	1.13 (0.85 - 1.51)	0.385031	0.742653	1.32 (1.07 - 1.63)	0.00911678	0.0960639	1.25 (1.06 - 1.48)	0.0089208	0.0590225
301	PE(15-MHDA_18:2)	1.25 (0.95 - 1.63)	0.108667	0.467816	1.41 (1.14 - 1.73)	0.00123113	0.0465544	1.34 (1.14 - 1.58)	0.000400729	0.015201
302	PE(17:0_18:2)	1.18 (0.89 - 1.56)	0.261752	0.62832	1.34 (1.07 - 1.68)	0.00964124	0.0979619	1.28 (1.07 - 1.52)	0.006368	0.0503249
303	PE(36:0)	0.84 (0.68 - 1.04)	0.115565	0.476495	1.06 (0.90 - 1.26)	0.473221	0.689738	0.97 (0.85 - 1.11)	0.678749	0.837762
304	PE(18:0_18:1)	1.22 (0.88 - 1.67)	0.229575	0.61617	0.92 (0.75 - 1.14)	0.454686	0.676756	1.00 (0.84 - 1.20)	0.970647	0.986247
305	PE(18:1_18:1)	1.20 (0.90 - 1.60)	0.221586	0.607699	0.95 (0.79 - 1.14)	0.576222	0.762489	1.02 (0.87 - 1.19)	0.848309	0.939505
306	PE(18:0_18:2)	1.33 (0.95 - 1.85)	0.0940153	0.45315	1.17 (0.93 - 1.48)	0.170909	0.381892	1.22 (1.01 - 1.48)	0.0375883	0.145495
307	PE(18:1_18:2)	1.23 (0.92 - 1.65)	0.167741	0.549316	1.05 (0.87 - 1.26)	0.609815	0.790054	1.10 (0.94 - 1.29)	0.24129	0.459177
308	PE(16:0_20:3)	1.12 (0.83 - 1.50)	0.459985	0.788557	1.27 (1.04 - 1.56)	0.0192928	0.136606	1.22 (1.03 - 1.44)	0.0189016	0.0927155
309	PE(16:0_20:4)	1.20 (0.90 - 1.62)	0.21744	0.607477	1.29 (1.05 - 1.59)	0.0172955	0.13481	1.26 (1.06 - 1.50)	0.00790661	0.0576777
310	PE(16:1_20:4)	1.40 (1.03 - 1.92)	0.0343492	0.320405	1.26 (1.03 - 1.54)	0.0252785	0.161612	1.30 (1.10 - 1.54)	0.00245881	0.0296882
311	PE(16:0_20:5)	1.41 (1.04 - 1.92)	0.0261231	0.274843	0.96 (0.80 - 1.16)	0.680344	0.830721	1.07 (0.91 - 1.25)	0.417614	0.638771
312	PE(15-MHDA_20:4)	1.21 (0.92 - 1.58)	0.172808	0.549316	1.31 (1.08 - 1.58)	0.00627551	0.0851559	1.27 (1.09 - 1.49)	0.0025478	0.0296882
313	PE(17:0_20:4)	1.22 (0.93 - 1.61)	0.15236	0.531856	1.34 (1.08 - 1.65)	0.00655677	0.0851559	1.29 (1.09 - 1.53)	0.00245872	0.0296882
314	PE(18:0_20:3) (a)	1.29 (0.92 - 1.82)	0.135707	0.512592	1.42 (1.12 - 1.81)	0.00436804	0.0758822	1.38 (1.13 - 1.68)	0.00143495	0.0272163
315	PE(18:0_20:3) (b)	1.33 (1.01 - 1.76)	0.0435522	0.344183	1.28 (1.04 - 1.56)	0.0170757	0.13481	1.30 (1.10 - 1.52)	0.0018339	0.0286156
316	PE(18:0_20:4)	1.36 (0.99 - 1.88)	0.0597424	0.406105	1.31 (1.04 - 1.65)	0.0210101	0.144033	1.33 (1.10 - 1.60)	0.00295355	0.0321485
317	PE(38:5) (a)	1.38 (1.02 - 1.85)	0.0338252	0.320405	1.33 (1.08 - 1.62)	0.00603298	0.0851559	1.34 (1.14 - 1.59)	0.000531483	0.0168008
318	PE(38:5) (b)	1.59 (1.16 - 2.19)	0.00427459	0.154527	1.24 (1.00 - 1.54)	0.0505962	0.214465	1.34 (1.12 - 1.60)	0.00129656	0.0263273
319	PE(16:0_22:6)	1.48 (1.07 - 2.04)	0.0171136	0.249684	1.11 (0.91 - 1.36)	0.299856	0.536535	1.20 (1.02 - 1.43)	0.0326382	0.135556
320	PE(15-MHDA_22:6)	1.25 (0.96 - 1.65)	0.101265	0.455475	1.20 (0.99 - 1.46)	0.0588612	0.222698	1.22 (1.04 - 1.43)	0.0128074	0.0714454
321	PE(17:0_22:6)	1.19 (0.90 - 1.58)	0.217371	0.607477	1.10 (0.90 - 1.36)	0.340369	0.574689	1.13 (0.96 - 1.34)	0.134209	0.333308
322	PE(18:0_22:5) (n3)	1.60 (1.16 - 2.21)	0.00434521	0.154527	1.27 (1.01 - 1.60)	0.0378317	0.20118	1.37 (1.14 - 1.66)	0.000829414	0.0235968
323	PE(18:0_22:5) (n6)	1.16 (0.83 - 1.60)	0.384626	0.742653	1.43 (1.15 - 1.79)	0.00149974	0.0474083	1.34 (1.11 - 1.61)	0.00186077	0.0286156
324	PE(18:0_22:6)	1.41 (1.01 - 1.96)	0.0431231	0.344183	1.05 (0.85 - 1.31)	0.631904	0.800083	1.15 (0.96 - 1.38)	0.129695	0.329352
325	PE(18:1_22:6) (a)	1.42 (1.03 - 1.95)	0.0298485	0.292824	1.12 (0.91 - 1.38)	0.277359	0.515742	1.20 (1.01 - 1.43)	0.03616	0.144306
326	PE(18:1_22:6) (b)	1.36 (1.07 - 1.74)	0.0124095	0.21397	1.20 (0.99 - 1.47)	0.0662482	0.229159	1.27 (1.09 - 1.48)	0.00265637	0.0302295
327	PE(O-34:1)	0.89 (0.65 - 1.21)	0.458288	0.788557	0.73 (0.59 - 0.89)	0.00168824	0.0500956	0.77 (0.65 - 0.91)	0.00236414	0.0296882
328	PE(O-16:0/18:2)	0.77 (0.57 - 1.02)	0.07297	0.436183	0.84 (0.71 - 1.01)	0.0612497	0.226713	0.82 (0.71 - 0.96)	0.0113599	0.0673313
329	PE(O-18:1/18:2)	0.70 (0.52 - 0.95)	0.0237347	0.264805	0.77 (0.65 - 0.92)	0.0044009	0.0758822	0.76 (0.65 - 0.88)	0.000324101	0.0141416
330	PE(O-16:0/20:3)	0.77 (0.60 - 0.99)	0.0417935	0.344183	0.91 (0.76 - 1.08)	0.275323	0.515325	0.86 (0.74 - 0.99)	0.0397321	0.146802
331	PE(O-16:0/20:4)	0.64 (0.47 - 0.88)	0.00574349	0.165952	0.82 (0.69 - 0.98)	0.0270469	0.169118	0.78 (0.67 - 0.90)	0.00106715	0.0256959
332	PE(O-36:5)	0.85 (0.62 - 1.16)	0.304436	0.669517	0.73 (0.61 - 0.88)	0.00115499	0.0465544	0.76 (0.65 - 0.89)	0.000899608	0.0236271
333	PE(O-16:0/22:4)	0.92 (0.71 - 1.19)	0.530114	0.820842	0.96 (0.80 - 1.14)	0.615104	0.790054	0.95 (0.82 - 1.09)	0.443564	0.655552
334	PE(O-18:0/20:4)	0.65 (0.49 - 0.86)	0.00272712	0.153848	0.86 (0.72 - 1.02)	0.0839611	0.258237	0.79 (0.68 - 0.92)	0.00239789	0.0296882
335	PE(O-38:5) (a)	0.72 (0.54 - 0.96)	0.0237115	0.264805	0.84 (0.71 - 1.01)	0.0654996	0.229159	0.81 (0.69 - 0.94)	0.00566891	0.0488728
336	PE(O-38:5) (b)	0.91 (0.68 - 1.24)	0.558971	0.829791	0.85 (0.71 - 1.01)	0.0657634	0.229159	0.86 (0.74 - 1.01)	0.0595424	0.199292
337	PE(O-16:0/22:6)	0.81 (0.59 - 1.11)	0.189858	0.580489	0.70 (0.57 - 0.85)	0.000463653	0.0439698	0.73 (0.62 - 0.86)	0.000254604	0.0127912
338	PE(O-18:0/22:5)	0.89 (0.69 - 1.16)	0.396833	0.747676	0.95 (0.79 - 1.14)	0.568896	0.759452	0.93 (0.80 - 1.08)	0.341377	0.561397
339	PE(O-18:0/22:6)	0.72 (0.52 - 0.98)	0.0373777	0.332311	0.72 (0.60 - 0.88)	0.00128093	0.0465544	0.72 (0.61 - 0.85)	0.00012606	0.011229
340	PE(O-18:1/22:6)	0.88 (0.66 - 1.18)	0.399739	0.750666	0.68 (0.56 - 0.82)	7.74079e-05	0.0220226	0.74 (0.63 - 0.86)	0.000177499	0.011229
341	PE(P-15:0/20:4) (a)	0.84 (0.68 - 1.04)	0.108858	0.467816	0.95 (0.80 - 1.12)	0.535857	0.74731	0.91 (0.80 - 1.03)	0.141896	0.33924
342	PE(P-15:0/20:4) (b)	0.70 (0.54 - 0.90)	0.00561619	0.165952	0.88 (0.75 - 1.04)	0.141541	0.345653	0.82 (0.72 - 0.95)	0.00619546	0.0496509
343	PE(P-15:0/22:6) (a)	0.91 (0.70 - 1.19)	0.48395	0.797055	0.84 (0.72 - 0.99)	0.0396964	0.203489	0.86 (0.75 - 0.99)	0.0339394	0.138932
344	PE(P-15:0/22:6) (b)	0.79 (0.60 - 1.03)	0.0787882	0.452833	0.82 (0.70 - 0.97)	0.0228055	0.15448	0.81 (0.71 - 0.94)	0.00420116	0.0396881
345	PE(P-16:0/18:1)	0.91 (0.72 - 1.14)	0.395234	0.747138	0.88 (0.72 - 1.08)	0.218523	0.443652	0.89 (0.77 - 1.04)	0.137408	0.333493
346	PE(P-16:0/18:2)	0.80 (0.59 - 1.07)	0.124435	0.501542	0.87 (0.72 - 1.05)	0.133645	0.341821	0.84 (0.72 - 0.99)	0.0362668	0.144306
347	PE(P-16:0/18:3)	0.90 (0.68 - 1.18)	0.436045	0.770527	0.85 (0.71 - 1.01)	0.0681658	0.229505	0.86 (0.74 - 1.00)	0.0507451	0.177438
348	PE(P-16:0/20:3) (a)	0.88 (0.69 - 1.13)	0.319051	0.677324	1.04 (0.88 - 1.24)	0.619137	0.792163	0.99 (0.86 - 1.14)	0.872949	0.948473
349	PE(P-16:0/20:3) (b)	0.73 (0.57 - 0.94)	0.0149867	0.243641	0.98 (0.83 - 1.17)	0.852848	0.933212	0.89 (0.77 - 1.03)	0.123885	0.323695
350	PE(P-16:0/20:4)	0.73 (0.56 - 0.95)	0.0201691	0.260824	0.86 (0.72 - 1.02)	0.0749753	0.243777	0.82 (0.71 - 0.94)	0.00597952	0.0496509
351	PE(P-16:0/20:5)	0.90 (0.67 - 1.21)	0.486077	0.797055	0.75 (0.62 - 0.90)	0.00184887	0.0500956	0.79 (0.67 - 0.92)	0.00255663	0.0296882
352	PE(P-16:0/22:4)	0.95 (0.71 - 1.28)	0.752916	0.920886	1.08 (0.90 - 1.29)	0.427746	0.649033	1.04 (0.89 - 1.22)	0.609542	0.788249
353	PE(P-16:0/22:5) (n3)	0.97 (0.72 - 1.31)	0.844501	0.948763	0.86 (0.72 - 1.04)	0.120069	0.320747	0.89 (0.76 - 1.04)	0.154027	0.353512
354	PE(P-16:0/22:5) (n6)	0.90 (0.70 - 1.16)	0.428813	0.767278	0.93 (0.79 - 1.10)	0.404843	0.631112	0.92 (0.80 - 1.06)	0.257263	0.478374
355	PE(P-16:0/22:6)	0.78 (0.57 - 1.06)	0.109349	0.467816	0.72 (0.60 - 0.87)	0.000813749	0.0465544	0.74 (0.63 - 0.87)	0.000222691	0.0126711
356	PE(P-17:0/20:4) (a)	0.79 (0.63 - 0.99)	0.0368745	0.332311	0.88 (0.75 - 1.05)	0.150336	0.354942	0.85 (0.74 - 0.97)	0.0164117	0.0841286
357	PE(P-17:0/20:4) (b)	0.75 (0.59 - 0.96)	0.0212906	0.264805	0.85 (0.72 - 1.00)	0.0550037	0.21758	0.82 (0.71 - 0.94)	0.00394609	0.0389307
358	PE(P-17:0/22:6) (a)	0.84 (0.65 - 1.08)	0.17495	0.553038	0.87 (0.72 - 1.03)	0.110249	0.303052	0.86 (0.74 - 0.99)	0.0370727	0.145478
359	PE(P-17:0/22:6) (b)	0.80 (0.62 - 1.04)	0.0987533	0.45315	0.75 (0.63 - 0.90)	0.00233483	0.0551471	0.77 (0.66 - 0.89)	0.000576108	0.0172529
360	PE(P-18:0/18:1)	0.86 (0.67 - 1.11)	0.259177	0.62832	0.85 (0.70 - 1.02)	0.0815626	0.253402	0.85 (0.73 - 0.99)	0.0383639	0.146061
361	PE(P-18:0/18:2)	0.79 (0.61 - 1.04)	0.0888708	0.45315	0.88 (0.73 - 1.06)	0.182074	0.40155	0.85 (0.73 - 0.99)	0.038538	0.146061
362	PE(P-18:0/18:3)	0.92 (0.70 - 1.21)	0.559123	0.829791	0.83 (0.69 - 0.99)	0.0355759	0.196531	0.85 (0.74 - 0.99)	0.0374811	0.145495
363	PE(P-18:0/20:3) (a)	0.88 (0.68 - 1.12)	0.294015	0.658301	1.04 (0.87 - 1.23)	0.683929	0.833309	0.98 (0.85 - 1.13)	0.788488	0.895508
364	PE(P-18:0/20:3) (b)	0.89 (0.68 - 1.16)	0.379276	0.739068	1.01 (0.84 - 1.21)	0.9218	0.96063	0.97 (0.84 - 1.13)	0.685805	0.840998
365	PE(P-18:0/20:4)	0.72 (0.57 - 0.93)	0.0101621	0.186523	0.85 (0.72 - 1.00)	0.056936	0.219208	0.81 (0.70 - 0.93)	0.00254287	0.0296882
366	PE(P-18:0/20:5)	0.93 (0.67 - 1.27)	0.637903	0.874619	0.74 (0.61 - 0.89)	0.0014242	0.0474083	0.78 (0.67 - 0.92)	0.00282378	0.0315046
367	PE(P-18:0/22:4)	0.91 (0.70 - 1.19)	0.508459	0.812678	1.08 (0.90 - 1.28)	0.41682	0.639274	1.02 (0.88 - 1.19)	0.760289	0.884087
368	PE(P-18:0/22:5) (n3)	0.91 (0.71 - 1.18)	0.496145	0.806611	0.96 (0.80 - 1.15)	0.621942	0.792163	0.94 (0.81 - 1.09)	0.42657	0.643082
369	PE(P-18:0/22:5) (n6)	0.65 (0.50 - 0.85)	0.00182001	0.134399	1.07 (0.90 - 1.27)	0.455531	0.676756	0.93 (0.80 - 1.07)	0.295677	0.51294
370	PE(P-18:0/22:6)	0.70 (0.52 - 0.96)	0.0250847	0.272692	0.75 (0.62 - 0.90)	0.0025199	0.0551471	0.73 (0.62 - 0.86)	0.000177612	0.011229
371	PE(P-18:1/18:2) (a)	0.88 (0.65 - 1.17)	0.369306	0.723285	0.84 (0.70 - 1.00)	0.0534629	0.21758	0.85 (0.73 - 0.99)	0.0342715	0.139289
372	PE(P-18:1/18:2) (b)	0.93 (0.73 - 1.19)	0.575494	0.830662	0.95 (0.80 - 1.13)	0.556843	0.755693	0.94 (0.82 - 1.09)	0.422033	0.642255
373	PE(P-18:1/18:3)	0.89 (0.66 - 1.18)	0.410992	0.757711	0.86 (0.72 - 1.02)	0.0844522	0.258351	0.87 (0.75 - 1.00)	0.0571544	0.192431
374	PE(P-18:1/20:3) (a)	0.91 (0.70 - 1.18)	0.472479	0.795386	1.01 (0.85 - 1.20)	0.905752	0.952655	0.98 (0.85 - 1.13)	0.761437	0.884087
375	PE(P-18:1/20:3) (b)	0.82 (0.65 - 1.04)	0.0957353	0.45315	1.02 (0.86 - 1.21)	0.804946	0.906959	0.95 (0.82 - 1.08)	0.42215	0.642255
376	PE(P-18:1/20:4) (a)	0.69 (0.52 - 0.92)	0.0105949	0.188391	0.84 (0.72 - 1.00)	0.0444219	0.210302	0.80 (0.70 - 0.93)	0.00247541	0.0296882
377	PE(P-18:1/20:4) (b)	0.88 (0.70 - 1.10)	0.267752	0.62832	0.91 (0.78 - 1.07)	0.272826	0.514034	0.90 (0.79 - 1.03)	0.124417	0.323695
378	PE(P-18:1/20:5) (a)	0.97 (0.71 - 1.32)	0.840157	0.948763	0.70 (0.58 - 0.85)	0.000353996	0.0402848	0.77 (0.65 - 0.91)	0.00163967	0.0282492
379	PE(P-18:1/20:5) (b)	1.01 (0.77 - 1.32)	0.964077	0.983136	0.78 (0.65 - 0.93)	0.00642048	0.0851559	0.84 (0.73 - 0.98)	0.0242024	0.108434
380	PE(P-18:1/22:4)	1.12 (0.84 - 1.50)	0.428036	0.767278	0.92 (0.76 - 1.11)	0.385347	0.612465	0.98 (0.83 - 1.14)	0.762427	0.884087
381	PE(P-18:1/22:5) (a)	1.07 (0.79 - 1.44)	0.66818	0.884173	0.91 (0.76 - 1.09)	0.317121	0.55692	0.95 (0.82 - 1.11)	0.521158	0.721506
382	PE(P-18:1/22:5) (b)	0.76 (0.59 - 0.99)	0.0393451	0.342168	1.07 (0.90 - 1.27)	0.473226	0.689738	0.96 (0.83 - 1.11)	0.583289	0.77364
383	PE(P-18:1/22:6) (a)	0.85 (0.64 - 1.12)	0.238429	0.627184	0.70 (0.58 - 0.85)	0.000293313	0.0402848	0.74 (0.63 - 0.87)	0.000269762	0.0127912
384	PE(P-18:1/22:6) (b)	0.91 (0.69 - 1.20)	0.521041	0.818175	0.87 (0.73 - 1.04)	0.120884	0.321416	0.88 (0.76 - 1.02)	0.0981166	0.276378
385	PE(P-19:0/20:4) (a)	0.80 (0.62 - 1.04)	0.097772	0.45315	0.90 (0.77 - 1.06)	0.21752	0.443616	0.87 (0.76 - 1.00)	0.0549705	0.187295
386	PE(P-19:0/20:4) (b)	0.69 (0.54 - 0.88)	0.00351498	0.153848	0.81 (0.68 - 0.95)	0.00938614	0.0971038	0.77 (0.67 - 0.88)	0.000161956	0.011229
387	PE(P-20:0/18:1)	1.07 (0.84 - 1.37)	0.572599	0.83064	0.90 (0.75 - 1.08)	0.242765	0.473059	0.96 (0.83 - 1.11)	0.54129	0.738595
388	PE(P-20:0/18:2)	0.88 (0.66 - 1.19)	0.416807	0.757711	0.90 (0.74 - 1.09)	0.274956	0.515325	0.90 (0.76 - 1.05)	0.174634	0.374969
389	PE(P-20:0/20:4)	0.86 (0.66 - 1.14)	0.296178	0.658301	0.90 (0.76 - 1.07)	0.248159	0.478652	0.89 (0.77 - 1.03)	0.125155	0.323695
390	PE(P-20:0/22:6)	1.01 (0.75 - 1.37)	0.943602	0.979942	0.83 (0.69 - 1.00)	0.0512031	0.214465	0.88 (0.75 - 1.03)	0.105115	0.290341
391	PE(P-20:1/20:4)	0.84 (0.62 - 1.14)	0.260201	0.62832	0.87 (0.72 - 1.04)	0.130751	0.338378	0.86 (0.74 - 1.01)	0.060592	0.201619
392	LPE(16:0) [sn2]	1.41 (1.06 - 1.90)	0.0200427	0.260824	0.99 (0.82 - 1.19)	0.912836	0.954643	1.09 (0.94 - 1.28)	0.255362	0.476398
393	LPE(16:0) [sn1]	1.35 (1.01 - 1.79)	0.0410837	0.343774	1.04 (0.87 - 1.25)	0.650211	0.811877	1.12 (0.96 - 1.31)	0.139765	0.335554
394	LPE(17:0) [sn2]	1.22 (0.94 - 1.59)	0.141899	0.521965	1.06 (0.90 - 1.25)	0.513082	0.72804	1.10 (0.96 - 1.27)	0.182684	0.386219
395	LPE(17:0) [sn1]	1.17 (0.89 - 1.53)	0.266154	0.62832	0.98 (0.84 - 1.15)	0.842295	0.932423	1.03 (0.90 - 1.18)	0.692735	0.843448
396	LPE(18:0) [sn2]	1.67 (1.20 - 2.31)	0.00212582	0.134399	1.07 (0.88 - 1.30)	0.523345	0.735268	1.20 (1.02 - 1.42)	0.0323861	0.135498
397	LPE(18:0) [sn1]	1.78 (1.29 - 2.47)	0.000476343	0.0756644	1.06 (0.87 - 1.30)	0.557052	0.755693	1.22 (1.03 - 1.45)	0.0198961	0.0935608
398	LPE(18:1) [sn2]	1.12 (0.85 - 1.46)	0.420738	0.76	0.95 (0.80 - 1.13)	0.561937	0.755693	1.00 (0.86 - 1.15)	0.954027	0.981719
399	LPE(18:1) [sn1]	1.12 (0.86 - 1.45)	0.402261	0.752917	0.96 (0.81 - 1.14)	0.656461	0.811877	1.01 (0.87 - 1.16)	0.93587	0.977082
400	LPE(18:2) [sn2]	1.14 (0.89 - 1.48)	0.304149	0.669517	0.99 (0.83 - 1.17)	0.877443	0.944562	1.03 (0.90 - 1.19)	0.658218	0.825572
401	LPE(18:2) [sn1]	1.10 (0.85 - 1.41)	0.473878	0.795389	1.02 (0.85 - 1.21)	0.860074	0.939313	1.04 (0.90 - 1.20)	0.5832	0.77364
402	LPE(20:4) [sn2]	1.13 (0.87 - 1.46)	0.3564	0.70659	1.09 (0.91 - 1.30)	0.33931	0.574605	1.10 (0.95 - 1.28)	0.190588	0.3987
403	LPE(20:4) [sn1]	1.15 (0.89 - 1.48)	0.290286	0.658059	1.11 (0.93 - 1.33)	0.247864	0.478652	1.12 (0.97 - 1.30)	0.120499	0.321896
404	LPE(22:6) [sn2]	1.27 (0.96 - 1.69)	0.0969139	0.45315	0.96 (0.79 - 1.15)	0.643576	0.809867	1.04 (0.89 - 1.22)	0.598666	0.787619
405	LPE(22:6) [sn1]	1.22 (0.92 - 1.62)	0.172457	0.549316	0.94 (0.78 - 1.13)	0.518041	0.733248	1.02 (0.87 - 1.19)	0.844607	0.938636
406	LPE(P-16:0)	1.31 (0.99 - 1.74)	0.0613399	0.406105	0.78 (0.65 - 0.92)	0.00400079	0.0734338	0.89 (0.77 - 1.04)	0.137818	0.333493
407	LPE(P-18:0)	1.05 (0.78 - 1.41)	0.769575	0.923815	0.82 (0.69 - 0.97)	0.0244919	0.161612	0.87 (0.75 - 1.01)	0.0730589	0.227716
408	LPE(P-18:1)	1.29 (0.97 - 1.71)	0.0772856	0.44873	0.81 (0.68 - 0.96)	0.0127464	0.116979	0.91 (0.79 - 1.06)	0.219362	0.430404
409	LPE(P-20:0)	1.20 (0.91 - 1.58)	0.189352	0.580489	0.75 (0.63 - 0.89)	0.00107462	0.0465544	0.86 (0.74 - 0.99)	0.0387614	0.146061
410	PI(16:0/16:0)	0.80 (0.62 - 1.04)	0.0976333	0.45315	1.01 (0.84 - 1.22)	0.893363	0.951757	0.94 (0.80 - 1.09)	0.387604	0.608264
411	PI(16:0_16:1)	1.07 (0.79 - 1.45)	0.648443	0.880895	1.10 (0.91 - 1.32)	0.324006	0.564791	1.09 (0.93 - 1.28)	0.280777	0.497702
412	PI(34:1)	1.06 (0.79 - 1.42)	0.685785	0.901182	0.99 (0.82 - 1.21)	0.949327	0.966526	1.01 (0.86 - 1.19)	0.863999	0.945081
413	PI(15-MHDA_18:1)/PI(17:0_18:1)	0.95 (0.72 - 1.25)	0.714436	0.915051	1.01 (0.84 - 1.21)	0.939567	0.966526	0.99 (0.85 - 1.15)	0.889844	0.955323
414	PI(15-MHDA_18:2)/PI(17:0_18:2)	1.06 (0.77 - 1.46)	0.726222	0.920313	1.06 (0.87 - 1.29)	0.549863	0.754819	1.06 (0.90 - 1.25)	0.488421	0.703573
415	PI(18:0_18:1)	1.09 (0.83 - 1.43)	0.54612	0.829791	0.84 (0.69 - 1.02)	0.0863665	0.258645	0.92 (0.78 - 1.08)	0.295684	0.51294
416	PI(36:2)	1.10 (0.80 - 1.52)	0.545553	0.829791	0.95 (0.77 - 1.17)	0.644763	0.809867	1.00 (0.84 - 1.18)	0.957139	0.981719
417	PI(18:1_18:2)	1.17 (0.89 - 1.54)	0.248276	0.62832	0.95 (0.80 - 1.14)	0.605458	0.787316	1.02 (0.87 - 1.18)	0.829957	0.931103
418	PI(16:0_20:3) (a)	1.09 (0.82 - 1.46)	0.554975	0.829791	1.13 (0.94 - 1.37)	0.200467	0.424035	1.12 (0.95 - 1.31)	0.163287	0.360117
419	PI(16:0_20:3) (b)	1.01 (0.77 - 1.33)	0.928464	0.979942	1.08 (0.88 - 1.31)	0.465092	0.68737	1.05 (0.90 - 1.24)	0.519916	0.721506
420	PI(16:0_20:4)	0.99 (0.72 - 1.37)	0.97104	0.984887	1.10 (0.90 - 1.34)	0.36951	0.600148	1.07 (0.90 - 1.27)	0.459589	0.675727
421	PI(15-MHDA_20:4)/PI(17:0_20:4)	1.09 (0.80 - 1.48)	0.591254	0.830675	1.07 (0.88 - 1.30)	0.497545	0.709994	1.07 (0.91 - 1.27)	0.389968	0.608264
422	PI(37:6)	0.97 (0.73 - 1.29)	0.843688	0.948763	0.87 (0.71 - 1.05)	0.139227	0.344435	0.90 (0.77 - 1.05)	0.182443	0.386219
423	PI(18:0_20:2)	1.14 (0.87 - 1.49)	0.354076	0.706383	1.04 (0.85 - 1.26)	0.718236	0.857223	1.07 (0.91 - 1.26)	0.40184	0.61964
424	PI(18:0_20:3) (a)	1.17 (0.91 - 1.51)	0.232577	0.621298	1.03 (0.86 - 1.22)	0.769094	0.88443	1.07 (0.93 - 1.23)	0.361272	0.583988
425	PI(18:0_20:3) (b)	1.17 (0.90 - 1.51)	0.24584	0.62832	1.13 (0.94 - 1.35)	0.191334	0.41395	1.14 (0.98 - 1.32)	0.0827688	0.247871
426	PI(18:0_20:4)	1.16 (0.85 - 1.60)	0.351443	0.706383	1.05 (0.85 - 1.30)	0.655416	0.811877	1.08 (0.91 - 1.29)	0.375067	0.601164
427	PI(38:5) (a)	1.46 (1.04 - 2.05)	0.0305079	0.29422	1.00 (0.82 - 1.22)	0.982485	0.987693	1.10 (0.93 - 1.31)	0.280303	0.497702
428	PI(38:6)	1.13 (0.85 - 1.50)	0.39423	0.747138	0.92 (0.77 - 1.11)	0.389784	0.614368	0.98 (0.84 - 1.15)	0.803937	0.908786
429	PI(39:6)	1.17 (0.87 - 1.57)	0.294347	0.658301	0.97 (0.81 - 1.17)	0.78197	0.891665	1.02 (0.88 - 1.20)	0.753135	0.884087
430	PI(18:0_22:4)	1.10 (0.82 - 1.49)	0.513894	0.814747	1.26 (1.03 - 1.54)	0.0251657	0.161612	1.21 (1.02 - 1.43)	0.026428	0.115674
431	PI(20:0_20:4)	1.40 (1.04 - 1.87)	0.0254001	0.272692	0.96 (0.80 - 1.15)	0.63304	0.800083	1.06 (0.91 - 1.24)	0.440238	0.653377
432	PI(18:0_22:5) (n3)	1.37 (1.00 - 1.87)	0.0484983	0.36794	1.09 (0.90 - 1.32)	0.379361	0.606339	1.16 (0.98 - 1.36)	0.0759051	0.233459
433	PI(18:0_22:5) (n6)	1.13 (0.87 - 1.46)	0.355054	0.706383	1.20 (1.01 - 1.42)	0.0387528	0.202391	1.18 (1.02 - 1.35)	0.025571	0.11279
434	PI(18:0_22:6)	1.24 (0.92 - 1.67)	0.163296	0.543779	0.91 (0.75 - 1.10)	0.348671	0.5818	1.00 (0.85 - 1.17)	0.966972	0.985376
435	LPI(18:0) [sn2]	1.20 (0.93 - 1.55)	0.165771	0.548394	0.97 (0.83 - 1.13)	0.704017	0.850595	1.03 (0.90 - 1.17)	0.696697	0.843448
436	LPI(18:0) [sn1]	1.53 (1.12 - 2.09)	0.00787471	0.165952	0.94 (0.80 - 1.11)	0.482445	0.696729	1.05 (0.91 - 1.21)	0.540161	0.738595
437	LPI(18:1) [sn2]	0.89 (0.68 - 1.17)	0.403669	0.753073	0.88 (0.75 - 1.04)	0.125199	0.329805	0.88 (0.77 - 1.02)	0.0809812	0.24427
438	LPI(18:1) [sn1]	0.95 (0.73 - 1.23)	0.684774	0.901182	0.80 (0.68 - 0.93)	0.00500503	0.0778215	0.83 (0.73 - 0.96)	0.00913413	0.0597393
439	LPI(18:2) [sn2]	0.97 (0.75 - 1.26)	0.84143	0.948763	0.89 (0.75 - 1.05)	0.169631	0.381503	0.91 (0.79 - 1.05)	0.208536	0.418778
440	LPI(18:2) [sn1]	0.99 (0.76 - 1.28)	0.924847	0.979942	0.86 (0.73 - 1.01)	0.0681468	0.229505	0.89 (0.78 - 1.03)	0.110044	0.301034
441	LPI(20:4) [sn2]	0.86 (0.65 - 1.14)	0.288784	0.658059	0.93 (0.78 - 1.10)	0.384542	0.612465	0.91 (0.79 - 1.05)	0.196346	0.406258
442	LPI(20:4) [sn1]	0.93 (0.70 - 1.23)	0.589925	0.830675	0.87 (0.74 - 1.03)	0.10099	0.287317	0.88 (0.77 - 1.02)	0.091833	0.263904
443	PS(36:1)	1.14 (0.87 - 1.50)	0.339192	0.696751	0.87 (0.74 - 1.02)	0.0917833	0.2692	0.93 (0.81 - 1.07)	0.33279	0.552319
444	PS(36:2)	1.18 (0.91 - 1.54)	0.21722	0.607477	0.91 (0.78 - 1.06)	0.230262	0.455677	0.97 (0.85 - 1.11)	0.675628	0.835723
445	PS(38:3)	1.12 (0.86 - 1.46)	0.393889	0.747138	0.98 (0.84 - 1.15)	0.804341	0.906959	1.02 (0.89 - 1.16)	0.823468	0.925994
446	PS(38:4)	1.02 (0.78 - 1.33)	0.877959	0.964399	0.90 (0.77 - 1.06)	0.203326	0.426814	0.93 (0.81 - 1.07)	0.313274	0.538528
447	PS(38:5)	1.22 (0.93 - 1.60)	0.143327	0.522774	1.00 (0.85 - 1.18)	0.968952	0.978343	1.06 (0.92 - 1.21)	0.430189	0.645851
448	PS(40:5)	1.17 (0.90 - 1.52)	0.240292	0.627184	0.84 (0.71 - 1.00)	0.0499417	0.214465	0.93 (0.81 - 1.08)	0.328296	0.551033
449	PS(40:6)	1.15 (0.88 - 1.49)	0.313602	0.677324	0.90 (0.76 - 1.08)	0.254755	0.488066	0.97 (0.84 - 1.12)	0.695523	0.843448
450	PG(34:1)	1.37 (0.94 - 1.99)	0.097945	0.45315	1.25 (1.01 - 1.55)	0.037762	0.20118	1.28 (1.06 - 1.54)	0.00868471	0.0590225
451	PG(36:1)	1.17 (0.83 - 1.66)	0.368803	0.723285	1.01 (0.82 - 1.26)	0.898617	0.951757	1.06 (0.88 - 1.27)	0.561871	0.759621
452	PG(36:2)	1.12 (0.82 - 1.52)	0.479923	0.797055	1.16 (0.92 - 1.46)	0.212251	0.435996	1.14 (0.95 - 1.37)	0.154986	0.353512
453	PG(34:2)	1.19 (0.85 - 1.67)	0.304754	0.669517	1.08 (0.89 - 1.32)	0.439567	0.661677	1.11 (0.93 - 1.32)	0.234034	0.450776
454	CE(14:0)	0.97 (0.71 - 1.32)	0.847121	0.948763	1.01 (0.82 - 1.23)	0.948672	0.966526	1.00 (0.84 - 1.18)	0.958589	0.981719
455	CE(15:0)	0.97 (0.73 - 1.28)	0.825279	0.948616	1.28 (1.06 - 1.54)	0.00892475	0.0958147	1.18 (1.01 - 1.37)	0.0394413	0.146802
456	CE(16:0)	0.95 (0.74 - 1.23)	0.711566	0.915051	0.98 (0.81 - 1.17)	0.792706	0.900299	0.97 (0.83 - 1.13)	0.667765	0.833242
457	CE(16:1)	1.28 (0.93 - 1.75)	0.129506	0.510414	1.13 (0.93 - 1.38)	0.230641	0.455677	1.17 (0.99 - 1.39)	0.0681742	0.21671
458	CE(16:2)	0.98 (0.68 - 1.41)	0.90821	0.978792	0.81 (0.61 - 1.08)	0.159192	0.364221	0.87 (0.70 - 1.09)	0.240243	0.459177
459	CE(17:0)	1.08 (0.83 - 1.42)	0.560991	0.829791	1.22 (1.01 - 1.48)	0.0402715	0.204593	1.17 (1.00 - 1.37)	0.0447335	0.163163
460	CE(17:1)	1.16 (0.87 - 1.54)	0.312634	0.677324	1.31 (1.10 - 1.56)	0.00294666	0.0608476	1.26 (1.09 - 1.47)	0.00221661	0.0296882
461	CE(18:0)	1.01 (0.73 - 1.39)	0.950783	0.979942	1.00 (0.78 - 1.28)	0.99769	0.99769	1.00 (0.82 - 1.22)	0.968059	0.985376
462	CE(18:1)	1.29 (0.90 - 1.84)	0.162988	0.543779	1.11 (0.88 - 1.40)	0.387784	0.612914	1.16 (0.95 - 1.41)	0.136767	0.333493
463	CE(18:2)	0.76 (0.51 - 1.12)	0.15812	0.54199	1.13 (0.81 - 1.58)	0.473968	0.689738	0.95 (0.74 - 1.23)	0.703386	0.846146
464	CE(18:3)	0.99 (0.71 - 1.37)	0.947796	0.979942	0.91 (0.69 - 1.21)	0.522943	0.735268	0.94 (0.76 - 1.17)	0.598739	0.787619
465	CE(20:1)	1.09 (0.80 - 1.49)	0.565022	0.83064	0.99 (0.80 - 1.22)	0.89774	0.951757	1.02 (0.86 - 1.22)	0.822999	0.925994
466	CE(20:2)	0.93 (0.66 - 1.29)	0.650593	0.881398	1.18 (0.93 - 1.49)	0.174795	0.387169	1.09 (0.90 - 1.32)	0.396972	0.613796
467	CE(20:3)	0.89 (0.66 - 1.19)	0.425834	0.76677	1.21 (0.99 - 1.47)	0.0625835	0.226815	1.10 (0.93 - 1.29)	0.270214	0.489089
468	CE(20:4)	0.81 (0.57 - 1.15)	0.235647	0.625445	0.95 (0.72 - 1.26)	0.714865	0.857223	0.89 (0.72 - 1.11)	0.303525	0.523765
469	CE(20:5)	1.23 (0.85 - 1.77)	0.279062	0.648108	0.76 (0.61 - 0.96)	0.0194043	0.136606	0.87 (0.72 - 1.06)	0.156349	0.353512
470	CE(22:0)	1.01 (0.75 - 1.37)	0.934798	0.979942	0.90 (0.73 - 1.10)	0.298856	0.536535	0.93 (0.79 - 1.10)	0.417321	0.638771
471	CE(22:1)	1.10 (0.83 - 1.44)	0.515482	0.814747	1.01 (0.83 - 1.21)	0.949683	0.966526	1.03 (0.89 - 1.21)	0.674535	0.835723
472	CE(22:4)	0.86 (0.64 - 1.16)	0.337786	0.696377	1.19 (0.98 - 1.43)	0.0776573	0.250009	1.08 (0.92 - 1.27)	0.331093	0.552319
473	CE(22:5) (n3)	1.10 (0.78 - 1.55)	0.582243	0.830675	0.93 (0.70 - 1.25)	0.634161	0.800083	1.00 (0.80 - 1.25)	0.995033	0.997615
474	CE(22:5) (n6)	0.89 (0.68 - 1.15)	0.369905	0.723285	1.27 (1.05 - 1.55)	0.0162767	0.13481	1.12 (0.95 - 1.31)	0.165699	0.362627
475	CE(22:6)	0.95 (0.67 - 1.35)	0.767891	0.923742	0.79 (0.61 - 1.02)	0.0669664	0.229159	0.84 (0.68 - 1.03)	0.0976294	0.276374
476	CE(24:0)	1.05 (0.78 - 1.40)	0.766015	0.923438	0.86 (0.70 - 1.05)	0.144201	0.347671	0.92 (0.77 - 1.08)	0.303765	0.523765
477	CE(24:1)	1.09 (0.81 - 1.47)	0.573711	0.83064	1.02 (0.83 - 1.25)	0.847327	0.933212	1.04 (0.88 - 1.23)	0.636252	0.808096
478	CE(24:4)	1.00 (0.74 - 1.35)	0.997082	0.998331	1.05 (0.85 - 1.29)	0.649714	0.811877	1.03 (0.87 - 1.22)	0.70927	0.849631
479	CE(24:5)	0.96 (0.68 - 1.35)	0.807349	0.935678	0.97 (0.79 - 1.21)	0.813042	0.908882	0.97 (0.81 - 1.16)	0.741456	0.879609
480	CE(24:6)	1.13 (0.85 - 1.49)	0.41102	0.757711	0.98 (0.82 - 1.17)	0.789861	0.898862	1.02 (0.87 - 1.18)	0.831283	0.931103
481	COH	1.29 (0.94 - 1.78)	0.111862	0.468862	1.17 (0.87 - 1.56)	0.299144	0.536535	1.22 (0.99 - 1.51)	0.0660958	0.212477
482	DE(16:0)	1.23 (0.96 - 1.58)	0.0979692	0.45315	1.15 (0.98 - 1.34)	0.0917557	0.2692	1.17 (1.02 - 1.34)	0.0207321	0.096693
483	DE(18:1)	1.42 (1.18 - 1.70)	0.000175551	0.0499441	1.37 (1.17 - 1.61)	7.3973e-05	0.0220226	1.39 (1.24 - 1.57)	4.99451e-08	2.84188e-05
484	DE(18:2)	1.24 (0.93 - 1.65)	0.134697	0.512592	1.38 (1.08 - 1.75)	0.00886704	0.0958147	1.32 (1.10 - 1.59)	0.00302606	0.0321485
485	DE(20:4)	1.19 (0.87 - 1.62)	0.268334	0.62832	1.20 (0.97 - 1.49)	0.0925497	0.270055	1.20 (1.00 - 1.43)	0.0440874	0.161844
486	DE(20:5)	1.64 (1.20 - 2.25)	0.0019376	0.134399	0.94 (0.79 - 1.13)	0.523035	0.735268	1.08 (0.92 - 1.26)	0.333447	0.552319
487	DE(22:6)	1.31 (0.96 - 1.78)	0.0905552	0.45315	1.03 (0.85 - 1.24)	0.760976	0.884241	1.10 (0.93 - 1.29)	0.254968	0.476398
488	AC(12:0)	0.95 (0.73 - 1.24)	0.697657	0.908391	1.20 (1.02 - 1.40)	0.0295295	0.173219	1.12 (0.98 - 1.29)	0.0973593	0.276374
489	AC(13:0)	0.94 (0.73 - 1.22)	0.659636	0.883019	0.92 (0.78 - 1.10)	0.360159	0.592284	0.93 (0.81 - 1.07)	0.314481	0.538975
490	AC(14:0)	1.08 (0.83 - 1.39)	0.573124	0.83064	1.27 (1.08 - 1.48)	0.00310119	0.0608476	1.21 (1.06 - 1.39)	0.00481767	0.043512
491	AC(14:1)	1.11 (0.85 - 1.43)	0.452203	0.784461	1.23 (1.04 - 1.45)	0.0151102	0.132272	1.19 (1.04 - 1.37)	0.0141706	0.0767913
492	AC(14:2)	1.00 (0.77 - 1.30)	0.991971	0.998331	1.18 (1.00 - 1.39)	0.0518544	0.215366	1.12 (0.98 - 1.29)	0.09993	0.278726
493	AC(15:0) (a)	0.97 (0.75 - 1.25)	0.8005	0.935678	1.05 (0.90 - 1.23)	0.538664	0.749389	1.03 (0.90 - 1.18)	0.694065	0.843448
494	AC(15:0) (b)	1.01 (0.77 - 1.31)	0.953674	0.979942	1.22 (1.04 - 1.44)	0.0124764	0.116378	1.16 (1.01 - 1.33)	0.0301576	0.128057
495	AC(16:0)	1.05 (0.80 - 1.39)	0.718148	0.915083	1.17 (1.00 - 1.38)	0.0546909	0.21758	1.14 (0.99 - 1.31)	0.065266	0.211002
496	AC(16:1)	1.25 (0.98 - 1.60)	0.0739394	0.436183	1.27 (1.07 - 1.50)	0.00519722	0.0778215	1.26 (1.10 - 1.45)	0.000913527	0.0236271
497	AC(17:0) (a)	1.10 (0.86 - 1.42)	0.434589	0.770347	1.30 (1.11 - 1.53)	0.00126477	0.0465544	1.24 (1.08 - 1.42)	0.00172735	0.0282492
498	AC(17:0) (b)	1.03 (0.79 - 1.34)	0.826913	0.948616	1.25 (1.06 - 1.47)	0.00889667	0.0958147	1.18 (1.03 - 1.36)	0.0198235	0.0935608
499	AC(18:0)	0.94 (0.72 - 1.22)	0.648673	0.880895	1.19 (0.99 - 1.42)	0.0639254	0.228954	1.10 (0.95 - 1.28)	0.205044	0.413724
500	AC(18:1)	1.13 (0.88 - 1.46)	0.327144	0.684357	1.15 (0.98 - 1.36)	0.094155	0.27195	1.15 (1.00 - 1.32)	0.0528125	0.183234
501	AC(18:2)	1.00 (0.77 - 1.30)	0.982688	0.993161	1.04 (0.88 - 1.22)	0.657778	0.811877	1.03 (0.89 - 1.18)	0.699407	0.844931
502	DG(14:0_16:0)	0.93 (0.66 - 1.30)	0.667806	0.884173	1.02 (0.80 - 1.29)	0.900406	0.951757	0.99 (0.81 - 1.20)	0.884762	0.951663
503	DG(16:0_16:0)	0.98 (0.70 - 1.38)	0.923958	0.979942	1.01 (0.77 - 1.33)	0.94495	0.966526	1.00 (0.81 - 1.24)	0.994935	0.997615
504	DG(16:0_16:1)	1.27 (0.87 - 1.85)	0.222529	0.607699	1.28 (1.00 - 1.64)	0.0545627	0.21758	1.27 (1.03 - 1.57)	0.0228193	0.104711
505	DG(14:0_18:2)	0.88 (0.63 - 1.24)	0.480794	0.797055	1.06 (0.81 - 1.38)	0.691832	0.839344	0.99 (0.80 - 1.22)	0.898173	0.958838
506	DG(16:0_18:1)	1.22 (0.81 - 1.84)	0.347089	0.706383	1.18 (0.85 - 1.62)	0.321244	0.562424	1.19 (0.93 - 1.54)	0.173822	0.374969
507	DG(16:1_18:1)	1.57 (1.03 - 2.38)	0.0351476	0.322565	1.40 (1.08 - 1.81)	0.0118971	0.112824	1.44 (1.16 - 1.80)	0.00115908	0.0256959
508	DG(16:0_18:2)	0.99 (0.67 - 1.46)	0.963383	0.983136	1.17 (0.85 - 1.61)	0.333802	0.570371	1.09 (0.86 - 1.40)	0.471999	0.687035
509	DG(18:0_18:1)	1.14 (0.76 - 1.71)	0.529126	0.820842	1.08 (0.79 - 1.48)	0.623791	0.79227	1.10 (0.86 - 1.41)	0.439301	0.653377
510	DG(18:1_18:1)	1.36 (0.91 - 2.02)	0.134005	0.512592	1.24 (0.93 - 1.65)	0.135774	0.341821	1.28 (1.01 - 1.61)	0.0370164	0.145478
511	DG(18:0_18:2)	0.89 (0.61 - 1.31)	0.550773	0.829791	1.02 (0.73 - 1.42)	0.924939	0.962139	0.96 (0.75 - 1.24)	0.746915	0.883139
512	DG(18:1_18:2)	1.07 (0.75 - 1.53)	0.706853	0.913189	1.25 (0.95 - 1.66)	0.111669	0.304016	1.18 (0.95 - 1.47)	0.137707	0.333493
513	DG(18:2_18:2)	0.97 (0.73 - 1.28)	0.80816	0.935678	1.06 (0.86 - 1.31)	0.561241	0.755693	1.03 (0.87 - 1.22)	0.749415	0.883139
514	DG(18:1_18:3)	1.04 (0.74 - 1.44)	0.829856	0.948763	1.01 (0.78 - 1.30)	0.961138	0.973109	1.02 (0.83 - 1.25)	0.865036	0.945081
515	DG(16:0_20:4)	0.89 (0.64 - 1.24)	0.499019	0.808952	0.89 (0.69 - 1.13)	0.338057	0.574192	0.89 (0.73 - 1.08)	0.241099	0.459177
516	DG(18:1_20:3)	1.09 (0.82 - 1.44)	0.562916	0.829791	1.06 (0.86 - 1.31)	0.574561	0.762489	1.07 (0.90 - 1.27)	0.426002	0.643082
517	DG(18:0_20:4)	1.12 (0.82 - 1.54)	0.472362	0.795386	0.87 (0.69 - 1.10)	0.238568	0.466478	0.95 (0.79 - 1.15)	0.602899	0.787619
518	DG(18:1_20:4)	0.96 (0.70 - 1.30)	0.774905	0.92438	0.93 (0.73 - 1.18)	0.559219	0.755693	0.94 (0.78 - 1.14)	0.523743	0.721573
519	DG(16:0_22:5)	1.19 (0.88 - 1.59)	0.254377	0.62832	0.93 (0.74 - 1.18)	0.563118	0.755693	1.02 (0.85 - 1.23)	0.804971	0.908786
520	DG(18:2_20:4)	0.88 (0.66 - 1.16)	0.352231	0.706383	0.91 (0.73 - 1.12)	0.371269	0.600148	0.90 (0.76 - 1.06)	0.202128	0.41231
521	DG(16:0_22:6)	1.02 (0.78 - 1.34)	0.881153	0.965873	0.84 (0.69 - 1.02)	0.0707782	0.235513	0.90 (0.76 - 1.05)	0.168011	0.366277
522	TG(48:2) [NL-16:0]	1.01 (0.72 - 1.43)	0.932827	0.979942	1.16 (0.92 - 1.46)	0.211641	0.435996	1.11 (0.92 - 1.34)	0.279348	0.497702
523	TG(48:2) [NL-18:1]	1.14 (0.81 - 1.60)	0.448556	0.783563	1.14 (0.93 - 1.41)	0.201624	0.424904	1.14 (0.96 - 1.36)	0.1376	0.333493
524	TG(48:3) [NL-18:2]	1.03 (0.73 - 1.45)	0.868542	0.959613	1.17 (0.92 - 1.48)	0.194436	0.417338	1.12 (0.92 - 1.36)	0.244374	0.463496
525	TG(50:1) [NL-14:0]	0.91 (0.68 - 1.22)	0.530879	0.820842	1.05 (0.87 - 1.27)	0.622314	0.792163	1.01 (0.86 - 1.18)	0.943419	0.979196
526	TG(50:4) [NL-14:0]	1.00 (0.73 - 1.37)	0.996876	0.998331	1.07 (0.83 - 1.38)	0.601536	0.785032	1.04 (0.85 - 1.27)	0.684109	0.840772
527	TG(48:2) [NL-14:1]	1.07 (0.78 - 1.47)	0.660427	0.883019	1.17 (0.95 - 1.45)	0.145428	0.349151	1.14 (0.96 - 1.36)	0.146642	0.343898
528	TG(48:2) [NL-16:1]	1.32 (0.94 - 1.85)	0.112066	0.468862	1.22 (0.99 - 1.52)	0.0658461	0.229159	1.25 (1.04 - 1.50)	0.0162315	0.0841286
529	TG(50:3) [NL-14:1]	1.38 (0.99 - 1.91)	0.0550893	0.397677	1.26 (1.00 - 1.58)	0.0491269	0.214465	1.30 (1.07 - 1.56)	0.00672064	0.0523841
530	TG(50:3) [NL-18:1]	1.43 (0.98 - 2.08)	0.0658008	0.416007	1.31 (1.02 - 1.69)	0.0375667	0.20118	1.35 (1.09 - 1.66)	0.00590627	0.0496509
531	TG(49:1) [NL-15:0]	0.92 (0.68 - 1.25)	0.614668	0.855324	1.19 (0.97 - 1.46)	0.104003	0.293752	1.10 (0.92 - 1.30)	0.288423	0.505931
532	TG(51:2) [NL-15:0]	1.15 (0.83 - 1.59)	0.41636	0.757711	1.35 (1.08 - 1.69)	0.00763866	0.09055	1.28 (1.07 - 1.54)	0.00772989	0.0571208
533	TG(48:0) [NL-16:0]	0.95 (0.71 - 1.28)	0.737242	0.920886	0.99 (0.81 - 1.20)	0.909124	0.952655	0.98 (0.83 - 1.15)	0.780629	0.893718
534	TG(50:0) [NL-18:0]	0.91 (0.68 - 1.23)	0.55148	0.829791	0.99 (0.80 - 1.21)	0.89729	0.951757	0.96 (0.81 - 1.14)	0.658716	0.825572
535	TG(50:1) [NL-18:1]	1.00 (0.72 - 1.38)	0.998331	0.998331	1.11 (0.89 - 1.37)	0.355602	0.58819	1.07 (0.90 - 1.28)	0.440943	0.653377
536	TG(50:2) [NL-18:2]	0.90 (0.65 - 1.24)	0.514327	0.814747	1.12 (0.89 - 1.42)	0.337709	0.574192	1.04 (0.86 - 1.25)	0.701151	0.845243
537	TG(50:2) [NL-18:1]	1.37 (0.95 - 1.97)	0.0904673	0.45315	1.24 (1.00 - 1.53)	0.0453176	0.211358	1.27 (1.06 - 1.52)	0.00988757	0.0624478
538	TG(52:1) [NL-18:0]	0.97 (0.70 - 1.34)	0.833167	0.948763	1.02 (0.81 - 1.28)	0.885507	0.950667	1.00 (0.83 - 1.20)	0.997615	0.997615
539	TG(52:2) [NL-16:0]	1.28 (0.90 - 1.82)	0.172483	0.549316	1.28 (1.00 - 1.64)	0.0498508	0.214465	1.28 (1.05 - 1.57)	0.0168887	0.0858007
540	TG(52:3) [NL-18:2]	1.07 (0.77 - 1.48)	0.700933	0.910572	1.26 (0.98 - 1.62)	0.0669461	0.229159	1.19 (0.97 - 1.44)	0.0910583	0.263006
541	TG(52:4) [NL-16:0]	1.02 (0.74 - 1.39)	0.919889	0.979942	1.17 (0.92 - 1.50)	0.199659	0.423904	1.11 (0.92 - 1.35)	0.282567	0.499318
542	TG(48:3) [NL-16:1]	1.31 (0.92 - 1.88)	0.136932	0.512592	1.29 (1.01 - 1.65)	0.0434807	0.209665	1.30 (1.06 - 1.59)	0.0122006	0.0694215
543	TG(50:2) [NL-18:0]	0.98 (0.73 - 1.32)	0.886316	0.967972	1.04 (0.86 - 1.27)	0.657162	0.811877	1.02 (0.87 - 1.21)	0.768179	0.884087
544	TG(50:3) [NL-16:1]	1.56 (1.07 - 2.29)	0.0215762	0.264805	1.38 (1.09 - 1.75)	0.00707958	0.0879328	1.43 (1.17 - 1.75)	0.000464643	0.0155519
545	TG(52:3) [NL-16:1]	1.50 (1.12 - 2.02)	0.00713232	0.165952	1.22 (1.01 - 1.47)	0.0415452	0.207361	1.29 (1.10 - 1.51)	0.00156379	0.0278061
546	TG(52:4) [NL-18:1]	1.41 (1.00 - 1.99)	0.047874	0.36794	1.26 (1.00 - 1.58)	0.0485665	0.214465	1.30 (1.08 - 1.58)	0.00618497	0.0496509
547	TG(49:1) [NL-16:0]	0.93 (0.69 - 1.25)	0.634227	0.872879	1.17 (0.95 - 1.43)	0.130832	0.338378	1.09 (0.92 - 1.28)	0.326098	0.551033
548	TG(51:0) [NL-16:0]	0.91 (0.68 - 1.22)	0.540353	0.829117	1.06 (0.85 - 1.32)	0.586016	0.770134	1.01 (0.84 - 1.20)	0.943295	0.979196
549	TG(49:1) [NL-18:1]	0.92 (0.68 - 1.23)	0.558949	0.829791	1.18 (0.96 - 1.44)	0.111201	0.304016	1.09 (0.92 - 1.28)	0.323505	0.549475
550	TG(51:1) [NL-18:1]	1.00 (0.72 - 1.39)	0.989599	0.998331	1.27 (0.99 - 1.62)	0.0588212	0.222698	1.16 (0.96 - 1.42)	0.129382	0.329352
551	TG(51:2) [NL-18:1]	1.16 (0.82 - 1.64)	0.388126	0.746094	1.38 (1.10 - 1.73)	0.00518084	0.0778215	1.31 (1.09 - 1.59)	0.00495719	0.0440725
552	TG(53:2) [NL-17:0]	1.19 (0.86 - 1.65)	0.294442	0.658301	1.37 (1.06 - 1.78)	0.0153871	0.132655	1.30 (1.06 - 1.59)	0.0106535	0.0644879
553	TG(51:2) [NL-16:0]	1.06 (0.76 - 1.49)	0.715637	0.915051	1.38 (1.09 - 1.75)	0.0082012	0.0952343	1.27 (1.04 - 1.54)	0.0176489	0.0880895
554	TG(54:0) [NL-18:0]	0.93 (0.69 - 1.26)	0.629936	0.872101	1.00 (0.82 - 1.21)	0.98881	0.990551	0.98 (0.83 - 1.15)	0.784912	0.894598
555	TG(54:1) [NL-18:1]	0.94 (0.69 - 1.29)	0.713441	0.915051	0.97 (0.78 - 1.20)	0.772517	0.88443	0.96 (0.80 - 1.15)	0.654543	0.825572
556	TG(54:2) [NL-18:0]	1.20 (0.86 - 1.67)	0.290164	0.658059	1.01 (0.79 - 1.30)	0.914377	0.954643	1.08 (0.88 - 1.31)	0.472648	0.687035
557	TG(54:4) [NL-18:0]	1.11 (0.84 - 1.46)	0.459145	0.788557	0.97 (0.79 - 1.19)	0.764157	0.884241	1.02 (0.86 - 1.20)	0.841431	0.936936
558	TG(48:1) [NL-18:1]	0.91 (0.67 - 1.25)	0.570822	0.83064	1.07 (0.87 - 1.30)	0.540193	0.749683	1.02 (0.86 - 1.21)	0.83973	0.936875
559	TG(54:3) [NL-18:1]	1.28 (0.98 - 1.68)	0.0678574	0.421479	1.03 (0.84 - 1.25)	0.794711	0.900778	1.11 (0.95 - 1.31)	0.193481	0.40179
560	TG(54:4) [NL-18:2]	1.30 (0.99 - 1.70)	0.0601627	0.406105	0.98 (0.81 - 1.18)	0.809798	0.907205	1.07 (0.92 - 1.25)	0.388109	0.608264
561	TG(56:6) [NL-20:4]	1.06 (0.84 - 1.34)	0.614811	0.855324	0.92 (0.78 - 1.08)	0.307869	0.544901	0.96 (0.84 - 1.10)	0.589027	0.779433
562	TG(58:8) [NL-22:6]	1.14 (0.88 - 1.47)	0.319326	0.677324	0.84 (0.70 - 0.99)	0.0432789	0.209665	0.92 (0.80 - 1.06)	0.265914	0.484213
563	TG(54:5) [NL-18:1]	1.14 (0.88 - 1.47)	0.335774	0.696377	0.98 (0.80 - 1.18)	0.801432	0.90659	1.03 (0.88 - 1.20)	0.705294	0.84665
564	TG(54:6) [NL-18:2]	1.06 (0.82 - 1.37)	0.661259	0.883019	0.93 (0.76 - 1.13)	0.467305	0.688442	0.98 (0.83 - 1.14)	0.754374	0.884087
565	TG(56:8) [NL-20:4]	0.95 (0.74 - 1.22)	0.688918	0.903212	0.85 (0.70 - 1.02)	0.0741822	0.242584	0.88 (0.76 - 1.02)	0.0933426	0.266894
566	TG(O-50:1) [NL-16:0]	0.96 (0.74 - 1.24)	0.733993	0.920886	0.72 (0.58 - 0.89)	0.00237224	0.0551471	0.81 (0.69 - 0.95)	0.0106074	0.0644879
567	TG(O-52:0) [NL-16:0]	0.92 (0.71 - 1.19)	0.510717	0.814	0.85 (0.68 - 1.06)	0.155371	0.360968	0.88 (0.74 - 1.04)	0.131398	0.329364
568	TG(O-52:2) [NL-16:0]	0.91 (0.69 - 1.19)	0.496158	0.806611	0.66 (0.53 - 0.83)	0.000308873	0.0402848	0.75 (0.63 - 0.90)	0.00134181	0.0263273
569	Ubiquinone	0.92 (0.70 - 1.22)	0.571939	0.83064	0.96 (0.81 - 1.14)	0.662862	0.814619	0.95 (0.82 - 1.10)	0.503348	0.714154
* Bolded denotes p < 0.05

## Sheet: Supplementary Table 5
Supplementary Table 5 - Hierarchical Clustering of lipid species within the AIBL and ADNI studies
	Hierarchical Clustering		Feature Selection - AIBL established		Feature Selection - AIBL Incident		Feature Selection - ADNI established		Feature Selection - ADNI Incident
	AIBL Cluster #	ADNI Cluster #	Individual count	Cluster # count	Individual count	Cluster # count	Individual count	Cluster # count	Individual count	Cluster # count
dhCer(d18:0/16:0)	66	72	0	0	16	16	0	0	0	0
dhCer(d18:0/18:0)	66	72	0	0	0	16	0	0	0	0
dhCer(d18:0/20:0)	66	72	0	0	0	16	0	0	0	0
dhCer(d18:0/22:0)	18	118	0	2	0	314	0	0	0	0
dhCer(d18:0/24:0)	18	118	0	2	0	314	0	0	0	0
dhCer(d18:0/24:1)	66	72	0	0	0	16	0	0	0	0
Cer(d16:1/16:0)	42	10	0	3	0	0	0	89	0	4
Cer(d16:1/18:0)	42	7	0	3	0	0	0	1	0	1
Cer(d16:1/22:0)	8	46	0	5	0	0	0	0	0	0
Cer(d16:1/24:0)	8	46	5	5	0	0	0	0	0	0
Cer(d16:1/24:1)	55	67	0	79	0	499	0	0	0	0
Cer(d17:1/16:0)	42	10	0	3	0	0	0	89	0	4
Cer(d17:1/18:0)	42	7	0	3	0	0	1	1	0	1
Cer(d17:1/20:0)	42	7	3	3	0	0	0	1	0	1
Cer(d17:1/22:0)	8	46	0	5	0	0	0	0	0	0
Cer(d17:1/24:0)	8	46	0	5	0	0	0	0	0	0
Cer(d17:1/24:1)	55	67	4	79	1	499	0	0	0	0
Cer(d18:1/14:0)	22	10	6	7	1	1	89	89	0	4
Cer(d18:1/16:0)	88	10	0	0	0	0	0	89	0	4
Cer(d18:1/18:0)	88	7	0	0	0	0	0	1	0	1
Cer(d18:1/20:0)	88	7	0	0	0	0	0	1	1	1
Cer(d18:1/22:0)	8	31	0	5	0	0	2	2	0	8
Cer(d18:1/24:0)	8	31	0	5	0	0	0	2	0	8
Cer(d18:1/24:1)	55	67	75	79	426	499	0	0	0	0
Cer(d18:1/26:0)	138	132	0	152	82	88	0	0	0	0
Cer(d18:2/14:0)	22	10	0	7	0	1	0	89	0	4
Cer(d18:2/16:0)	100	10	0	0	0	0	0	89	3	4
Cer(d18:2/17:0)	2	31	0	0	0	0	0	2	8	8
Cer(d18:2/18:0)	100	7	0	0	0	0	0	1	0	1
Cer(d18:2/20:0)	100	7	0	0	0	0	0	1	0	1
Cer(d18:2/22:0)	8	31	0	5	0	0	0	2	0	8
Cer(d18:2/24:0)	8	31	0	5	0	0	0	2	0	8
Cer(d18:2/24:1)	55	67	0	79	72	499	0	0	0	0
Cer(d18:2/26:0)	138	132	152	152	6	88	0	0	0	0
Cer(d19:1/16:0)	51	41	0	42	0	404	0	65	0	0
Cer(d19:1/18:0)	51	57	0	42	4	404	1	3	331	567
Cer(d19:1/20:0)	51	57	0	42	2	404	2	3	236	567
Cer(d19:1/22:0)	73	41	0	1	0	157	63	65	0	0
Cer(d19:1/24:0)	73	41	1	1	0	157	2	65	0	0
Cer(d19:1/24:1)	51	57	42	42	398	404	0	3	0	567
Cer(d19:1/26:0)	73	41	0	1	157	157	0	65	0	0
Cer(d20:1/22:0)	85	85	0	5	0	1	0	9	0	0
Cer(d20:1/24:0)	85	85	5	5	0	1	9	9	0	0
Cer(d20:1/24:1)	85	57	0	5	1	1	0	3	0	567
Cer(d20:1/26:0)	2	85	0	0	0	0	0	9	0	0
HexCer(d18:1/16:0)	17	79	0	0	0	1	0	17	0	0
HexCer(d18:1/18:0)	17	98	0	0	1	1	0	3	0	0
HexCer(d18:1/20:0)	17	98	0	0	0	1	0	3	0	0
HexCer(d18:1/22:0)	17	79	0	0	0	1	1	17	0	0
HexCer(d18:1/24:0)	17	79	0	0	0	1	16	17	0	0
HexCer(d18:1/24:1)	17	98	0	0	0	1	3	3	0	0
Hex2Cer(d18:1/16:0)	90	93	0	0	0	0	0	1	0	4
Hex2Cer(d18:1/18:0)	54	142	0	0	0	0	0	0	1	10
Hex2Cer(d18:1/20:0)	54	87	0	0	0	0	0	0	0	0
Hex2Cer(d18:1/22:0)	54	87	0	0	0	0	0	0	0	0
Hex2Cer(d18:1/24:0)	54	87	0	0	0	0	0	0	0	0
Hex2Cer(d18:1/24:1)	90	93	0	0	0	0	0	1	0	4
Hex3Cer(d18:1/16:0)	25	19	0	0	0	2	1	4	3	314
Hex3Cer(d18:1/18:0)	25	19	0	0	0	2	1	4	114	314
Hex3Cer(d18:1/20:0)	25	19	0	0	0	2	0	4	23	314
Hex3Cer(d18:1/22:0)	25	19	0	0	0	2	1	4	164	314
Hex3Cer(d18:1/24:0)	25	19	0	0	2	2	0	4	10	314
Hex3Cer(d18:1/24:1)	25	19	0	0	0	2	1	4	0	314
GM3(d18:1/16:0)	104	101	0	959	0	0	0	62	4	113
GM3(d18:1/18:0)	62	101	0	0	0	1	0	62	0	113
GM3(d18:1/20:0)	62	47	0	0	1	1	152	152	27	127
GM3(d18:1/22:0)	62	128	0	0	0	1	7	129	117	117
GM3(d18:1/24:0)	62	128	0	0	0	1	122	129	0	117
GM3(d18:1/24:1)	104	101	958	959	0	0	62	62	109	113
GM1(d18:1/16:0)	90	93	0	0	0	0	1	1	4	4
Sulfatide (d18:1:/16:0(OH))	26	34	1	1	0	0	29	30	0	0
Sulfatide (d18:1:/16:0)	26	34	0	1	0	0	0	30	0	0
Sulfatide (d18:1:/24:0(OH))	26	34	0	1	0	0	1	30	0	0
Sulfatide (d18:1:/24:0)	26	34	0	1	0	0	0	30	0	0
Sulfatide (d18:1:/24:1(OH))	26	34	0	1	0	0	0	30	0	0
Sulfatide (d18:1:/24:1)	26	142	0	1	0	0	0	0	9	10
SM(34:3)	20	43	0	34	0	0	16	701	0	24
SM(35:2) (b)	135	89	0	0	0	0	12	14	0	0
SM(37:2)	20	83	30	34	0	0	0	14	0	0
SM(41:0)	18	122	1	2	152	314	0	0	0	0
SM(41:1) (a)	53	70	0	0	27	62	71	298	0	8
SM(43:1)	53	70	0	0	6	62	225	298	0	8
SM(43:2) (b)	53	52	0	0	0	62	0	24	0	0
SM(d16:1/19:0)	20	70	0	34	0	0	0	298	8	8
SM(d16:1/23:0)/SM(d17:1/22:0)	87	61	0	0	0	11	12	83	0	0
SM(d16:1/24:1)	10	52	0	13	19	19	8	24	0	0
SM(d17:1/14:0)	22	50	1	7	0	1	0	0	0	0
SM(d17:1/16:0)	22	50	0	7	0	1	0	0	0	0
SM(d17:1/24:1)	10	52	11	13	0	19	2	24	0	0
SM(d18:0/14:0)	22	50	0	7	0	1	0	0	0	0
SM(d18:0/16:0)	18	89	0	2	0	314	2	14	0	0
SM(d18:0/22:0)	18	122	1	2	14	314	0	0	0	0
SM(d18:1/14:0)/SM(d16:1/16:0)	22	50	0	7	0	1	0	0	0	0
SM(d18:1/16:0)	135	89	0	0	0	0	0	14	0	0
SM(d18:1/17:0)/SM(d17:1/18:0)	20	83	0	34	0	0	0	14	0	0
SM(d18:1/18:0)/SM(d16:1/20:0)	10	47	0	13	0	19	0	152	15	127
SM(d18:1/20:0)/SM(d16:1/22:0)	87	61	0	0	0	11	10	83	0	0
SM(d18:1/22:0)/SM(d16:1/24:0)	47	115	0	9	0	48	0	66	0	0
SM(d18:1/23:0)/SM(d17:1/24:0)	47	61	0	9	45	48	43	83	0	0
SM(d18:1/24:0)	47	115	9	9	3	48	66	66	0	0
SM(d18:1/24:1)	104	52	1	959	0	0	14	24	0	0
SM(d18:2/14:0)	10	10	0	13	0	19	0	89	1	4
SM(d18:2/16:0)	10	80	0	13	0	19	1	3	0	0
SM(d18:2/17:0)	20	83	0	34	0	0	14	14	0	0
SM(d18:2/18:0)	10	47	0	13	0	19	0	152	38	127
SM(d18:2/18:1)	20	43	4	34	0	0	254	701	24	24
SM(d18:2/20:0)	10	47	0	13	0	19	0	152	47	127
SM(d18:2/22:0)	120	80	0	0	0	0	0	3	0	0
SM(d18:2/23:0)	10	61	2	13	0	19	18	83	0	0
SM(d18:2/24:0)	120	80	0	0	0	0	2	3	0	0
SM(d19:1/24:1)	53	70	0	0	29	62	2	298	0	8
PC(28:0)	13	11	0	0	0	27	0	0	0	1
PC(14:0_16:0)	13	11	0	0	27	27	0	0	0	1
PC(31:0) (a)	32	29	0	85	1	2	0	3	0	0
PC(31:0) (b)	32	29	4	85	1	2	0	3	0	0
PC(16:0_16:0)	136	133	0	0	0	0	1	1	0	0
PC(32:1)	40	48	0	2	0	27	0	0	0	0
PC(32:2)	13	11	0	0	0	27	0	0	0	1
PC(33:0) (a)	32	29	7	85	0	2	0	3	0	0
PC(33:0) (b)	32	29	0	85	0	2	0	3	0	0
PC(33:1)	32	58	74	85	0	2	0	0	0	1
PC(33:2)	97	65	10	24	0	0	0	0	0	1
PC(16:0_18:0)	136	133	0	0	0	0	0	1	0	0
PC(16:0_18:1)	40	62	0	2	0	27	1	2	0	0
PC(16:0_18:2)	12	9	0	1	0	7	0	47	0	0
PC(16:1_18:2)	12	100	0	1	6	7	0	0	0	1
PC(16:0_18:3) (a)	149	100	0	25	0	2	0	0	0	1
PC(16:0_18:3) (b)	40	62	2	2	23	27	1	2	0	0
PC(14:0_20:4)	13	11	0	0	0	27	0	0	0	1
PC(34:5)	4	86	0	2	0	0	0	1	0	0
PC(15-MHDA_18:1)	127	58	732	732	0	0	0	0	1	1
PC(17:0_18:1)	127	58	0	732	0	0	0	0	0	1
PC(15-MHDA_18:2)	97	65	14	24	0	0	0	0	0	1
PC(17:0_18:2)	97	65	0	24	0	0	0	0	1	1
PC(17:1_18:2)	12	100	1	1	0	7	0	0	1	1
PC(15:0_20:3)	149	65	25	25	2	2	0	0	0	1
PC(15:0_20:4)	94	8	4	4	0	0	0	5	0	0
PC(35:5)	4	12	2	2	0	0	0	0	0	3
PC(18:0_18:1)	142	62	0	0	0	0	0	2	0	0
PC(18:1_18:1)	12	9	0	1	0	7	0	47	0	0
PC(18:0_18:2)	12	9	0	1	1	7	0	47	0	0
PC(18:1_18:2)	12	9	0	1	0	7	0	47	0	0
PC(16:0_20:3) (a)	24	99	0	0	1	5	0	42	0	0
PC(16:0_20:3) (b)	40	62	0	2	4	27	0	2	0	0
PC(18:2_18:2)	12	9	0	1	0	7	0	47	0	0
PC(16:0_20:4)	123	8	0	0	0	1	0	5	0	0
PC(16:1_20:4)	144	8	0	0	0	0	0	5	0	0
PC(16:0_20:5)	4	12	0	2	0	0	0	0	0	3
PC(36:6) (a)	4	12	0	2	0	0	0	0	0	3
PC(14:0_22:6)	31	86	0	0	1	3	0	1	0	0
PC(15-MHDA_20:4)	94	8	0	4	0	0	0	5	0	0
PC(17:0_20:4)	94	8	0	4	0	0	5	5	0	0
PC(15:0_22:6)	58	94	0	9	0	0	35	60	0	0
PC(38:2)	142	9	0	0	0	0	46	47	0	0
PC(18:0_20:3)	24	135	0	0	0	5	7	7	0	0
PC(18:1_20:3)	24	99	0	0	0	5	31	42	0	0
PC(38:4) (b)	24	92	0	0	0	5	0	0	1	11
PC(18:0_20:4)	123	8	0	0	1	1	0	5	0	0
PC(38:5) (a)	144	8	0	0	0	0	0	5	0	0
PC(38:5) (b)	4	66	0	2	0	0	0	0	0	0
PC(38:6) (a)	139	66	0	0	1	1	0	0	0	0
PC(16:0_22:6)	31	21	0	0	0	3	16	35	0	0
PC(18:2_20:5)	4	12	0	2	0	0	0	0	1	3
PC(16:1_22:6)	31	21	0	0	2	3	3	35	0	0
PC(38:7) (c)	31	21	0	0	0	3	14	35	0	0
PC(39:5) (a)	126	126	0	0	0	0	0	2	0	0
PC(39:5) (b)	126	126	0	0	0	0	2	2	0	0
PC(15-MHDA_22:6)	58	94	0	9	0	0	0	60	0	0
PC(17:0_22:6)	58	94	0	9	0	0	25	60	0	0
PC(18:0_22:4)	86	92	0	0	0	0	0	0	0	11
PC(18:0_22:5) (n3)/PC(20:1_20:4)	148	66	0	0	0	0	0	0	0	0
PC(18:0_22:5) (n6)	86	92	0	0	0	0	0	0	10	11
PC(18:0_22:6)	31	21	0	0	0	3	2	35	0	0
PC(40:7) (a)	24	99	0	0	4	5	11	42	0	0
PC(18:1_22:6) (a)	69	21	0	3	0	0	0	35	0	0
PC(18:1_22:6) (b)	58	43	9	9	0	0	427	701	0	24
PC(40:8)	139	66	0	0	0	1	0	0	0	0
PC(O-16:0/16:0)	41	56	0	0	7	16	2	5	0	93
PC(O-32:1)	41	56	0	0	0	16	0	5	0	93
PC(O-32:2)	124	131	570	866	0	96	0	1	2	2
PC(O-34:1)	129	53	0	21	0	0	1	40	0	25
PC(O-34:2)	37	60	8	9	0	7	3	5	0	1
PC(O-34:4)	124	131	296	866	96	96	1	1	0	2
PC(O-35:4)	34	30	0	101	13	14	0	1	2	4
PC(O-36:0)	41	97	0	0	8	16	9	10	0	0
PC(O-18:0/18:1)	87	97	0	0	11	11	0	10	0	0
PC(O-18:1/18:1)	129	53	21	21	0	0	0	40	0	25
PC(O-18:0/18:2)	37	60	0	9	7	7	2	5	1	1
PC(O-18:1/18:2)	37	60	1	9	0	7	0	5	0	1
PC(O-16:0/20:3)	37	60	0	9	0	7	0	5	0	1
PC(O-16:0/20:4)	43	33	0	160	54	56	0	0	0	0
PC(O-36:5)	27	14	17	21	1	10	84	945	5	5
PC(O-18:0/20:4)	43	33	2	160	1	56	0	0	0	0
PC(O-38:5)	43	33	158	160	0	56	0	0	0	0
PC(O-16:0/22:6)	23	3	0	35	28	66	0	75	0	42
PC(O-40:5)	43	33	0	160	0	56	0	0	0	0
PC(O-18:0/22:6)	23	96	6	35	37	66	0	344	0	0
PC(O-40:7) (a)	23	3	0	35	1	66	4	75	3	42
PC(O-40:7) (b)	23	96	0	35	0	66	331	344	0	0
PC(P-16:0/16:0)	41	56	0	0	0	16	3	5	93	93
PC(P-16:0/16:1)	78	56	0	0	0	0	0	5	0	93
PC(P-16:0/18:0)	41	97	0	0	1	16	1	10	0	0
PC(P-16:0/18:1)	78	53	0	0	0	0	39	40	0	25
PC(P-16:0/18:2)	76	24	145	146	0	5	0	0	34	34
PC(P-16:0/18:3)	76	24	1	146	0	5	0	0	0	34
PC(P-15:0/20:4) (a)	125	81	0	0	0	0	0	3	0	7
PC(P-15:0/20:4) (b)	125	81	0	0	0	0	3	3	7	7
PC(P-18:1/18:1)	78	53	0	0	0	0	0	40	25	25
PC(P-18:0/18:2)	76	24	0	146	5	5	0	0	0	34
PC(P-36:3)	37	24	0	9	0	7	0	0	0	34
PC(P-16:0/20:4)	34	17	100	101	0	14	0	1	0	0
PC(P-17:0/20:4) (a)	34	17	0	101	0	14	1	1	0	0
PC(P-17:0/20:4) (b)	34	17	0	101	0	14	0	1	0	0
PC(P-18:0/20:4)	34	17	1	101	1	14	0	1	0	0
PC(P-38:5) (a)	137	17	51	193	0	42	0	1	0	0
PC(P-38:5) (b)	11	17	0	42	0	5	0	1	0	0
PC(P-16:0/22:6)	18	3	0	2	148	314	2	75	5	42
PC(P-20:0/20:4)	43	33	0	160	1	56	0	0	0	0
PC(P-18:0/22:5)	137	96	142	193	42	42	13	344	0	0
PC(P-18:0/22:6)	23	3	13	35	0	66	0	75	0	42
PC(P-18:1/22:6)	23	3	16	35	0	66	0	75	0	42
LPC(14:0) [sn2]	13	11	0	0	0	27	0	0	1	1
LPC(14:0) [sn1]	13	11	0	0	0	27	0	0	0	1
LPC(15:0) [sn2]	68	74	0	0	2	2	0	0	1	1
LPC(15:0) [sn1]	68	74	0	0	0	2	0	0	0	1
LPC(16:0) [sn2]	46	110	0	0	0	6	0	2	0	0
LPC(16:0) [sn1]	46	110	0	0	3	6	2	2	0	0
LPC(16:1) [sn2]	112	120	0	0	0	0	1	1	1	1
LPC(16:1) [sn1]	112	120	0	0	0	0	0	1	0	1
LPC(15-MHDA) [sn2]	14	37	0	0	0	19	0	0	1	1
LPC(15-MHDA) [sn1] [104_sn1]	14	37	0	0	0	19	0	0	0	1
LPC(15-MHDA) [sn1] / LPC(17:0) [sn2]	14	37	0	0	0	19	0	0	0	1
LPC(17:0) [sn1]	14	37	0	0	0	19	0	0	0	1
LPC(17:1) [sn2] (a)	67	73	0	0	0	6	0	0	0	0
LPC(17:1) (a) [sn1] [104_sn1]	67	73	0	0	6	6	0	0	0	0
LPC(17:1) [sn1] (a) / LPC(17:1) [sn2] (b)	67	73	0	0	0	6	0	0	0	0
LPC(17:1) [sn1] (b)	68	74	0	0	0	2	0	0	0	1
LPC(18:0) [sn2]	46	109	0	0	0	6	0	0	0	0
LPC(18:0) [sn1]	46	109	0	0	3	6	0	0	0	0
LPC(18:1) [sn2]	114	117	0	0	0	0	0	0	0	0
LPC(18:1) [sn1]	114	117	0	0	0	0	0	0	0	0
LPC(18:2) [sn2]	113	108	0	0	0	0	0	0	0	0
LPC(18:2) [sn1]	113	108	0	0	0	0	0	0	0	0
LPC(18:3) [sn2] (a)	71	76	0	0	0	0	0	1	0	6
LPC(18:3) [sn1] (a)/LPC(18:3) [sn2] (b)	71	76	0	0	0	0	1	1	0	6
LPC(18:3) [sn1] (b)	71	76	0	0	0	0	0	1	6	6
LPC(19:0) [sn2] (a)	14	40	0	0	19	19	8	10	0	0
LPC(19:0) (a) [sn1] [104_sn1]	14	40	0	0	0	19	0	10	0	0
LPC(19:0) [sn1] (a) / LPC(19:0) [sn2] (b)	6	40	0	0	4	54	0	10	0	0
LPC(19:0) [sn1] (b)	6	40	0	0	3	54	2	10	0	0
LPC(20:0) [sn2]	16	16	0	9	11	11	0	15	0	0
LPC(20:0) [sn1]	16	16	0	9	0	11	0	15	0	0
LPC(20:1) [sn2]	6	39	0	0	0	54	1	68	0	0
LPC(20:1) [sn1]	6	39	0	0	0	54	0	68	0	0
LPC(20:2) [sn2]	119	116	0	0	0	0	58	185	0	0
LPC(20:2) [sn1]	119	116	0	0	0	0	127	185	0	0
LPC(20:3) [sn2]	118	113	0	0	0	0	7	21	0	0
LPC(20:3) [sn1]	118	113	0	0	0	0	14	21	0	0
LPC(20:4) [sn2]	116	111	0	0	0	0	5	17	0	0
LPC(20:4) [sn1]	116	111	0	0	0	0	12	17	0	0
LPC(20:5) [sn2]	4	12	0	2	0	0	0	0	0	3
LPC(20:5) [sn1]	4	12	0	2	0	0	0	0	2	3
LPC(22:0) [sn2]	16	16	0	9	0	11	0	15	0	0
LPC(22:0) [sn1]	16	16	1	9	0	11	0	15	0	0
LPC(22:1) [sn2]	121	39	0	0	0	0	60	68	0	0
LPC(22:1) [sn1]	121	39	0	0	0	0	7	68	0	0
LPC(22:4) [sn2]	72	75	0	0	0	0	1	1	0	0
LPC(22:4) [sn1]	72	75	0	0	0	0	0	1	0	0
LPC(22:5) [sn2] (n3)	115	112	0	0	0	0	0	0	0	0
LPC(22:5) [sn1] (n3)/LPC(22:5) [sn2] (n6)	115	112	0	0	0	0	0	0	0	0
LPC(22:5) [sn1] (n6)	72	75	0	0	0	0	0	1	0	0
LPC(22:6) [sn2]	69	103	3	3	0	0	18	24	0	0
LPC(22:6) [sn1]	69	103	0	3	0	0	6	24	0	0
LPC(24:0) [sn2]	16	16	0	9	0	11	2	15	0	0
LPC(24:0) [sn1]	16	16	8	9	0	11	13	15	0	0
LPC(26:0) [sn2]	128	124	0	0	0	0	48	48	0	0
LPC(26:0) [sn1]	128	124	0	0	0	0	0	48	0	0
LPC(O-16:0)	122	20	0	0	0	1	0	1	0	1
LPC(O-18:0)	122	20	0	0	1	1	0	1	0	1
LPC(O-18:1)	6	20	0	0	1	54	0	1	1	1
LPC(O-20:0)	49	27	0	0	0	0	0	7	0	311
LPC(O-20:1)	117	42	0	0	0	0	7	9	0	1
LPC(O-22:0)	49	27	0	0	0	0	0	7	0	311
LPC(O-22:1)	117	42	0	0	0	0	2	9	0	1
LPC(O-24:0)	102	27	0	0	0	0	6	7	1	311
LPC(O-24:1)	102	42	0	0	0	0	0	9	0	1
LPC(O-24:2)	102	42	0	0	0	0	0	9	1	1
LPC(P-16:0)	6	20	0	0	0	54	0	1	0	1
LPC(P-18:0)	6	20	0	0	46	54	0	1	0	1
LPC(P-18:1)	6	20	0	0	0	54	1	1	0	1
LPC(P-20:0)	49	27	0	0	0	0	0	7	0	311
PE(16:0_16:0)	50	13	0	0	86	89	0	0	0	2
PE(16:0_16:1)	33	2	0	0	0	1	0	272	0	287
PE(16:0_18:1)	33	54	0	0	0	1	0	11	0	0
PE(16:0_18:2)	29	22	0	1	1	1	0	0	62	675
PE(16:1_18:2)	33	2	0	0	0	1	2	272	16	287
PE(16:0_18:3) (a)	29	2	0	1	0	1	1	272	0	287
PE(16:0_18:3) (b)	33	2	0	0	0	1	258	272	0	287
PE(15-MHDA_18:1)	39	2	63	64	0	11	0	272	2	287
PE(17:0_18:1)	39	54	0	64	0	11	0	11	0	0
PE(15-MHDA_18:2)	39	2	1	64	1	11	0	272	151	287
PE(17:0_18:2)	29	22	1	1	0	1	0	0	227	675
PE(36:0)	50	44	0	0	0	89	0	0	0	1
PE(18:0_18:1)	95	54	0	53	0	1	11	11	0	0
PE(18:1_18:1)	95	54	53	53	0	1	0	11	0	0
PE(18:0_18:2)	29	22	0	1	0	1	0	0	0	675
PE(18:1_18:2)	95	22	0	53	1	1	0	0	0	675
PE(16:0_20:3)	29	22	0	1	0	1	0	0	386	675
PE(16:0_20:4)	21	2	0	0	0	154	0	272	0	287
PE(16:1_20:4)	33	2	0	0	1	1	1	272	0	287
PE(16:0_20:5)	50	86	0	0	0	89	1	1	0	0
PE(15-MHDA_20:4)	39	2	0	64	10	11	0	272	5	287
PE(17:0_20:4)	39	2	0	64	0	11	0	272	1	287
PE(18:0_20:3) (a)	21	2	0	0	0	154	7	272	0	287
PE(18:0_20:3) (b)	140	2	0	0	3	3	3	272	0	287
PE(18:0_20:4)	21	2	0	0	44	154	0	272	0	287
PE(38:5) (a)	21	2	0	0	92	154	0	272	109	287
PE(38:5) (b)	50	2	0	0	3	89	0	272	2	287
PE(16:0_22:6)	19	15	0	0	5	17	0	30	1	28
PE(15-MHDA_22:6)	19	15	0	0	9	17	0	30	8	28
PE(17:0_22:6)	19	15	0	0	0	17	0	30	2	28
PE(18:0_22:5) (n3)	21	2	0	0	18	154	0	272	0	287
PE(18:0_22:5) (n6)	21	2	0	0	0	154	0	272	1	287
PE(18:0_22:6)	19	15	0	0	0	17	0	30	0	28
PE(18:1_22:6) (a)	19	15	0	0	1	17	0	30	4	28
PE(18:1_22:6) (b)	19	15	0	0	2	17	30	30	13	28
PE(O-34:1)	57	55	0	0	0	0	1	1	1	1
PE(O-16:0/18:2)	57	55	0	0	0	0	0	1	0	1
PE(O-18:1/18:2)	57	55	0	0	0	0	0	1	0	1
PE(O-16:0/20:3)	57	55	0	0	0	0	0	1	0	1
PE(O-16:0/20:4)	84	45	0	0	15	245	0	1	0	0
PE(O-36:5)	27	14	0	21	2	10	517	945	0	5
PE(O-16:0/22:4)	52	49	0	0	0	2	0	0	0	0
PE(O-18:0/20:4)	84	45	0	0	224	245	0	1	0	0
PE(O-38:5) (a)	84	45	0	0	6	245	1	1	0	0
PE(O-38:5) (b)	56	45	0	1	0	18	0	1	0	0
PE(O-16:0/22:6)	56	3	0	1	0	18	0	75	26	42
PE(O-18:0/22:5)	63	68	0	2	0	0	0	0	0	0
PE(O-18:0/22:6)	56	3	1	1	18	18	0	75	0	42
PE(O-18:1/22:6)	56	3	0	1	0	18	55	75	6	42
PE(P-15:0/20:4) (a)	146	121	0	13	0	138	0	0	0	0
PE(P-15:0/20:4) (b)	146	121	13	13	138	138	0	0	0	0
PE(P-15:0/22:6) (a)	11	127	0	42	0	5	0	28	12	14
PE(P-15:0/22:6) (b)	11	127	18	42	1	5	28	28	2	14
PE(P-16:0/18:1)	80	119	0	0	0	0	0	0	0	0
PE(P-16:0/18:2)	75	28	0	0	0	0	0	13	0	0
PE(P-16:0/18:3)	89	136	1	1	0	2	1	1	0	0
PE(P-16:0/20:3) (a)	77	18	0	0	0	0	0	0	0	0
PE(P-16:0/20:3) (b)	93	18	0	0	54	54	0	0	0	0
PE(P-16:0/20:4)	7	90	0	4	0	89	0	0	0	0
PE(P-16:0/20:5)	27	14	0	21	7	10	220	945	0	5
PE(P-16:0/22:4)	52	49	0	0	0	2	0	0	0	0
PE(P-16:0/22:5) (n3)	63	68	0	2	0	0	0	0	0	0
PE(P-16:0/22:5) (n6)	92	88	0	0	0	312	0	0	0	0
PE(P-16:0/22:6)	83	3	49	50	0	0	3	75	1	42
PE(P-17:0/20:4) (a)	7	81	0	4	0	89	0	3	0	7
PE(P-17:0/20:4) (b)	7	30	0	4	0	89	0	1	0	4
PE(P-17:0/22:6) (a)	11	84	0	42	0	5	0	0	1	3
PE(P-17:0/22:6) (b)	11	84	0	42	0	5	0	0	2	3
PE(P-18:0/18:1)	80	119	0	0	0	0	0	0	0	0
PE(P-18:0/18:2)	75	28	0	0	0	0	2	13	0	0
PE(P-18:0/18:3)	89	28	0	1	0	2	0	13	0	0
PE(P-18:0/20:3) (a)	77	18	0	0	0	0	0	0	0	0
PE(P-18:0/20:3) (b)	93	18	0	0	0	54	0	0	0	0
PE(P-18:0/20:4)	7	30	2	4	0	89	0	1	0	4
PE(P-18:0/20:5)	27	14	4	21	0	10	124	945	0	5
PE(P-18:0/22:4)	52	49	0	0	0	2	0	0	0	0
PE(P-18:0/22:5) (n3)	63	68	2	2	0	0	0	0	0	0
PE(P-18:0/22:5) (n6)	92	88	0	0	312	312	0	0	0	0
PE(P-18:0/22:6)	11	84	23	42	4	5	0	0	0	3
PE(P-18:1/18:2) (a)	75	28	0	0	0	0	0	13	0	0
PE(P-18:1/18:2) (b)	80	28	0	0	0	0	11	13	0	0
PE(P-18:1/18:3)	89	136	0	1	2	2	0	1	0	0
PE(P-18:1/20:3) (a)	77	18	0	0	0	0	0	0	0	0
PE(P-18:1/20:3) (b)	93	18	0	0	0	54	0	0	0	0
PE(P-18:1/20:4) (a)	7	90	0	4	21	89	0	0	0	0
PE(P-18:1/20:4) (b)	7	90	0	4	0	89	0	0	0	0
PE(P-18:1/20:5) (a)	27	14	0	21	0	10	0	945	0	5
PE(P-18:1/20:5) (b)	11	14	0	42	0	5	0	945	0	5
PE(P-18:1/22:4)	52	49	0	0	2	2	0	0	0	0
PE(P-18:1/22:5) (a)	63	68	0	2	0	0	0	0	0	0
PE(P-18:1/22:5) (b)	92	88	0	0	0	312	0	0	0	0
PE(P-18:1/22:6) (a)	83	3	1	50	0	0	0	75	1	42
PE(P-18:1/22:6) (b)	11	43	1	42	0	5	4	701	0	24
PE(P-19:0/20:4) (a)	7	30	0	4	1	89	0	1	0	4
PE(P-19:0/20:4) (b)	7	30	2	4	67	89	1	1	2	4
PE(P-20:0/18:1)	103	140	0	56	0	0	0	1	0	0
PE(P-20:0/18:2)	103	140	0	56	0	0	1	1	0	0
PE(P-20:0/20:4)	150	145	0	0	0	0	0	0	0	0
PE(P-20:0/22:6)	83	3	0	50	0	0	1	75	0	42
PE(P-20:1/20:4)	150	145	0	0	0	0	0	0	0	0
LPE(16:0) [sn2]	45	13	0	0	0	464	0	0	0	2
LPE(16:0) [sn1]	45	13	0	0	45	464	0	0	0	2
LPE(17:0) [sn2]	130	138	0	0	0	0	0	1	0	0
LPE(17:0) [sn1]	130	138	0	0	0	0	1	1	0	0
LPE(18:0) [sn2]	45	13	0	0	49	464	0	0	0	2
LPE(18:0) [sn1]	45	13	0	0	370	464	0	0	2	2
LPE(18:1) [sn2]	108	104	0	0	1	1	0	0	0	0
LPE(18:1) [sn1]	108	104	0	0	0	1	0	0	0	0
LPE(18:2) [sn2]	107	102	0	0	0	1	0	0	0	0
LPE(18:2) [sn1]	107	102	0	0	1	1	0	0	0	0
LPE(20:4) [sn2]	110	107	0	0	1	1	2	2	0	0
LPE(20:4) [sn1]	110	107	0	0	0	1	0	2	0	0
LPE(22:6) [sn2]	109	106	0	0	0	0	1	1	0	0
LPE(22:6) [sn1]	109	106	0	0	0	0	0	1	0	0
LPE(P-16:0)	96	95	0	0	8	19	0	2	9	9
LPE(P-18:0)	96	95	0	0	0	19	2	2	0	9
LPE(P-18:1)	96	95	0	0	11	19	0	2	0	9
LPE(P-20:0)	49	27	0	0	0	0	1	7	310	311
PI(16:0/16:0)	82	48	0	0	162	162	0	0	0	0
PI(16:0_16:1)	82	48	0	0	0	162	0	0	0	0
PI(34:1)	82	91	0	0	0	162	0	2	0	1
PI(15-MHDA_18:1)/PI(17:0_18:1)	133	91	0	0	2	2	0	2	0	1
PI(15-MHDA_18:2)/PI(17:0_18:2)	44	63	0	8	0	0	0	94	0	0
PI(18:0_18:1)	133	91	0	0	0	2	2	2	1	1
PI(36:2)	44	63	8	8	0	0	0	94	0	0
PI(18:1_18:2)	44	63	0	8	0	0	0	94	0	0
PI(16:0_20:3) (a)	44	63	0	8	0	0	94	94	0	0
PI(16:0_20:3) (b)	40	6	0	2	0	27	3	3	0	7
PI(16:0_20:4)	64	6	0	0	0	79	0	3	0	7
PI(15-MHDA_20:4)/PI(17:0_20:4)	64	6	0	0	0	79	0	3	0	7
PI(37:6)	103	3	56	56	0	0	10	75	0	42
PI(18:0_20:2)	105	9	0	0	0	0	1	47	0	0
PI(18:0_20:3) (a)	105	148	0	0	0	0	0	0	31	31
PI(18:0_20:3) (b)	140	6	0	0	0	3	0	3	0	7
PI(18:0_20:4)	64	6	0	0	0	79	0	3	0	7
PI(38:5) (a)	44	6	0	8	0	0	0	3	0	7
PI(38:6)	81	82	0	26	0	0	49	54	0	0
PI(39:6)	81	82	26	26	0	0	1	54	0	0
PI(18:0_22:4)	86	6	0	0	0	0	0	3	7	7
PI(20:0_20:4)	64	6	0	0	79	79	0	3	0	7
PI(18:0_22:5) (n3)	148	48	0	0	0	0	0	0	0	0
PI(18:0_22:5) (n6)	105	148	0	0	0	0	0	0	0	31
PI(18:0_22:6)	81	82	0	26	0	0	4	54	0	0
LPI(18:0) [sn2]	65	147	0	0	8	22	0	1	0	0
LPI(18:0) [sn1]	65	147	0	0	14	22	1	1	0	0
LPI(18:1) [sn2]	65	64	0	0	0	22	0	13	0	2
LPI(18:1) [sn1]	65	64	0	0	0	22	13	13	2	2
LPI(18:2) [sn2]	131	64	0	0	0	0	0	13	0	2
LPI(18:2) [sn1]	131	64	0	0	0	0	0	13	0	2
LPI(20:4) [sn2]	134	134	0	0	0	0	3	3	0	0
LPI(20:4) [sn1]	134	134	0	0	0	0	0	3	0	0
PS(36:1)	2	32	0	0	0	0	14	175	1	4
PS(36:2)	2	32	0	0	0	0	2	175	2	4
PS(38:3)	2	32	0	0	0	0	11	175	0	4
PS(38:4)	2	32	0	0	0	0	75	175	1	4
PS(38:5)	2	32	0	0	0	0	73	175	0	4
PS(40:5)	2	144	0	0	0	0	0	0	0	0
PS(40:6)	2	144	0	0	0	0	0	0	0	0
PG(34:1)	60	4	0	14	0	0	0	23	0	0
PG(36:1)	60	4	14	14	0	0	14	23	0	0
PG(36:2)	60	23	0	14	0	0	0	0	0	0
PG(34:2)	60	13	0	14	0	0	0	0	0	2
CE(14:0)	36	35	0	0	0	3	0	1	0	0
CE(15:0)	145	29	0	3	0	0	3	3	0	0
CE(16:0)	101	71	0	163	0	1	0	1	0	0
CE(16:1)	36	35	0	0	2	3	0	1	0	0
CE(16:2)	36	35	0	0	0	3	1	1	0	0
CE(17:0)	101	139	163	163	1	1	0	0	0	0
CE(17:1)	145	58	3	3	0	0	0	0	0	1
CE(18:0)	101	139	0	163	0	1	0	0	0	0
CE(18:1)	106	71	0	1	0	752	0	1	0	0
CE(18:2)	143	143	0	0	0	6	1	1	0	6
CE(18:3)	36	35	0	0	0	3	0	1	0	0
CE(20:1)	30	51	1	2	0	0	0	235	0	0
CE(20:2)	99	71	0	6	0	0	0	1	0	0
CE(20:3)	24	135	0	0	0	5	0	7	0	0
CE(20:4)	98	69	0	12	0	24	0	31	0	15
CE(20:5)	38	123	0	4	0	129	0	1	0	0
CE(22:0)	111	105	0	0	0	0	0	8	0	0
CE(22:1)	30	51	0	2	0	0	0	235	0	0
CE(22:4)	99	137	0	6	0	0	26	26	0	0
CE(22:5) (n3)	38	69	0	4	0	129	10	31	0	15
CE(22:5) (n6)	98	69	0	12	0	24	21	31	15	15
CE(22:6)	38	129	3	4	0	129	0	2	0	0
CE(24:0)	111	105	0	0	0	0	8	8	0	0
CE(24:1)	30	51	1	2	0	0	3	235	0	0
CE(24:4)	99	137	6	6	0	0	0	26	0	0
CE(24:5)	30	51	0	2	0	0	232	235	0	0
CE(24:6)	36	35	0	0	1	3	0	1	0	0
COH	47	71	0	9	0	48	1	1	0	0
DE(16:0)	106	146	0	1	1	752	0	3	0	988
DE(18:1)	106	146	1	1	751	752	3	3	988	988
DE(18:2)	143	143	0	0	6	6	0	1	6	6
DE(20:4)	98	69	12	12	24	24	0	31	0	15
DE(20:5)	38	123	1	4	127	129	1	1	0	0
DE(22:6)	38	129	0	4	2	129	2	2	0	0
AC(12:0)	48	78	0	0	1	1	0	1	0	1
AC(13:0)	147	141	485	546	0	0	0	6	0	0
AC(14:0)	61	36	0	0	0	0	0	0	30	63
AC(14:1)	48	78	0	0	0	1	0	1	1	1
AC(14:2)	48	78	0	0	0	1	1	1	0	1
AC(15:0) (a)	147	141	61	546	0	0	6	6	0	0
AC(15:0) (b)	59	59	0	2	0	12	0	0	0	57
AC(16:0)	61	36	0	0	0	0	0	0	0	63
AC(16:1)	61	36	0	0	0	0	0	0	33	63
AC(17:0) (a)	59	59	0	2	0	12	0	0	50	57
AC(17:0) (b)	59	59	0	2	0	12	0	0	6	57
AC(18:0)	59	59	2	2	12	12	0	0	1	57
AC(18:1)	61	36	0	0	0	0	0	0	0	63
AC(18:2)	48	36	0	0	0	1	0	0	0	63
DG(14:0_16:0)	1	1	0	24	2	9	0	0	0	0
DG(16:0_16:0)	74	1	0	0	0	0	0	0	0	0
DG(16:0_16:1)	9	4	0	0	0	0	0	23	0	0
DG(14:0_18:2)	15	23	0	4	0	0	0	0	0	0
DG(16:0_18:1)	28	5	0	0	0	0	0	46	0	0
DG(16:1_18:1)	9	4	0	0	0	0	0	23	0	0
DG(16:0_18:2)	15	23	0	4	0	0	0	0	0	0
DG(18:0_18:1)	28	5	0	0	0	0	0	46	0	0
DG(18:1_18:1)	28	5	0	0	0	0	0	46	0	0
DG(18:0_18:2)	15	23	0	4	0	0	0	0	0	0
DG(18:1_18:2)	3	25	0	0	0	5	0	0	0	0
DG(18:2_18:2)	3	38	0	0	0	5	0	1	0	0
DG(18:1_18:3)	35	25	0	1	0	0	0	0	0	0
DG(16:0_20:4)	35	26	0	1	0	0	0	0	0	0
DG(18:1_20:3)	35	26	0	1	0	0	0	0	0	0
DG(18:0_20:4)	35	26	1	1	0	0	0	0	0	0
DG(18:1_20:4)	35	26	0	1	0	0	0	0	0	0
DG(16:0_22:5)	15	26	0	4	0	0	0	0	0	0
DG(18:2_20:4)	91	44	0	0	0	1	0	0	0	1
DG(16:0_22:6)	141	125	17	17	0	0	0	11	0	0
TG(48:2) [NL-16:0]	1	1	0	24	0	9	0	0	0	0
TG(48:2) [NL-18:1]	1	4	0	24	0	9	9	23	0	0
TG(48:3) [NL-18:2]	15	4	3	4	0	0	0	23	0	0
TG(50:1) [NL-14:0]	5	1	0	0	0	2	0	0	0	0
TG(50:4) [NL-14:0]	15	23	1	4	0	0	0	0	0	0
TG(48:2) [NL-14:1]	1	1	0	24	0	9	0	0	0	0
TG(48:2) [NL-16:1]	9	4	0	0	0	0	0	23	0	0
TG(50:3) [NL-14:1]	9	5	0	0	0	0	33	46	0	0
TG(50:3) [NL-18:1]	9	4	0	0	0	0	0	23	0	0
TG(49:1) [NL-15:0]	1	1	0	24	0	9	0	0	0	0
TG(51:2) [NL-15:0]	70	5	21	27	0	0	0	46	0	0
TG(48:0) [NL-16:0]	5	1	0	0	0	2	0	0	0	0
TG(50:0) [NL-18:0]	5	1	0	0	2	2	0	0	0	0
TG(50:1) [NL-18:1]	74	1	0	0	0	0	0	0	0	0
TG(50:2) [NL-18:2]	74	1	0	0	0	0	0	0	0	0
TG(50:2) [NL-18:1]	9	4	0	0	0	0	0	23	0	0
TG(52:1) [NL-18:0]	5	1	0	0	0	2	0	0	0	0
TG(52:2) [NL-16:0]	28	5	0	0	0	0	0	46	0	0
TG(52:3) [NL-18:2]	3	25	0	0	0	5	0	0	0	0
TG(52:4) [NL-16:0]	3	25	0	0	0	5	0	0	0	0
TG(48:3) [NL-16:1]	9	4	0	0	0	0	0	23	0	0
TG(50:2) [NL-18:0]	5	1	0	0	0	2	0	0	0	0
TG(50:3) [NL-16:1]	9	4	0	0	0	0	0	23	0	0
TG(52:3) [NL-16:1]	132	5	0	0	52	52	0	46	0	0
TG(52:4) [NL-18:1]	3	25	0	0	0	5	0	0	0	0
TG(49:1) [NL-16:0]	1	1	0	24	2	9	0	0	0	0
TG(51:0) [NL-16:0]	5	1	0	0	0	2	0	0	0	0
TG(49:1) [NL-18:1]	1	1	0	24	2	9	0	0	0	0
TG(51:1) [NL-18:1]	1	1	23	24	0	9	0	0	0	0
TG(51:2) [NL-18:1]	70	5	4	27	0	0	0	46	0	0
TG(53:2) [NL-17:0]	70	5	2	27	0	0	0	46	0	0
TG(51:2) [NL-16:0]	1	1	1	24	0	9	0	0	0	0
TG(54:0) [NL-18:0]	5	77	0	0	0	2	0	0	0	0
TG(54:1) [NL-18:1]	5	77	0	0	0	2	0	0	0	0
TG(54:2) [NL-18:0]	28	5	0	0	0	0	13	46	0	0
TG(54:4) [NL-18:0]	3	38	0	0	1	5	1	1	0	0
TG(48:1) [NL-18:1]	1	1	0	24	3	9	0	0	0	0
TG(54:3) [NL-18:1]	132	130	0	0	0	52	0	0	0	0
TG(54:4) [NL-18:2]	3	130	0	0	4	5	0	0	0	0
TG(56:6) [NL-20:4]	91	44	0	0	1	1	0	0	1	1
TG(58:8) [NL-22:6]	141	125	0	17	0	0	11	11	0	0
TG(54:5) [NL-18:1]	3	38	0	0	0	5	0	1	0	0
TG(54:6) [NL-18:2]	3	38	0	0	0	5	0	1	0	0
TG(56:8) [NL-20:4]	91	44	0	0	0	1	0	0	0	1
TG(O-50:1) [NL-16:0]	79	114	0	93	0	0	1	79	116	955
TG(O-52:0) [NL-16:0]	79	77	89	93	0	0	0	0	0	0
TG(O-52:2) [NL-16:0]	79	114	4	93	0	0	78	79	839	955
Ubiquinone	30	24	0	2	0	0	0	0	0	34

## Sheet: Supplementary Table 6
Supplementary Table 6 - Within cohort multivariate validation
		Model	C-statistic	Net Reclassification Index (total)	Net Reclassification Index (event)
			95% CI
Diagnosis of AD	Discovery: ADNI	Age + Sex + BMI + APOE	0.731 (0.726 - 0.735)	-	-
	Replication: ADNI	Age + Sex + BMI + APOE + 10 lipids*	0.792 (0.788 - 0.797)	0.54 (0.52 - 0.56)	0.27 (0.26 - 0.29)
	Discovery: AIBL	Age + Sex + BMI + APOE	0.820 (0.817 - 0.822)	-	-
	Replication: AIBL	Age + Sex + BMI + APOE + 10 lipids&	0.889 (0.886 - 0.891)	0.90 (0.89 - 0.91)	0.43 (0.42 - 0.41)
Future onset of AD	Discovery: ADNI	Age + Sex + BMI + APOE	0.644 (0.640 - 0.648)	-	-
	Replication: ADNI	Age + Sex + BMI + APOE + 5 lipids%	0.720 (0.716 - 0.724)	0.68 (0.66 - 0.69)	0.33 (0.32 - 0.35)
	Discovery: AIBL	Age + Sex + BMI + APOE	0.716 (0.709 - 0.724)	-	-
	Replication: AIBL	Age + Sex + BMI + APOE + 5 lipids$	0.764 (0.759 - 0.770)	0.58 (0.55 - 0.62)	0.20 (0.17 - 0.23)
* Lipid model comprises of: GM3(d18:1/24:1), PC(O-32:2), PC(15-MHDA_18:1), AC(13:0), PC(P-18:0/22:5), CE(17:0), PC(O-38:5), Cer(d18:2/26:0), PC(P-16:0/18:2), PC(P-16:0/20:4).
& Lipid model comprises of: PE(O-36:5), SM(d18:2/18:1), PC(O-40:7) (b), SM(43:1), PE(16:0_18:3) (b), CE(24:5), LPC(20:2) [sn1], PS(38:4), GM3(d18:1/20:0), GM3(d18:1/24:0),
% Lipid model comprises of: DE(18:1), Cer(d18:1/24:1), LPE(18:0) [sn1], Cer(d19:1/24:1), SM(41:0)
$ Lipid model comprises of: DE(18:1), TG(O-52:2) [NL-16:0], PE(16:0_20:3), Cer(d19:1/18:0), Hex3Cer(d18:1/22:0)
