# Supplementary material for: Concordant peripheral lipidome signatures in two large clinical studies of Alzheimer’s disease
Source: Nat Commun. 2020 Nov 10;11:5698. doi: 10.1038/s41467-020-19473-7 (PMC7655942; doi:10.1038/s41467-020-19473-7)
Supplement: Supplementary file 3 — Source Data File [file 41467_2020_19473_MOESM3_ESM.xlsx]

## Sheet: Figure 1
Figure 1c (AIBL)
	Dihydroceramide [dhCer]	Ceramide [Cer]	Monohexosylceramide [HexCer]	Dihexosylceramide [Hex2Cer]	Trihexosylceramide [Hex3Cer]	GM3 Ganglioside [GM3]	GM1 Ganglioside [GM1]	Sulfatide [Sulfatide]	Sphingomyelin [SM]	Phosphatidylcholine [PC]	Alkylphosphatidylcholine [PC(O)]	Alkenylphosphatidylcholine [PC(P)]	Lysophosphatidylcholine [LPC]	Lysoalkylphosphatidylcholine [LPC(O)]	Lysoalkenylphosphatidylcholine [LPC(P)]	Phosphatidylethanolamine [PE]	Alkylphosphatidylethanolamine [PE(O)]	Alkenylphosphatidylethanolamine [PE(P)]	Lysophosphatidylethanolamine [LPE]	Lysoalkenylphosphatidylethanolamine [LPE(P)]	Phosphatidylinositol [PI]	Lysophosphatidylinositol [LPI]	Phosphatidylserine [PS]	Phosphatidylglycerol [PG]	Cholesteryl ester [CE]	Cholesterol [COH]	Dehydrocholesteryl ester [DE]	Acylcarnitine [AC]	Diacylglycerol [DG]	Triacylglycerol [TG]	Alkyldiacylglycerol [TG(O)]	Ubiquinone	Age	BMI	Sex	No. APOE e4 Alleles	HDL-C	Total Triglycerides	Total Cholesterol	Statin Use	Omega-3 Supplementation Use
Dihydroceramide [dhCer]	1
Ceramide [Cer]	0.47755	1
Monohexosylceramide [HexCer]	0.201442	0.266519	1
Dihexosylceramide [Hex2Cer]	0.205585	0.239394	0.66179	1
Trihexosylceramide [Hex3Cer]	0.086344	0.0948143	0.475436	0.47886	1
GM3 Ganglioside [GM3]	0.258179	0.333606	0.49789	0.513424	0.563853	1
GM1 Ganglioside [GM1]	0.0828954	0.0834737	0.44607	0.614914	0.415117	0.413872	1
Sulfatide [Sulfatide]	0.203031	0.22922	0.241806	0.300842	0.404648	0.384632	0.163059	1
Sphingomyelin [SM]	0.516358	0.51194	0.423131	0.541099	0.529572	0.642654	0.325154	0.562745	1
Phosphatidylcholine [PC]	0.43262	0.496078	0.168485	0.262793	0.171617	0.394331	0.0741212	0.403135	0.619519	1
Alkylphosphatidylcholine [PC(O)]	0.231916	0.160008	0.352682	0.504026	0.350357	0.34642	0.327113	0.428859	0.502564	0.407295	1
Alkenylphosphatidylcholine [PC(P)]	0.246681	0.196592	0.291899	0.429558	0.450281	0.460249	0.252916	0.543231	0.643328	0.541387	0.742546	1
Lysophosphatidylcholine [LPC]	0.164633	0.372318	0.218196	0.244005	0.093594	0.298772	0.104798	0.285255	0.309089	0.453815	0.282859	0.316988	1
Lysoalkylphosphatidylcholine [LPC(O)]	0.020366	0.218549	0.404809	0.50021	0.267517	0.308241	0.374586	0.210573	0.257388	0.139256	0.531237	0.323962	0.705133	1
Lysoalkenylphosphatidylcholine [LPC(P)]	-0.00972564	0.186982	0.270108	0.340623	0.283495	0.333822	0.236253	0.306298	0.310652	0.217511	0.425027	0.519071	0.787275	0.807485	1
Phosphatidylethanolamine [PE]	0.152802	0.303372	-0.166076	-0.129475	-0.124315	0.0415422	-0.146349	0.0370487	0.109726	0.471545	-0.0732579	0.00624188	0.167606	-0.0768257	-0.0483523	1
Alkylphosphatidylethanolamine [PE(O)]	0.333045	0.226798	0.102436	0.160734	0.158577	0.201768	0.0499466	0.510101	0.412892	0.448006	0.570893	0.52535	0.300392	0.21938	0.268924	0.118017	1
Alkenylphosphatidylethanolamine [PE(P)]	0.317536	0.196912	0.0989257	0.18718	0.153102	0.232839	0.0505042	0.481249	0.415738	0.397953	0.594892	0.687531	0.238893	0.208799	0.329514	0.117226	0.70898	1
Lysophosphatidylethanolamine [LPE]	0.082182	0.310252	0.163157	0.155647	0.0821205	0.245329	0.0404137	0.202117	0.216316	0.434295	0.133442	0.195285	0.806563	0.518456	0.579247	0.395556	0.168614	0.118262	1
Lysoalkenylphosphatidylethanolamine [LPE(P)]	0.191784	0.231284	0.178172	0.242334	0.204197	0.282875	0.129712	0.287552	0.289478	0.258105	0.407964	0.440007	0.568295	0.597084	0.644193	0.0766842	0.401763	0.588104	0.460517	1
Phosphatidylinositol [PI]	0.329923	0.481922	0.134443	0.183203	0.0704303	0.293257	0.0606078	0.23187	0.448226	0.723939	0.178623	0.267526	0.429336	0.162569	0.187384	0.504766	0.286843	0.225268	0.430758	0.207613	1
Lysophosphatidylinositol [LPI]	0.363917	0.190774	0.0568639	0.0883852	0.00357863	0.164775	0.0263753	0.169817	0.283853	0.413632	0.166475	0.288233	0.258637	-0.0111208	0.0499671	0.177307	0.247729	0.29287	0.259188	0.23274	0.359067	1
Phosphatidylserine [PS]	0.137416	0.0361603	0.00666617	0.0608892	0.025477	0.078308	0.0385597	-0.0275043	0.0676813	0.0398409	-0.00096951	0.00225334	0.0322707	0.0833447	0.0253014	0.111132	0.0432903	0.113379	0.053719	0.403975	0.0443256	0.109793	1
Phosphatidylglycerol [PG]	0.204688	0.393103	-0.0561944	-0.0711586	-0.186297	0.00469954	-0.1125	-0.0728017	0.0883533	0.443031	-0.0553343	-0.0761517	0.249094	0.0417434	0.0221515	0.735939	0.0471186	0.0125084	0.377566	0.087067	0.528191	0.107612	0.0617909	1
Cholesteryl ester [CE]	0.343677	0.277993	0.405003	0.476329	0.478715	0.522931	0.310835	0.578305	0.721927	0.446616	0.486978	0.612236	0.319679	0.267606	0.351819	-0.14489	0.497098	0.483591	0.128841	0.317521	0.293375	0.261318	0.000627609	-0.175657	1
Cholesterol [COH]	0.411091	0.45994	0.292638	0.342109	0.273874	0.449338	0.187377	0.338429	0.626215	0.566675	0.329013	0.433063	0.302405	0.182538	0.234886	0.24642	0.356496	0.333626	0.226872	0.250106	0.479042	0.279429	0.0966548	0.215532	0.493568	1
Dehydrocholesteryl ester [DE]	0.230337	0.053304	0.297807	0.331213	0.337186	0.32737	0.234653	0.418944	0.409135	0.160215	0.345974	0.426057	0.139121	0.126982	0.197283	-0.367964	0.35228	0.349314	-0.0289793	0.157921	0.0272559	0.227087	-0.0640996	-0.367955	0.730277	0.247831	1
Acylcarnitine [AC]	0.0941717	0.097959	0.193381	0.215811	0.1815	0.264997	0.14012	-0.0853272	0.139654	0.020717	0.062963	0.0895889	0.106936	0.174194	0.152694	-0.03202	-0.0947076	0.000856705	0.0939928	0.114025	0.062379	0.0964763	0.0600669	-0.0607525	0.0981903	0.0934578	0.0914779	1
Diacylglycerol [DG]	0.192375	0.382364	-0.159024	-0.196092	-0.343876	-0.134334	-0.194276	-0.262266	-0.0748945	0.227795	-0.238386	-0.292698	0.156191	-0.0142504	-0.0633286	0.610398	-0.131432	-0.123076	0.220237	0.0133637	0.382312	0.0650458	0.0981316	0.749305	-0.376494	0.151673	-0.566091	0.000639488	1
Triacylglycerol [TG]	0.307125	0.509464	-0.0290196	-0.0827493	-0.231961	-0.012754	-0.115298	-0.130024	0.0961643	0.395435	-0.133876	-0.162251	0.271864	0.0548913	0.0147021	0.602868	-0.00312043	-0.0307796	0.318401	0.0943419	0.508956	0.151849	0.082187	0.767616	-0.129353	0.286074	-0.388228	-0.0387816	0.893754	1
Alkyldiacylglycerol [TG(O)]	0.472737	0.466398	0.14222	0.142741	-0.0123016	0.112934	0.0375454	0.257493	0.353336	0.451039	0.33056	0.287611	0.377299	0.232544	0.211416	0.293783	0.474812	0.413844	0.305112	0.29477	0.45998	0.327206	0.00193931	0.376667	0.306274	0.37405	0.134418	-0.0798288	0.309023	0.515546	1
Ubiquinone	0.405785	0.304347	0.262362	0.329338	0.155743	0.323925	0.189611	0.217819	0.41346	0.302869	0.353544	0.397879	0.14531	0.10958	0.137729	-0.0739607	0.270591	0.325469	0.0106715	0.155929	0.210238	0.258891	-0.0198869	0.032034	0.399066	0.296934	0.347021	0.0836916	-0.0311483	0.0782497	0.3301	1
Age	-0.114065	0.0179214	0.0770892	0.00275369	0.138786	0.0673987	0.0211488	-0.126307	-0.0679673	-0.0723075	-0.155916	-0.120494	-0.0375364	0.0490112	-0.0142358	0.0686813	-0.247006	-0.17999	0.130606	0.0536445	-0.0309016	0.0156364	0.061476	0.011426	-0.154477	-0.0491782	-0.140368	0.274023	0.0461818	0.0283954	-0.123933	-0.180085	1
BMI	0.168912	0.0307087	-0.184998	-0.19916	-0.292538	-0.229452	-0.147235	-0.282832	-0.114792	-0.0187663	-0.172031	-0.226419	-0.131858	-0.183731	-0.164554	0.0723466	-0.0680359	-0.0793015	-0.131638	-0.115213	0.0473867	0.0346668	0.0332011	0.185932	-0.176758	-0.00105232	-0.131061	-0.0604196	0.29866	0.278766	0.123975	-0.0192124	-0.0964129	1
Sex	0.0544833	0.0485774	-0.0592361	0.00592422	0.237835	0.100242	0.00550934	0.228031	0.298572	0.306412	0.047229	0.19617	-0.0781131	-0.14087	-0.0800716	0.295937	0.190692	0.165152	0.0662036	0.0316528	0.237512	0.0530678	0.0959834	0.0989668	0.167623	0.201973	-0.00748612	-0.166415	-0.0333367	0.00340444	0.0258079	-0.139674	-0.0322552	-0.0821676	1
No. APOE e4 Alleles	-0.0574548	-0.0270621	0.0353975	-0.0144908	0.0289524	0.0469735	0.0360391	0.0463371	-0.00979318	0.022726	-0.0542365	-0.0439825	0.0320117	0.0108742	-0.00359753	0.043245	-0.0427539	-0.0579764	0.0766866	-0.0410759	0.0409896	0.00106086	-0.0743151	0.0132915	0.0180249	0.0022078	0.0244566	0.0524109	0.0120931	-0.00241389	-0.0897053	-0.100492	0.0673756	-0.0693427	0.000411652	1
HDL-C	0.0607438	0.0175033	0.142633	0.259518	0.363221	0.34231	0.114794	0.469869	0.458833	0.463507	0.413713	0.602024	0.179203	0.0846021	0.219038	0.069476	0.413939	0.427817	0.194089	0.199488	0.189039	0.195224	-0.00222703	-0.139545	0.504485	0.2589	0.3881	0.0461349	-0.422058	-0.316528	-0.0151061	0.134282	-0.0331123	-0.305692	0.405986	0.0117793	1
Total Triglycerides	0.210265	0.380396	-0.135322	-0.186617	-0.332887	-0.129293	-0.193031	-0.243593	-0.0405694	0.231804	-0.247856	-0.293049	0.115544	-0.0644162	-0.109928	0.570292	-0.1333	-0.140376	0.202838	-0.0199815	0.375744	0.0663796	0.0657465	0.708832	-0.356057	0.156712	-0.538059	-0.00305463	0.90878	0.842905	0.286112	-0.0209975	0.0487388	0.335755	0.0126669	0.0124975	-0.433162	1
Total Cholesterol	0.546164	0.569741	0.418032	0.459954	0.351162	0.535934	0.238825	0.46741	0.787449	0.656152	0.387937	0.488371	0.369204	0.217997	0.251578	0.173096	0.409509	0.366429	0.268117	0.258001	0.554296	0.291117	0.0354369	0.237558	0.656838	0.641852	0.366363	0.0931585	0.110545	0.288574	0.457968	0.451196	-0.123801	-0.028903	0.217148	0.0407165	0.34424	0.166521	1
Statin Use	-0.182035	-0.18607	-0.346681	-0.355179	-0.260625	-0.259806	-0.22992	-0.117643	-0.317066	-0.193166	-0.235564	-0.254774	-0.128967	-0.181636	-0.143501	0.118875	-0.104035	-0.0928963	-0.0594587	-0.0995937	-0.193209	-0.0503271	0.0167544	-0.0296155	-0.295849	-0.204348	-0.205038	0.0173664	0.0974087	-0.0114661	-0.133914	-0.305835	0.039266	0.106192	0.0106407	0.120737	-0.0849564	0.0824512	-0.354055	1
Omega-3 Supplementation Use	0.007619	-0.0685643	0.0164752	0.0774339	0.105672	0.0813415	0.0741822	0.147046	0.0939091	0.0559628	0.0475799	0.142706	-0.00149405	-0.0181855	0.081213	-0.0390753	0.108985	0.168341	-0.0642917	0.0776232	-0.00665226	-0.0167997	0.0230801	-0.0518457	0.167814	0.0578084	0.142848	-0.0575786	-0.140218	-0.122587	-0.0434425	0.0823014	-0.17779	-0.0585139	0.122785	-0.0342941	0.133158	-0.129225	0.0508256	-0.0150267	1
Figure 1c (ADNI)
	Dihydroceramide [dhCer]	Ceramide [Cer]	Monohexosylceramide [HexCer]	Dihexosylceramide [Hex2Cer]	Trihexosylceramide [Hex3Cer]	GM3 Ganglioside [GM3]	GM1 Ganglioside [GM1]	Sulfatide [Sulfatide]	Sphingomyelin [SM]	Phosphatidylcholine [PC]	Alkylphosphatidylcholine [PC(O)]	Alkenylphosphatidylcholine [PC(P)]	Lysophosphatidylcholine [LPC]	Lysoalkylphosphatidylcholine [LPC(O)]	Lysoalkenylphosphatidylcholine [LPC(P)]	Phosphatidylethanolamine [PE]	Alkylphosphatidylethanolamine [PE(O)]	Alkenylphosphatidylethanolamine [PE(P)]	Lysophosphatidylethanolamine [LPE]	Lysoalkenylphosphatidylethanolamine [LPE(P)]	Phosphatidylinositol [PI]	Lysophosphatidylinositol [LPI]	Phosphatidylserine [PS]	Phosphatidylglycerol [PG]	Cholesteryl ester [CE]	Cholesterol [COH]	Dehydrocholesteryl ester [DE]	Acylcarnitine [AC]	Diacylglycerol [DG]	Triacylglycerol [TG]	Alkyldiacylglycerol [TG(O)]	Ubiquinone	Age	BMI	Sex	No. APOE e4 Alleles	HDL-C	Total Triglycerides	Total Cholesterol	Statin Use	Omega-3 Supplementation Use
Dihydroceramide [dhCer]	1	0.583169	0.155234	0.172787	0.0549802	0.273049	0.0549124	0.294918	0.508558	0.445684	0.253495	0.258238	0.252552	0.0359265	0.0610837	0.267599	0.350829	0.315171	0.107508	0.203664	0.350565	0.275163	0.104352	0.198332	0.255653	0.540556	0.118877	0.060084	0.267816	0.313689	0.483469	0.372219	-0.188449	0.0632057	0.179954	-0.0510167	0.0243839	0.269671	0.533588	-0.175096	0.0544824
Ceramide [Cer]		1	0.167044	0.208726	0.0904815	0.382798	0.072082	0.366323	0.509641	0.540599	0.264847	0.238113	0.415302	0.227863	0.18539	0.323786	0.274685	0.27627	0.298675	0.237859	0.507982	0.130134	0.0822918	0.344011	0.221951	0.612757	-0.0139695	0.0459053	0.400225	0.453739	0.500098	0.334561	-0.0801645	-0.0882064	0.192613	-0.0215989	0.0139109	0.40378	0.610069	-0.269807	-0.0146635
Monohexosylceramide [HexCer]			1	0.650454	0.457904	0.451989	0.451563	0.29542	0.471861	0.0915451	0.351323	0.280786	0.130861	0.397633	0.271506	-0.206474	0.119717	0.0764329	0.0067397	0.204761	0.0659664	-0.0541934	0.0465816	-0.178216	0.441908	0.34981	0.310395	0.0723544	-0.226318	-0.148686	0.0795023	0.150087	0.0134018	-0.238837	-0.02708	0.0092075	0.129447	-0.22899	0.331338	-0.34852	-0.00131778
Dihexosylceramide [Hex2Cer]				1	0.55884	0.545041	0.653492	0.399489	0.592901	0.242479	0.508383	0.43412	0.119145	0.43633	0.289279	-0.125534	0.158972	0.135317	0.0420989	0.149599	0.162765	-0.0426946	0.0136422	-0.206999	0.537531	0.428021	0.323259	0.210564	-0.252951	-0.18642	0.0384321	0.163824	-0.00495257	-0.295618	0.0763889	0.000777967	0.283773	-0.252487	0.436857	-0.374344	0.0168626
Trihexosylceramide [Hex3Cer]					1	0.638377	0.500298	0.432564	0.613863	0.20202	0.416404	0.481712	0.0163916	0.272941	0.273959	-0.1164	0.174503	0.173638	-0.0104611	0.163689	0.0974771	-0.0121901	0.0607163	-0.306299	0.594575	0.401401	0.36632	0.183897	-0.382337	-0.336279	-0.0743061	0.0988747	0.0667591	-0.284335	0.253604	-0.0600895	0.458702	-0.392632	0.364571	-0.281829	-0.0790418
GM3 Ganglioside [GM3]						1	0.456848	0.493408	0.712345	0.49979	0.437778	0.514319	0.293858	0.303243	0.313163	0.129933	0.27756	0.279189	0.230519	0.226482	0.346026	0.120265	0.0395626	-0.0294908	0.585515	0.617005	0.32601	0.186987	-0.0918776	-0.00592483	0.142583	0.261572	0.0329577	-0.380939	0.22224	0.0208162	0.411082	-0.0947996	0.57975	-0.276994	-0.0371078
GM1 Ganglioside [GM1]							1	0.204293	0.401491	0.129924	0.334351	0.265392	0.000234237	0.287641	0.151796	-0.0621494	0.0352343	0.00366536	0.0203866	0.003463	0.0823033	-0.0604808	0.0155122	-0.133679	0.346996	0.294548	0.183822	0.22019	-0.177461	-0.153367	-0.0708657	0.0958086	0.0137414	-0.176168	0.0924873	0.0148562	0.185616	-0.195057	0.257246	-0.198741	0.000814172
Sulfatide [Sulfatide]								1	0.623618	0.492134	0.490277	0.546985	0.337056	0.286344	0.335005	0.123252	0.496404	0.493279	0.244906	0.40257	0.322281	0.187967	0.0614829	-0.0637763	0.564335	0.505645	0.340479	-0.0993953	-0.129599	-0.0593864	0.305142	0.196443	-0.111366	-0.294598	0.229879	0.0643356	0.426167	-0.131384	0.551516	-0.166834	-0.00177103
Sphingomyelin [SM]									1	0.620198	0.572754	0.630809	0.281502	0.285589	0.302237	0.168681	0.42827	0.405202	0.158466	0.288446	0.434444	0.18112	0.0686118	-0.0509848	0.721278	0.781227	0.388799	0.119279	-0.0946931	-0.00287744	0.271992	0.291012	-0.0785809	-0.243208	0.41034	-0.0374069	0.481321	-0.0829091	0.779266	-0.359253	-0.0180713
Phosphatidylcholine [PC]										1	0.453029	0.522266	0.505888	0.155348	0.200058	0.548683	0.45226	0.412383	0.472067	0.212579	0.745305	0.385465	0.0454753	0.356154	0.400687	0.740855	0.132398	-0.0142353	0.280626	0.385837	0.463394	0.30326	-0.0786194	-0.227009	0.410388	-0.00508296	0.41584	0.299107	0.716758	-0.234337	-0.0328774
Alkylphosphatidylcholine [PC(O)]											1	0.793284	0.233513	0.562758	0.467125	0.0638273	0.656641	0.650234	0.125298	0.468232	0.254366	0.109013	0.0235747	-0.072452	0.51687	0.498926	0.304672	0.0642758	-0.128187	-0.0571155	0.404714	0.300682	-0.0788389	-0.168573	0.130006	-0.0833415	0.389164	-0.138286	0.485221	-0.250848	-0.0966011
Alkenylphosphatidylcholine [PC(P)]												1	0.235297	0.355262	0.56688	0.0958983	0.568578	0.715139	0.146547	0.480034	0.274959	0.205357	0.0651674	-0.130759	0.594216	0.553781	0.373767	0.0566762	-0.20978	-0.139302	0.318517	0.326592	-0.110727	-0.228411	0.207686	-0.0724846	0.544746	-0.213909	0.523409	-0.25634	-0.0692886
Lysophosphatidylcholine [LPC]													1	0.589743	0.662076	0.226786	0.232822	0.20303	0.743367	0.549082	0.481262	0.270671	0.174287	0.300923	0.2004	0.385417	0.0265763	-0.0414968	0.308071	0.349985	0.406063	0.126809	-0.0410789	-0.177187	0.00701137	0.0625814	0.0680941	0.275252	0.408662	-0.1181	0.028496
Lysoalkylphosphatidylcholine [LPC(O)]														1	0.76871	-0.0944322	0.233941	0.22243	0.318241	0.618567	0.154856	-0.0764164	0.139507	0.0381902	0.278383	0.265005	0.103715	0.082307	0.0686835	0.0667645	0.267461	0.101502	0.0284421	-0.124358	-0.092258	-0.00478375	-0.0144435	0.0138497	0.269582	-0.196526	-0.0278413
Lysoalkenylphosphatidylcholine [LPC(P)]															1	-0.0801358	0.251041	0.359507	0.405915	0.708243	0.156778	0.0416438	0.168863	-0.0039904	0.314157	0.278612	0.152692	0.0420495	-0.00203905	-0.000262226	0.22298	0.123428	-0.0435256	-0.10738	-0.0792007	0.00427695	0.145159	-0.0425988	0.270957	-0.127125	0.0227213
Phosphatidylethanolamine [PE]																1	0.172645	0.179841	0.430966	0.0377411	0.527908	0.238292	0.0826453	0.749513	-0.15546	0.323084	-0.322972	-0.0306975	0.641762	0.651997	0.37266	0.0628545	0.000806723	-0.0428671	0.406671	0.0310233	0.00113526	0.645816	0.266527	0.0863779	-0.0200521
Alkylphosphatidylethanolamine [PE(O)]																	1	0.753089	0.0997941	0.480545	0.304204	0.213652	0.095011	0.0110585	0.426172	0.428618	0.251196	-0.0798488	-0.0489719	0.0180295	0.496128	0.275625	-0.156532	-0.126861	0.220768	-0.0496225	0.378097	-0.0378288	0.443565	-0.0976482	-0.0163086
Alkenylphosphatidylethanolamine [PE(P)]																		1	0.0856376	0.64217	0.253555	0.237976	0.124193	-0.0157732	0.391863	0.401664	0.2644	-0.051435	-0.0527344	-0.0133548	0.480383	0.376448	-0.123118	-0.102175	0.173438	-0.0655848	0.379781	-0.0595474	0.391324	-0.0832141	-0.0230234
Lysophosphatidylethanolamine [LPE]																			1	0.271673	0.454039	0.238724	0.0508173	0.438328	0.0166007	0.276855	-0.0871406	-0.0695551	0.312755	0.398763	0.326068	-0.00641538	0.0646459	-0.189536	0.0757493	0.114348	0.0824618	0.320386	0.266818	-0.0222899	-0.00652177
Lysoalkenylphosphatidylethanolamine [LPE(P)]																				1	0.165167	0.158123	0.368615	0.0340201	0.306871	0.267668	0.186572	-0.00143733	0.0565949	0.039529	0.393229	0.196502	-0.061427	-0.0799758	-0.000784404	-0.0207882	0.156012	0.00479814	0.273125	-0.0692814	0.0162415
Phosphatidylinositol [PI]																					1	0.338083	0.065527	0.478732	0.233301	0.602561	0.00141417	0.0454748	0.396439	0.490414	0.490525	0.241723	-0.0489149	-0.185047	0.346562	0.0333432	0.128332	0.416177	0.592586	-0.256316	-0.0248197
Lysophosphatidylinositol [LPI]																						1	0.113508	0.0570317	0.184333	0.257392	0.120106	0.0195384	0.102174	0.141566	0.275542	0.252688	-0.0897931	0.013073	0.0998003	0.00649022	0.152266	0.0903071	0.231542	0.00927652	-0.0103996
Phosphatidylserine [PS]																							1	0.0552063	0.0621144	0.0307831	-0.0256412	0.0488619	0.0800951	0.0433931	0.0740483	0.10895	-0.120009	-0.00985991	0.059494	-0.00205619	0.0513863	0.0573854	0.073349	0.0258955	0.0194646
Phosphatidylglycerol [PG]																								1	-0.366213	0.209094	-0.468633	-0.0923805	0.821679	0.839628	0.398667	0.0421706	0.0350832	0.0764031	0.130911	0.0421336	-0.32321	0.837476	0.177634	0.0515641	-0.000898107
Cholesteryl ester [CE]																									1	0.583046	0.694433	0.0965936	-0.463203	-0.340988	0.0901214	0.307299	-0.122237	-0.291003	0.230253	0.00485668	0.574164	-0.463445	0.612436	-0.318565	0.0510075
Cholesterol [COH]																										1	0.246779	0.0672751	0.180249	0.287823	0.445384	0.359067	-0.081059	-0.181253	0.320894	0.00879794	0.268353	0.192873	0.819765	-0.39581	-0.0135891
Dehydrocholesteryl ester [DE]																											1	0.0357586	-0.590643	-0.487156	-0.0375965	0.252719	-0.112082	-0.161634	0.0127918	0.0122408	0.499555	-0.585058	0.288315	-0.236378	0.0505374
Acylcarnitine [AC]																												1	0.0221965	-0.048279	-0.125083	0.0182539	0.0811597	-0.0745201	-0.00791645	0.072393	0.0221009	-0.0357949	0.015684	0.0407236	0.0557414
Diacylglycerol [DG]																													1	0.934134	0.429361	0.0582522	0.023927	0.199374	0.0637057	0.0309532	-0.511021	0.958749	0.13424	0.110602	-0.0245511
Triacylglycerol [TG]																														1	0.528354	0.108663	0.0240913	0.165317	0.074458	0.038947	-0.433126	0.934381	0.241743	0.0300502	-0.0236278
Alkyldiacylglycerol [TG(O)]																															1	0.307605	-0.100217	0.0210749	0.0613042	0.0158894	-0.114637	0.421069	0.440666	-0.180898	-0.0636817
Ubiquinone																																1	-0.134949	-0.00856753	-0.0629333	-0.041344	0.113504	0.0609413	0.390212	-0.267294	0.0538529
Age																																	1	-0.0613104	-0.0583305	-0.161909	-0.0651397	0.0224612	-0.127881	-0.00614864	-0.0922885
BMI																																		1	-0.177046	-0.097193	-0.348593	0.192548	-0.208691	0.147702	0.0911705
Sex																																			1	-0.0257952	0.33366	0.0871925	0.323587	-0.114066	-0.0825159
No. APOE e4 Alleles																																				1	-0.0532562	0.0332863	0.0248296	0.118132	0.0353041
HDL-C																																					1	-0.457752	0.378788	-0.0993306	-0.0559137
Total Triglycerides																																						1	0.206285	0.0846377	-0.024703
Total Cholesterol																																							1	-0.401254	-0.018475
Statin Use																																								1	-0.0337866
Omega-3 Supplementation Use																																									1

## Sheet: Figure 2a
Figure 2a
AIBL						Meta						ADNI
Lipids	Odds Ratio	Lower CI (95%)	Upper CI (95%)	p-value	p-value (BH)	Lipids	Odds Ratio	Lower CI (95%)	Upper CI (95%)	p-value	p-value (BH)	Lipids	Odds Ratio	Lower CI (95%)	Upper CI (95%)	p-value	p-value (BH)
dhCer	0.649005	0.495718	0.849693	0.00166157	0.00886171	dhCer	0.675162	0.552974	0.82435	0.000115081	0.000736519	dhCer	0.708435	0.526247	0.953696	0.023052	0.0922081
Cer	0.892136	0.672888	1.18282	0.427675	0.547424	Cer	0.948182	0.772001	1.16457	0.611916	0.735357	Cer	1.01595	0.752469	1.3717	0.917695	0.978875
HexCer	1.35347	1.06667	1.71738	0.0127287	0.0370288	HexCer	1.09242	0.913835	1.30589	0.331752	0.505526	HexCer	0.829927	0.633759	1.08682	0.175445	0.336006
Hex2Cer	1.22062	0.956705	1.55734	0.108733	0.217465	Hex2Cer	1.23437	1.02461	1.48708	0.0267026	0.0657294	Hex2Cer	1.25398	0.939301	1.67409	0.124726	0.285088
Hex3Cer	1.34338	1.05222	1.71511	0.0178642	0.0476379	Hex3Cer	1.39448	1.15249	1.68729	0.000627314	0.00334568	Hex3Cer	1.47788	1.0897	2.00433	0.0119855	0.0756471
GM3	1.93954	1.48816	2.52784	9.52136e-07	3.04683e-05	GM3	1.8172	1.48296	2.22676	8.42236e-09	1.47253e-07	GM3	1.6554	1.20578	2.27269	0.00182521	0.0292033
GM1	1.2002	0.980026	1.46983	0.0775857	0.174345	GM1	1.29978	1.10939	1.52284	0.00117581	0.00537515	GM1	1.47294	1.14271	1.8986	0.00279016	0.0297617
Sulfatide	1.01887	0.792064	1.31063	0.884298	0.912823	Sulfatide	0.975569	0.807479	1.17865	0.797674	0.850852	Sulfatide	0.922278	0.692609	1.22811	0.579759	0.703845
SM	0.926039	0.63478	1.35094	0.690037	0.788613	SM	0.911258	0.689835	1.20375	0.512915	0.683887	SM	0.893975	0.592127	1.3497	0.593869	0.703845
PC	0.836737	0.607552	1.15238	0.27505	0.419123	PC	0.955412	0.749897	1.21725	0.712045	0.785704	PC	1.14123	0.787891	1.65302	0.484647	0.693027
PC(O)	0.593939	0.46053	0.765994	5.97316e-05	0.000477853	PC(O)	0.739815	0.615047	0.889893	0.00138434	0.00553734	PC(O)	0.945034	0.722434	1.23622	0.679938	0.777072
PC(P)	0.629254	0.468384	0.845375	0.00210424	0.00961939	PC(P)	0.754848	0.612196	0.930741	0.0084983	0.0247223	PC(P)	0.907724	0.674331	1.2219	0.523186	0.697581
LPC	0.982277	0.793957	1.21526	0.869204	0.912823	LPC	0.954336	0.810246	1.12405	0.575689	0.735357	LPC	0.915301	0.708537	1.1824	0.498113	0.693027
LPC(O)	1.03659	0.842381	1.27556	0.734244	0.810201	LPC(O)	1.06831	0.912562	1.25063	0.411153	0.59804	LPC(O)	1.11313	0.873647	1.41826	0.38588	0.60443
LPC(P)	0.992423	0.80502	1.22345	0.943213	0.943213	LPC(P)	0.996438	0.851736	1.16572	0.96445	0.96445	LPC(P)	1.00162	0.790165	1.26965	0.989346	0.989346
PE	1.17305	0.885564	1.55386	0.265827	0.419123	PE	1.20592	0.974295	1.4926	0.0853079	0.151658	PE	1.25196	0.902437	1.73685	0.178503	0.336006
PE(O)	0.627165	0.489544	0.803475	0.000223247	0.00142878	PE(O)	0.65645	0.547127	0.787616	5.93277e-06	4.74621e-05	PE(O)	0.69268	0.529418	0.906289	0.00741724	0.0593379
PE(P)	0.570033	0.436505	0.744407	3.66531e-05	0.000390966	PE(P)	0.64171	0.531173	0.775249	4.23872e-06	4.5213e-05	PE(P)	0.722993	0.553124	0.945029	0.0176069	0.0804885
LPE	1.13757	0.915682	1.41323	0.244294	0.419123	LPE	1.1765	0.996456	1.38907	0.0550976	0.117542	LPE	1.23386	0.953169	1.59722	0.110536	0.272088
LPE(P)	0.820579	0.656788	1.02522	0.0817241	0.174345	LPE(P)	0.845391	0.719882	0.992781	0.0405242	0.0926267	LPE(P)	0.873232	0.692279	1.10148	0.25256	0.448996
PI	0.862836	0.653989	1.13838	0.296767	0.431661	PI	0.978256	0.79608	1.20212	0.834375	0.86129	PI	1.14257	0.83953	1.55499	0.396657	0.60443
LPI	0.759076	0.614112	0.938259	0.0107907	0.0345302	LPI	0.783539	0.66878	0.91799	0.00253574	0.00901598	LPI	0.815607	0.64266	1.03509	0.093676	0.249803
PS	0.902846	0.677926	1.20239	0.484455	0.574169	PS	0.848346	0.709551	1.01429	0.0711811	0.133988	PS	0.815399	0.648818	1.02475	0.0800646	0.232915
PG	0.697421	0.532823	0.912867	0.00869655	0.0309211	PG	0.857404	0.693031	1.06076	0.156546	0.250473	PG	1.2098	0.854589	1.71265	0.282849	0.476377
CE	0.842092	0.576862	1.22927	0.373208	0.519246	CE	0.938871	0.687201	1.28271	0.691964	0.785704	CE	1.18365	0.681511	2.05576	0.549433	0.703274
COH	0.894766	0.669535	1.19577	0.452315	0.556696	COH	0.943155	0.748141	1.189	0.620457	0.735357	COH	1.03494	0.704187	1.52103	0.861241	0.950335
DE	0.75767	0.574209	0.999747	0.0497875	0.122554	DE	0.840937	0.674297	1.04876	0.124175	0.209137	DE	1.00779	0.699401	1.45216	0.966789	0.989346
AC	0.88824	0.725603	1.08733	0.250734	0.419123	AC	1.05564	0.903467	1.23344	0.495395	0.683887	AC	1.35675	1.06319	1.73137	0.0141838	0.0756471
DG	1.19613	0.790219	1.81055	0.39712	0.529493	DG	1.36961	0.977228	1.91955	0.0678123	0.133988	DG	1.78801	0.999526	3.19848	0.050183	0.160585
TG [NL]	1.28192	0.90463	1.81656	0.162582	0.306036	TG [NL]	1.39874	1.05578	1.85312	0.0193777	0.0516738	TG [NL]	1.64607	1.02235	2.65032	0.0402701	0.143182
TG(O) [NL]	0.560152	0.429307	0.730875	1.95658e-05	0.000313052	TG(O) [NL]	0.549542	0.448017	0.674073	9.20333e-09	1.47253e-07	TG(O) [NL]	0.534658	0.388714	0.735398	0.000118281	0.00378499
Ubiquinone	0.686398	0.529554	0.889695	0.00446862	0.0178745	Ubiquinone	0.761432	0.636344	0.91111	0.00291361	0.00932356	Ubiquinone	0.837493	0.653203	1.07378	0.161926	0.336006

## Sheet: Figure 2b
Figure 2b
AIBL						Meta						ADNI
Lipids	Hazard Ratio	Lower CI (95%)	Upper CI (95%)	p-value	p-value (BH)	Lipids	Hazard Ratio	Lower CI (95%)	Upper CI (95%)	p-value	p-value (BH)	Lipids	Hazard Ratio	Lower CI (95%)	Upper CI (95%)	p-value	p-value (BH)
dhCer	0.973464	0.704053	1.34597	0.870766	0.958484	dhCer	0.923559	0.776339	1.0987	0.369415	0.473663	dhCer	0.90418	0.736089	1.11066	0.33713	0.469051
Cer	1.54128	1.11522	2.1301	0.0087782	0.111231	Cer	1.1722	0.979283	1.40312	0.0833065	0.156812	Cer	1.03724	0.835494	1.28769	0.740426	0.839307
HexCer	1.02977	0.771368	1.37474	0.84225	0.958484	HexCer	0.973393	0.831025	1.14015	0.738186	0.800984	HexCer	0.950237	0.786643	1.14785	0.596449	0.763455
Hex2Cer	1.06848	0.786472	1.4516	0.671825	0.919097	Hex2Cer	1.08047	0.917169	1.27284	0.354572	0.473663	Hex2Cer	1.08531	0.894003	1.31755	0.407988	0.543984
Hex3Cer	0.925724	0.670862	1.27741	0.638525	0.919097	Hex3Cer	1.1292	0.949486	1.34293	0.16947	0.285423	Hex3Cer	1.22456	0.996894	1.50421	0.0535674	0.155832
GM3	1.35466	0.975861	1.88049	0.0696867	0.247775	GM3	1.35023	1.12017	1.62754	0.00162894	0.0130315	GM3	1.3481	1.07406	1.69207	0.00999065	0.0639402
GM1	1.09945	0.847275	1.42669	0.4757	0.895436	GM1	1.18818	1.02798	1.37335	0.0196242	0.0697751	GM1	1.23014	1.03345	1.46427	0.0198003	0.0792012
Sulfatide	1.022	0.731349	1.42816	0.898578	0.958484	Sulfatide	0.835636	0.699761	0.997895	0.0473372	0.130952	Sulfatide	0.772339	0.626477	0.952162	0.0155639	0.0792012
SM	1.01237	0.663815	1.54395	0.954467	0.967342	SM	1.02888	0.802881	1.31851	0.82196	0.848475	SM	1.0377	0.763736	1.40995	0.812936	0.839307
PC	1.1248	0.711411	1.77841	0.614851	0.919097	PC	1.00881	0.794642	1.28069	0.942586	0.942586	PC	0.968738	0.732483	1.28119	0.823787	0.839307
PC(O)	0.641561	0.483592	0.851131	0.00208644	0.0667661	PC(O)	0.789005	0.674908	0.922391	0.002942	0.0156907	PC(O)	0.864118	0.716444	1.04223	0.126666	0.270221
PC(P)	0.699098	0.495038	0.987272	0.0420825	0.192377	PC(P)	0.789797	0.656424	0.950268	0.0124004	0.0496017	PC(P)	0.829582	0.666366	1.03278	0.094634	0.216306
LPC	1.21328	0.894705	1.64529	0.21349	0.503487	LPC	0.95897	0.817987	1.12425	0.605574	0.692084	LPC	0.878074	0.728724	1.05803	0.171654	0.304984
LPC(O)	0.994376	0.759099	1.30258	0.967342	0.967342	LPC(O)	0.933716	0.81022	1.07604	0.343369	0.473663	LPC(O)	0.911566	0.771567	1.07697	0.276434	0.421233
LPC(P)	1.05532	0.810467	1.37415	0.689323	0.919097	LPC(P)	0.935864	0.809594	1.08183	0.370049	0.473663	LPC(P)	0.888589	0.747119	1.05685	0.181857	0.304984
PE	1.55794	1.08556	2.23587	0.0161561	0.111231	PE	1.35772	1.1114	1.65864	0.00275207	0.0156907	PE	1.27744	1.00439	1.62473	0.0459745	0.147118
PE(O)	0.666535	0.477146	0.931096	0.0173799	0.111231	PE(O)	0.730852	0.618459	0.863671	0.000232922	0.00602508	PE(O)	0.753585	0.621471	0.913785	0.00401821	0.0498669
PE(P)	0.708008	0.524218	0.956234	0.0243343	0.129783	PE(P)	0.753009	0.642732	0.882207	0.000445945	0.00602508	PE(P)	0.771052	0.639989	0.928955	0.00623336	0.0498669
LPE	1.29136	0.983044	1.69637	0.0661955	0.247775	LPE	1.10679	0.947916	1.2923	0.199344	0.31895	LPE	1.02839	0.851906	1.24145	0.770694	0.839307
LPE(P)	1.20438	0.894599	1.62143	0.220275	0.503487	LPE(P)	0.873815	0.750793	1.01699	0.0814512	0.156812	LPE(P)	0.780466	0.654223	0.931069	0.00589923	0.0498669
PI	1.28924	0.908377	1.82979	0.155007	0.45093	PI	1.09628	0.906349	1.32601	0.343649	0.473663	PI	1.0243	0.81659	1.28483	0.835535	0.839307
LPI	0.979268	0.735262	1.30425	0.886071	0.958484	LPI	0.864211	0.747285	0.999432	0.0491072	0.130952	LPI	0.827586	0.699125	0.979651	0.0278893	0.0991618
PS	1.08981	0.833826	1.42438	0.52896	0.919097	PS	0.94037	0.816961	1.08242	0.391678	0.482065	PS	0.888931	0.753457	1.04877	0.162842	0.304984
PG	1.27955	0.886261	1.84737	0.188316	0.502176	PG	1.21129	0.994052	1.47601	0.0573228	0.141102	PG	1.18452	0.936897	1.49758	0.157007	0.304984
CE	0.944076	0.60275	1.47869	0.801526	0.958484	CE	0.953929	0.712909	1.27643	0.750922	0.800984	CE	0.961166	0.655444	1.40949	0.839307	0.839307
COH	1.29373	0.941816	1.77713	0.111862	0.357957	COH	1.22061	0.985775	1.51138	0.0674623	0.1542	COH	1.16319	0.871325	1.55283	0.305115	0.443803
DE	1.39899	1.0783	1.81507	0.0114899	0.111231	DE	1.34363	1.13595	1.58929	0.000564852	0.00602508	DE	1.30556	1.04805	1.62633	0.0173743	0.0792012
AC	1.04297	0.803305	1.35414	0.752139	0.958484	AC	1.1333	0.986705	1.30168	0.0766249	0.156812	AC	1.17078	0.994276	1.37863	0.0586087	0.15629
DG	1.23993	0.806474	1.90635	0.32713	0.654259	DG	1.26948	0.952609	1.69176	0.103394	0.183811	DG	1.29376	0.879722	1.90266	0.190615	0.304984
TG [NL]	1.26525	0.84676	1.89056	0.250892	0.535237	TG [NL]	1.2926	1.01071	1.65311	0.0408702	0.130785	TG [NL]	1.3093	0.959127	1.78733	0.089667	0.216306
TG(O) [NL]	0.932964	0.7189	1.21077	0.601821	0.919097	TG(O) [NL]	0.784235	0.66167	0.929505	0.00506096	0.0231358	TG(O) [NL]	0.689725	0.551233	0.863012	0.00116112	0.0371557
Ubiquinone	0.922827	0.698499	1.2192	0.571939	0.919097	Ubiquinone	0.950054	0.819649	1.10121	0.496389	0.588313	Ubiquinone	0.960913	0.807353	1.14368	0.653577	0.804402

## Sheet: Figure 3
Figure 3
AIBL						Meta						ADNI
Lipids	Odds Ratio	Lower CI (95%)	Upper CI (95%)	p-value	p-value (BH)	Lipids	Odds Ratio	Lower CI (95%)	Upper CI (95%)	p-value	p-value (BH)	Lipids	Odds Ratio	Lower CI (95%)	Upper CI (95%)	p-value	p-value (BH)
dhCer(d18:0/16:0)	0.847672	0.675183	1.06423	0.154528	0.282721	dhCer(d18:0/16:0)	0.868285	0.735483	1.02507	0.0953799	0.177061	dhCer(d18:0/16:0)	0.892356	0.700043	1.1375	0.357751	0.563132
dhCer(d18:0/18:0)	1.06441	0.855725	1.32399	0.575041	0.706691	dhCer(d18:0/18:0)	1.01092	0.855606	1.19443	0.898445	0.926114	dhCer(d18:0/18:0)	0.940259	0.725928	1.21787	0.640722	0.796006
dhCer(d18:0/20:0)	0.822792	0.650463	1.04078	0.103803	0.214778	dhCer(d18:0/20:0)	0.860681	0.724444	1.02254	0.0879156	0.167866	dhCer(d18:0/20:0)	0.906931	0.703914	1.1685	0.449908	0.638321
dhCer(d18:0/22:0)	0.478904	0.360017	0.63705	4.25471e-07	3.45847e-05	dhCer(d18:0/22:0)	0.62082	0.506542	0.76088	4.37e-06	8.02e-05	dhCer(d18:0/22:0)	0.811851	0.607412	1.0851	0.159066	0.359881
dhCer(d18:0/24:0)	0.473157	0.351133	0.637586	8.76317e-07	4.98625e-05	dhCer(d18:0/24:0)	0.5503	0.445478	0.679786	3.02e-08	1.72e-06	dhCer(d18:0/24:0)	0.640779	0.474971	0.864469	0.003576	0.0321029
dhCer(d18:0/24:1)	0.897524	0.707136	1.13917	0.37411	0.51542	dhCer(d18:0/24:1)	0.844549	0.70834	1.00695	0.0597252	0.12494	dhCer(d18:0/24:1)	0.785381	0.605262	1.0191	0.0691194	0.212589
Cer(d16:1/16:0)	0.870718	0.693681	1.09294	0.232591	0.367624	Cer(d16:1/16:0)	0.881653	0.743268	1.0458	0.148205	0.246575	Cer(d16:1/16:0)	0.896016	0.691808	1.1605	0.405396	0.601011
Cer(d16:1/18:0)	1.01416	0.80038	1.28504	0.907327	0.943819	Cer(d16:1/18:0)	0.996588	0.836287	1.18762	0.969531	0.983357	Cer(d16:1/18:0)	0.975629	0.751461	1.26667	0.853042	0.922777
Cer(d16:1/22:0)	0.757826	0.602238	0.953609	0.0180229	0.0622469	Cer(d16:1/22:0)	0.874371	0.735665	1.03923	0.127663	0.219458	Cer(d16:1/22:0)	1.05288	0.810299	1.36809	0.699736	0.831211
Cer(d16:1/24:0)	0.632552	0.502461	0.796325	9.66957e-05	0.001572	Cer(d16:1/24:0)	0.739382	0.622973	0.877544	0.000551237	0.00326722	Cer(d16:1/24:0)	0.897254	0.694322	1.1595	0.407244	0.601876
Cer(d16:1/24:1)	0.993746	0.782642	1.26179	0.958933	0.972608	Cer(d16:1/24:1)	1.03125	0.864972	1.22948	0.731617	0.805438	Cer(d16:1/24:1)	1.07747	0.830927	1.39717	0.573525	0.747743
Cer(d17:1/16:0)	0.988286	0.791694	1.2337	0.91707	0.950479	Cer(d17:1/16:0)	1.02021	0.861523	1.20812	0.816589	0.863641	Cer(d17:1/16:0)	1.06618	0.821118	1.38438	0.630579	0.78857
Cer(d17:1/18:0)	1.28378	1.01165	1.62911	0.0398494	0.109011	Cer(d17:1/18:0)	1.08315	0.911904	1.28655	0.362987	0.491761	Cer(d17:1/18:0)	0.899781	0.701536	1.15405	0.405603	0.601011
Cer(d17:1/20:0)	1.26004	1.00158	1.58519	0.0484408	0.125858	Cer(d17:1/20:0)	1.18441	1.00049	1.40215	0.0493401	0.109239	Cer(d17:1/20:0)	1.10127	0.858572	1.41256	0.44758	0.638278
Cer(d17:1/22:0)	0.871573	0.69222	1.0974	0.242261	0.377662	Cer(d17:1/22:0)	0.960822	0.806142	1.14518	0.655403	0.7414	Cer(d17:1/22:0)	1.09955	0.838547	1.4418	0.492452	0.675193
Cer(d17:1/24:0)	0.782869	0.622163	0.985084	0.03678	0.101591	Cer(d17:1/24:0)	0.851748	0.716143	1.01303	0.0697256	0.140277	Cer(d17:1/24:0)	0.952319	0.731113	1.24045	0.717159	0.841368
Cer(d17:1/24:1)	1.32571	1.04926	1.675	0.0181291	0.0622469	Cer(d17:1/24:1)	1.24564	1.04758	1.48115	0.012914	0.0380728	Cer(d17:1/24:1)	1.15493	0.892609	1.49434	0.273185	0.485758
Cer(d18:1/14:0)	1.51319	1.19337	1.91873	0.000627829	0.0058563	Cer(d18:1/14:0)	1.43303	1.19844	1.71355	7.99e-05	0.000757993	Cer(d18:1/14:0)	1.33449	1.01704	1.75101	0.0373476	0.151791
Cer(d18:1/16:0)	1.16807	0.891207	1.53094	0.260365	0.39932	Cer(d18:1/16:0)	1.2529	1.01943	1.53983	0.0321216	0.080163	Cer(d18:1/16:0)	1.38084	1.0041	1.89892	0.0471235	0.175151
Cer(d18:1/18:0)	1.52403	1.19207	1.94844	0.000774662	0.00688723	Cer(d18:1/18:0)	1.35138	1.13024	1.61578	0.000956934	0.00505518	Cer(d18:1/18:0)	1.18063	0.909963	1.5318	0.211367	0.421992
Cer(d18:1/20:0)	1.49579	1.15774	1.93254	0.00206599	0.0126073	Cer(d18:1/20:0)	1.42279	1.18038	1.71499	0.000215461	0.00161145	Cer(d18:1/20:0)	1.34425	1.02319	1.76607	0.0336176	0.1417
Cer(d18:1/22:0)	0.803589	0.613404	1.05274	0.112515	0.227366	Cer(d18:1/22:0)	0.95409	0.781608	1.16463	0.644119	0.737432	Cer(d18:1/22:0)	1.17207	0.872059	1.5753	0.292566	0.509083
Cer(d18:1/24:0)	0.627288	0.475629	0.827306	0.000958068	0.0075714	Cer(d18:1/24:0)	0.730409	0.597083	0.893508	0.0022506	0.0100046	Cer(d18:1/24:0)	0.867355	0.646363	1.1639	0.342909	0.551173
Cer(d18:1/24:1)	1.80949	1.38515	2.36383	1.36427e-05	0.000352849	Cer(d18:1/24:1)	1.41155	1.1707	1.70196	0.000304976	0.00204155	Cer(d18:1/24:1)	1.11177	0.855511	1.4448	0.428004	0.624447
Cer(d18:1/26:0)	0.76008	0.588546	0.981609	0.035532	0.0995946	Cer(d18:1/26:0)	0.78026	0.643616	0.945915	0.0115348	0.0352866	Cer(d18:1/26:0)	0.807452	0.602711	1.08174	0.151746	0.352212
Cer(d18:2/14:0)	1.16256	0.922809	1.46459	0.20116	0.334641	Cer(d18:2/14:0)	1.21867	1.02139	1.45404	0.0281668	0.0721933	Cer(d18:2/14:0)	1.30225	0.990153	1.71273	0.0588635	0.192039
Cer(d18:2/16:0)	0.896181	0.694722	1.15606	0.398814	0.540298	Cer(d18:2/16:0)	0.999973	0.826429	1.20996	0.999782	0.999782	Cer(d18:2/16:0)	1.14989	0.862586	1.5329	0.340989	0.551173
Cer(d18:2/17:0)	1.04921	0.86701	1.26969	0.621602	0.746185	Cer(d18:2/17:0)	1.0249	0.886738	1.1846	0.739163	0.807262	Cer(d18:2/17:0)	0.992745	0.794726	1.2401	0.948849	0.964098
Cer(d18:2/18:0)	1.19793	0.948927	1.51228	0.128749	0.245833	Cer(d18:2/18:0)	1.13905	0.958911	1.35304	0.138257	0.234131	Cer(d18:2/18:0)	1.07211	0.830422	1.38414	0.593172	0.75846
Cer(d18:2/20:0)	1.21938	0.963825	1.54269	0.0983436	0.20802	Cer(d18:2/20:0)	1.21393	1.01797	1.44762	0.03091	0.0774793	Cer(d18:2/20:0)	1.20703	0.92554	1.57412	0.164877	0.36222
Cer(d18:2/22:0)	0.770325	0.603351	0.983506	0.0363114	0.10128	Cer(d18:2/22:0)	0.933618	0.778924	1.11903	0.45738	0.594176	Cer(d18:2/22:0)	1.18069	0.901328	1.54665	0.227883	0.443397
Cer(d18:2/24:0)	0.65642	0.515441	0.835959	0.000643675	0.00590728	Cer(d18:2/24:0)	0.786825	0.658646	0.939948	0.00822641	0.0278621	Cer(d18:2/24:0)	0.974087	0.749242	1.26641	0.844549	0.91533
Cer(d18:2/24:1)	1.23369	0.968702	1.57116	0.0887078	0.194567	Cer(d18:2/24:1)	1.19254	0.998599	1.42415	0.0518328	0.114127	Cer(d18:2/24:1)	1.14621	0.882605	1.48854	0.306103	0.526202
Cer(d18:2/26:0)	0.66142	0.519599	0.84195	0.000787386	0.00689266	Cer(d18:2/26:0)	0.775589	0.648665	0.927349	0.00531587	0.0193893	Cer(d18:2/26:0)	0.941001	0.721284	1.22765	0.653986	0.805451
Cer(d19:1/16:0)	1.23532	0.996418	1.53151	0.0539452	0.135818	Cer(d19:1/16:0)	1.16919	0.997235	1.37079	0.0541189	0.118401	Cer(d19:1/16:0)	1.09378	0.863345	1.38572	0.457702	0.639883
Cer(d19:1/18:0)	1.29847	1.05311	1.60099	0.0145138	0.0545485	Cer(d19:1/18:0)	1.23252	1.05432	1.44084	0.00869178	0.0287536	Cer(d19:1/18:0)	1.15465	0.913429	1.45958	0.229102	0.443397
Cer(d19:1/20:0)	1.34069	1.07476	1.67241	0.00934485	0.0390972	Cer(d19:1/20:0)	1.26898	1.07998	1.49105	0.0037897	0.0149746	Cer(d19:1/20:0)	1.19208	0.941716	1.50901	0.144084	0.340182
Cer(d19:1/22:0)	1.04116	0.836486	1.2959	0.717981	0.815431	Cer(d19:1/22:0)	1.08119	0.917946	1.27346	0.349919	0.478615	Cer(d19:1/22:0)	1.13419	0.886383	1.45129	0.316765	0.528195
Cer(d19:1/24:0)	0.925302	0.74504	1.14918	0.482527	0.622636	Cer(d19:1/24:0)	0.939612	0.799108	1.10482	0.451001	0.588577	Cer(d19:1/24:0)	0.958051	0.750744	1.2226	0.730491	0.847285
Cer(d19:1/24:1)	1.53917	1.23473	1.91868	0.000125495	0.00198146	Cer(d19:1/24:1)	1.31362	1.12012	1.54054	0.000792857	0.00437996	Cer(d19:1/24:1)	1.1043	0.876824	1.3908	0.399204	0.597756
Cer(d19:1/26:0)	0.938985	0.763658	1.15456	0.550486	0.683533	Cer(d19:1/26:0)	0.941811	0.806425	1.09992	0.448961	0.587262	Cer(d19:1/26:0)	0.945477	0.747476	1.19593	0.640042	0.796006
Cer(d20:1/22:0)	0.758395	0.607187	0.947258	0.0147857	0.0545485	Cer(d20:1/22:0)	0.816913	0.689948	0.967242	0.0189522	0.053919	Cer(d20:1/22:0)	0.904095	0.697293	1.17223	0.446757	0.638278
Cer(d20:1/24:0)	0.651985	0.522509	0.813544	0.000152486	0.00222473	Cer(d20:1/24:0)	0.682078	0.576684	0.806733	7.9e-06	0.000118323	Cer(d20:1/24:0)	0.72499	0.560444	0.937845	0.014342	0.0800059
Cer(d20:1/24:1)	1.14977	0.933591	1.41602	0.189065	0.320172	Cer(d20:1/24:1)	1.0375	0.886497	1.21422	0.646447	0.738611	Cer(d20:1/24:1)	0.905241	0.712131	1.15072	0.416088	0.611768
Cer(d20:1/26:0)	1.0207	0.846576	1.23064	0.829996	0.886055	Cer(d20:1/26:0)	1.00685	0.87267	1.16167	0.925443	0.947081	Cer(d20:1/26:0)	0.987671	0.791087	1.23311	0.912764	0.95871
HexCer(d18:1/16:0)	1.33191	1.07052	1.65712	0.0101306	0.0411737	HexCer(d18:1/16:0)	1.12426	0.950362	1.32997	0.171893	0.273204	HexCer(d18:1/16:0)	0.879517	0.676165	1.14403	0.338566	0.551173
HexCer(d18:1/18:0)	1.79883	1.39806	2.31449	4.97802e-06	0.000177031	HexCer(d18:1/18:0)	1.45435	1.21214	1.74496	5.58e-05	0.000566997	HexCer(d18:1/18:0)	1.15264	0.885551	1.50028	0.290856	0.50766
HexCer(d18:1/20:0)	1.51304	1.18394	1.93363	0.000935475	0.00755949	HexCer(d18:1/20:0)	1.25119	1.04466	1.49854	0.0149024	0.0434844	HexCer(d18:1/20:0)	1.00017	0.766373	1.30529	0.999016	0.999016
HexCer(d18:1/22:0)	0.942606	0.734873	1.20906	0.641681	0.760659	HexCer(d18:1/22:0)	0.910643	0.757185	1.0952	0.320151	0.44108	HexCer(d18:1/22:0)	0.873119	0.663229	1.14943	0.333432	0.548331
HexCer(d18:1/24:0)	1.03902	0.806972	1.3378	0.76658	0.850261	HexCer(d18:1/24:0)	0.900799	0.74687	1.08645	0.274509	0.397445	HexCer(d18:1/24:0)	0.756738	0.572359	1.00051	0.0504187	0.180316
HexCer(d18:1/24:1)	1.6965	1.33744	2.15195	1.32213e-05	0.000352849	HexCer(d18:1/24:1)	1.25379	1.05451	1.49072	0.0104384	0.0329969	HexCer(d18:1/24:1)	0.891754	0.692813	1.14782	0.373715	0.575391
Hex2Cer(d18:1/16:0)	1.19848	0.946608	1.51736	0.132543	0.250934	Hex2Cer(d18:1/16:0)	1.23222	1.0291	1.47544	0.0230801	0.0616552	Hex2Cer(d18:1/16:0)	1.281	0.969176	1.69316	0.0818572	0.237636
Hex2Cer(d18:1/18:0)	1.22283	0.965104	1.54937	0.0957411	0.204033	Hex2Cer(d18:1/18:0)	1.04223	0.870276	1.24816	0.652983	0.7414	Hex2Cer(d18:1/18:0)	0.835577	0.632567	1.10374	0.20589	0.415431
Hex2Cer(d18:1/20:0)	1.16972	0.915113	1.49517	0.210676	0.34348	Hex2Cer(d18:1/20:0)	1.23331	1.02357	1.48604	0.027457	0.0706926	Hex2Cer(d18:1/20:0)	1.32553	0.99533	1.76527	0.0538585	0.185149
Hex2Cer(d18:1/22:0)	0.866156	0.668598	1.12209	0.276648	0.416721	Hex2Cer(d18:1/22:0)	0.95331	0.784855	1.15792	0.629817	0.728385	Hex2Cer(d18:1/22:0)	1.07925	0.803928	1.44886	0.611759	0.771329
Hex2Cer(d18:1/24:0)	0.943867	0.734688	1.2126	0.651308	0.767276	Hex2Cer(d18:1/24:0)	0.943009	0.778923	1.14166	0.547416	0.669849	Hex2Cer(d18:1/24:0)	0.941816	0.700692	1.26592	0.69116	0.826197
Hex2Cer(d18:1/24:1)	1.34648	1.06072	1.70923	0.0145117	0.0545485	Hex2Cer(d18:1/24:1)	1.27027	1.06049	1.52154	0.0093819	0.0303313	Hex2Cer(d18:1/24:1)	1.17492	0.891499	1.54844	0.2524	0.459348
Hex3Cer(d18:1/16:0)	1.45605	1.13128	1.87405	0.00352329	0.0185954	Hex3Cer(d18:1/16:0)	1.42317	1.17023	1.7308	0.00040864	0.00258351	Hex3Cer(d18:1/16:0)	1.37501	1.00859	1.87453	0.0439978	0.170304
Hex3Cer(d18:1/18:0)	1.05987	0.855566	1.31295	0.594601	0.726026	Hex3Cer(d18:1/18:0)	1.17334	0.995019	1.38361	0.0573501	0.122678	Hex3Cer(d18:1/18:0)	1.36046	1.05079	1.76139	0.0194917	0.0964417
Hex3Cer(d18:1/20:0)	1.06906	0.869089	1.31505	0.52735	0.665326	Hex3Cer(d18:1/20:0)	1.19186	1.0087	1.40829	0.0392332	0.0930155	Hex3Cer(d18:1/20:0)	1.45749	1.09967	1.93175	0.00876557	0.0542132
Hex3Cer(d18:1/22:0)	1.18784	0.929204	1.51848	0.169461	0.298861	Hex3Cer(d18:1/22:0)	1.36348	1.13062	1.64429	0.00117491	0.00602737	Hex3Cer(d18:1/22:0)	1.65153	1.23639	2.20607	0.0006823	0.0125235
Hex3Cer(d18:1/24:0)	1.0498	0.819348	1.34508	0.700719	0.807929	Hex3Cer(d18:1/24:0)	1.18082	0.976521	1.42786	0.0863705	0.165471	Hex3Cer(d18:1/24:0)	1.39611	1.03865	1.8766	0.0270158	0.121903
Hex3Cer(d18:1/24:1)	1.65749	1.29265	2.1253	6.78375e-05	0.00120624	Hex3Cer(d18:1/24:1)	1.37657	1.13933	1.66322	0.00092784	0.00498057	Hex3Cer(d18:1/24:1)	1.06639	0.796739	1.42729	0.665618	0.809266
GM3(d18:1/16:0)	1.45746	1.14298	1.85846	0.00238426	0.013986	GM3(d18:1/16:0)	1.43629	1.18846	1.73579	0.000179103	0.00143535	GM3(d18:1/16:0)	1.40416	1.03794	1.89961	0.0277004	0.123137
GM3(d18:1/18:0)	1.18344	0.93406	1.4994	0.163015	0.295399	GM3(d18:1/18:0)	1.16389	0.973667	1.39129	0.0955318	0.177061	GM3(d18:1/18:0)	1.13861	0.867686	1.49414	0.349113	0.55643
GM3(d18:1/20:0)	1.66787	1.32459	2.1001	1.35547e-05	0.000352849	GM3(d18:1/20:0)	1.61277	1.35447	1.92034	8.01e-08	3.8e-06	GM3(d18:1/20:0)	1.54148	1.17986	2.01393	0.00151083	0.0191036
GM3(d18:1/22:0)	1.4248	1.09282	1.85763	0.00890012	0.0380765	GM3(d18:1/22:0)	1.45726	1.19355	1.77924	0.00021807	0.00161145	GM3(d18:1/22:0)	1.50077	1.1083	2.03221	0.00866928	0.0542068
GM3(d18:1/24:0)	1.32989	1.03658	1.70619	0.0249219	0.0757125	GM3(d18:1/24:0)	1.32709	1.10048	1.60037	0.00305424	0.0125026	GM3(d18:1/24:0)	1.32348	0.996457	1.75782	0.0529307	0.183644
GM3(d18:1/24:1)	2.26968	1.76685	2.91562	1.41187e-10	8.03356e-08	GM3(d18:1/24:1)	1.88452	1.56218	2.27337	3.57e-11	2.03e-08	GM3(d18:1/24:1)	1.48583	1.11944	1.97213	0.00612417	0.0458507
GM1(d18:1/16:0)	1.2002	0.980026	1.46983	0.0775857	0.177294	GM1(d18:1/16:0)	1.29978	1.10939	1.52284	0.00117581	0.00602737	GM1(d18:1/16:0)	1.47294	1.14271	1.8986	0.00279016	0.02835
Sulfatide (d18:1:/16:0(OH))	1.17705	0.924621	1.4984	0.185625	0.31623	Sulfatide (d18:1:/16:0(OH))	1.18094	0.982355	1.41967	0.0766465	0.150906	Sulfatide (d18:1:/16:0(OH))	1.18638	0.89244	1.57712	0.239365	0.453237
Sulfatide (d18:1:/16:0)	0.914866	0.733968	1.14035	0.428605	0.569804	Sulfatide (d18:1:/16:0)	0.921291	0.778172	1.09073	0.341233	0.46786	Sulfatide (d18:1:/16:0)	0.930509	0.715478	1.21017	0.591131	0.757553
Sulfatide (d18:1:/24:0(OH))	0.890535	0.711466	1.11467	0.311453	0.450933	Sulfatide (d18:1:/24:0(OH))	0.8946	0.753098	1.06269	0.204849	0.310824	Sulfatide (d18:1:/24:0(OH))	0.900441	0.688528	1.17758	0.44366	0.638278
Sulfatide (d18:1:/24:0)	0.865577	0.689237	1.08703	0.214234	0.346395	Sulfatide (d18:1:/24:0)	0.84948	0.711812	1.01377	0.070551	0.14135	Sulfatide (d18:1:/24:0)	0.825662	0.623774	1.09289	0.18054	0.37629
Sulfatide (d18:1:/24:1(OH))	1.03335	0.82603	1.2927	0.774007	0.855063	Sulfatide (d18:1:/24:1(OH))	0.94055	0.793749	1.1145	0.479004	0.611106	Sulfatide (d18:1:/24:1(OH))	0.828429	0.638707	1.07451	0.156056	0.358049
Sulfatide (d18:1:/24:1)	1.12361	0.904318	1.39609	0.292751	0.430428	Sulfatide (d18:1:/24:1)	1.05129	0.885303	1.24841	0.568324	0.685119	Sulfatide (d18:1:/24:1)	0.940321	0.709856	1.24561	0.667948	0.809455
SM(34:3)	1.03894	0.777413	1.38845	0.796241	0.871271	SM(34:3)	1.37677	1.11881	1.69419	0.00252279	0.0108748	SM(34:3)	1.84957	1.37438	2.48906	4.9294e-05	0.00254984
SM(35:2) (b)	1.22966	0.950592	1.59066	0.115446	0.22888	SM(35:2) (b)	1.39131	1.13124	1.71118	0.00176005	0.00801173	SM(35:2) (b)	1.74348	1.23116	2.46899	0.00173908	0.0210539
SM(37:2)	1.29434	1.00938	1.65973	0.04199	0.112699	SM(37:2)	1.24195	1.03088	1.49624	0.0226089	0.0606815	SM(37:2)	1.17804	0.88928	1.56056	0.253417	0.459348
SM(41:0)	0.671158	0.530404	0.849264	0.000898307	0.00755949	SM(41:0)	0.723064	0.60162	0.869022	0.000547301	0.00326722	SM(41:0)	0.812533	0.605235	1.09083	0.167142	0.36409
SM(41:1) (a)	0.862426	0.686111	1.08405	0.204661	0.335597	SM(41:1) (a)	0.857748	0.723332	1.01714	0.0776418	0.151181	SM(41:1) (a)	0.851941	0.659781	1.10007	0.219189	0.434149
SM(43:1)	0.697801	0.544946	0.893532	0.00433913	0.0215162	SM(43:1)	0.702678	0.583681	0.845936	0.000193464	0.00148758	SM(43:1)	0.709016	0.535473	0.938802	0.0163545	0.0853736
SM(43:2) (b)	1.6036	1.23732	2.07831	0.00035746	0.00432755	SM(43:2) (b)	1.21843	1.01363	1.46461	0.0353666	0.0863675	SM(43:2) (b)	0.922004	0.710047	1.19723	0.542316	0.726701
SM(d16:1/19:0)	1.3361	1.04621	1.7063	0.0202307	0.0661567	SM(d16:1/19:0)	1.23656	1.03478	1.47768	0.0194801	0.055074	SM(d16:1/19:0)	1.13298	0.873598	1.46937	0.346585	0.555512
SM(d16:1/23:0)/SM(d17:1/22:0)	0.561931	0.42606	0.741131	4.4786e-05	0.000849442	SM(d16:1/23:0)/SM(d17:1/22:0)	0.679738	0.552195	0.836739	0.000271395	0.00186053	SM(d16:1/23:0)/SM(d17:1/22:0)	0.869159	0.634574	1.19047	0.382272	0.579776
SM(d16:1/24:1)	1.12303	0.874864	1.44159	0.362453	0.50548	SM(d16:1/24:1)	0.966877	0.805728	1.16026	0.717278	0.792488	SM(d16:1/24:1)	0.814961	0.624101	1.06419	0.132833	0.327289
SM(d17:1/14:0)	1.22913	0.95076	1.58901	0.115345	0.22888	SM(d17:1/14:0)	1.174	0.972631	1.41706	0.0947328	0.177061	SM(d17:1/14:0)	1.11317	0.844259	1.46774	0.447277	0.638278
SM(d17:1/16:0)	1.03702	0.77972	1.37924	0.802692	0.873136	SM(d17:1/16:0)	1.01456	0.822445	1.25156	0.892626	0.926114	SM(d17:1/16:0)	0.988619	0.724973	1.34814	0.942338	0.964098
SM(d17:1/24:1)	1.59121	1.23054	2.05759	0.000397298	0.00452125	SM(d17:1/24:1)	1.20173	0.996441	1.44932	0.0545185	0.118401	SM(d17:1/24:1)	0.874371	0.665092	1.1495	0.336145	0.551173
SM(d18:0/14:0)	0.827907	0.627085	1.09304	0.182743	0.312254	SM(d18:0/14:0)	0.882232	0.7242	1.07475	0.213426	0.320853	SM(d18:0/14:0)	0.941278	0.711051	1.24605	0.672392	0.810575
SM(d18:0/16:0)	0.756334	0.570471	1.00275	0.0522712	0.132778	SM(d18:0/16:0)	0.766858	0.622456	0.944758	0.0126361	0.0374475	SM(d18:0/16:0)	0.779773	0.57189	1.06322	0.115841	0.295578
SM(d18:0/22:0)	0.479226	0.367413	0.625067	5.74702e-08	8.17513e-06	SM(d18:0/22:0)	0.603339	0.498658	0.729995	2.02e-07	6.78e-06	SM(d18:0/22:0)	0.770061	0.585816	1.01225	0.0611081	0.194249
SM(d18:1/14:0)/SM(d16:1/16:0)	0.742708	0.550481	1.00206	0.0515905	0.131637	SM(d18:1/14:0)/SM(d16:1/16:0)	0.833894	0.675419	1.02955	0.0911854	0.172374	SM(d18:1/14:0)/SM(d16:1/16:0)	0.934227	0.694405	1.25688	0.653075	0.805451
SM(d18:1/16:0)	1.14629	0.823352	1.59588	0.418697	0.561883	SM(d18:1/16:0)	1.12169	0.872516	1.44203	0.370259	0.498458	SM(d18:1/16:0)	1.08908	0.740353	1.60206	0.66477	0.809266
SM(d18:1/17:0)/SM(d17:1/18:0)	1.34892	1.05374	1.72679	0.0175277	0.0619458	SM(d18:1/17:0)/SM(d17:1/18:0)	1.20242	1.00319	1.44122	0.0461056	0.104339	SM(d18:1/17:0)/SM(d17:1/18:0)	1.0517	0.805632	1.37293	0.710861	0.839083
SM(d18:1/18:0)/SM(d16:1/20:0)	1.24279	0.945166	1.63413	0.119654	0.23329	SM(d18:1/18:0)/SM(d16:1/20:0)	1.21779	0.995722	1.48939	0.0550779	0.118709	SM(d18:1/18:0)/SM(d16:1/20:0)	1.18899	0.883367	1.60036	0.253489	0.459348
SM(d18:1/20:0)/SM(d16:1/22:0)	0.690266	0.512298	0.93006	0.0148255	0.0545485	SM(d18:1/20:0)/SM(d16:1/22:0)	0.76981	0.618993	0.957374	0.0186947	0.0534538	SM(d18:1/20:0)/SM(d16:1/22:0)	0.872638	0.633862	1.20136	0.40358	0.601011
SM(d18:1/22:0)/SM(d16:1/24:0)	0.412747	0.288826	0.589837	1.18437e-06	6.12643e-05	SM(d18:1/22:0)/SM(d16:1/24:0)	0.561863	0.438511	0.719913	5.15e-06	8.58e-05	SM(d18:1/22:0)/SM(d16:1/24:0)	0.748676	0.530536	1.05651	0.0995199	0.268373
SM(d18:1/23:0)/SM(d17:1/24:0)	0.383899	0.272939	0.539969	3.78331e-08	7.17567e-06	SM(d18:1/23:0)/SM(d17:1/24:0)	0.512925	0.40023	0.657352	1.33e-07	5.62e-06	SM(d18:1/23:0)/SM(d17:1/24:0)	0.71012	0.494713	1.01932	0.06342	0.198275
SM(d18:1/24:0)	0.391139	0.280474	0.545469	3.16681e-08	7.17567e-06	SM(d18:1/24:0)	0.481028	0.38167	0.606252	5.66e-10	6.44e-08	SM(d18:1/24:0)	0.584017	0.423202	0.805942	0.00106455	0.0155315
SM(d18:1/24:1)	1.57595	1.21717	2.0405	0.000558432	0.00557452	SM(d18:1/24:1)	1.14769	0.947946	1.38951	0.157945	0.257353	SM(d18:1/24:1)	0.781591	0.588155	1.03865	0.0893894	0.253015
SM(d18:2/14:0)	1.05914	0.778332	1.44126	0.714685	0.813311	SM(d18:2/14:0)	1.16705	0.929313	1.4656	0.18378	0.288074	SM(d18:2/14:0)	1.31195	0.93535	1.84018	0.115756	0.295578
SM(d18:2/16:0)	0.682038	0.496503	0.936904	0.0181599	0.0622469	SM(d18:2/16:0)	0.841157	0.664509	1.06476	0.150368	0.248719	SM(d18:2/16:0)	1.0883	0.765461	1.54731	0.637411	0.795366
SM(d18:2/17:0)	1.16082	0.898258	1.50013	0.254345	0.392201	SM(d18:2/17:0)	1.19756	0.988169	1.45132	0.0659699	0.134541	SM(d18:2/17:0)	1.24636	0.932318	1.66618	0.137056	0.330443
SM(d18:2/18:0)	1.32051	1.00751	1.73074	0.0439841	0.116948	SM(d18:2/18:0)	1.33841	1.09316	1.63867	0.004765	0.01788	SM(d18:2/18:0)	1.36151	1.00353	1.84718	0.0474047	0.175151
SM(d18:2/18:1)	1.35579	1.04679	1.756	0.0210799	0.0678127	SM(d18:2/18:1)	1.55003	1.28268	1.8731	5.69e-06	9e-05	SM(d18:2/18:1)	1.80901	1.37016	2.38842	2.89558e-05	0.00226318
SM(d18:2/20:0)	1.17362	0.908151	1.5167	0.221093	0.355373	SM(d18:2/20:0)	1.23096	1.00935	1.50123	0.0401827	0.0941381	SM(d18:2/20:0)	1.32191	0.96617	1.80863	0.0810152	0.236398
SM(d18:2/22:0)	0.650668	0.479825	0.882339	0.00568275	0.0262885	SM(d18:2/22:0)	0.850914	0.680895	1.06339	0.155726	0.254622	SM(d18:2/22:0)	1.15951	0.836029	1.60815	0.375167	0.575391
SM(d18:2/23:0)	0.582009	0.433088	0.782139	0.00033121	0.00409692	SM(d18:2/23:0)	0.749239	0.598378	0.938135	0.0118456	0.0360437	SM(d18:2/23:0)	1.06002	0.749671	1.49884	0.741561	0.847285
SM(d18:2/24:0)	0.579815	0.42477	0.791452	0.000596406	0.00565592	SM(d18:2/24:0)	0.692969	0.552544	0.869082	0.00150102	0.00716539	SM(d18:2/24:0)	0.847026	0.608833	1.17841	0.32437	0.536531
SM(d19:1/24:1)	1.39241	1.12632	1.72138	0.00221861	0.0132883	SM(d19:1/24:1)	1.13777	0.972784	1.33075	0.106355	0.190902	SM(d19:1/24:1)	0.89271	0.707566	1.1263	0.338542	0.551173
PC(28:0)	1.20221	0.976296	1.4804	0.0828984	0.186159	PC(28:0)	1.1771	1.00384	1.38026	0.0447335	0.102635	PC(28:0)	1.14257	0.892332	1.46298	0.290619	0.50766
PC(14:0_16:0)	1.16309	0.928581	1.45683	0.188495	0.32016	PC(14:0_16:0)	1.09903	0.92506	1.30572	0.28281	0.407389	PC(14:0_16:0)	1.01446	0.776184	1.32587	0.91631	0.95871
PC(31:0) (a)	1.2423	0.99667	1.54846	0.0535671	0.135465	PC(31:0) (a)	1.16673	0.990141	1.3748	0.0655232	0.134541	PC(31:0) (a)	1.0789	0.843627	1.3798	0.545097	0.726701
PC(31:0) (b)	1.33744	1.09498	1.63358	0.0043839	0.0215162	PC(31:0) (b)	1.24256	1.0649	1.44985	0.00580038	0.0206276	PC(31:0) (b)	1.11524	0.875137	1.42121	0.377916	0.578049
PC(16:0_16:0)	1.14985	0.893281	1.48012	0.278388	0.41685	PC(16:0_16:0)	1.03435	0.850836	1.25745	0.734653	0.806983	PC(16:0_16:0)	0.883435	0.64913	1.20231	0.430566	0.62498
PC(32:1)	1.41141	1.10787	1.79812	0.00528404	0.0248481	PC(32:1)	1.27325	1.06282	1.52534	0.00876608	0.0288318	PC(32:1)	1.11883	0.853015	1.46749	0.417183	0.611797
PC(32:2)	1.01216	0.783529	1.3075	0.926298	0.951378	PC(32:2)	1.14572	0.944552	1.38973	0.167304	0.267404	PC(32:2)	1.34913	1.00548	1.81021	0.0458848	0.172904
PC(33:0) (a)	1.48478	1.16647	1.88995	0.00132376	0.00991077	PC(33:0) (a)	1.25677	1.05488	1.49731	0.0105296	0.0330457	PC(33:0) (a)	1.04391	0.809286	1.34654	0.740777	0.847285
PC(33:0) (b)	1.23059	1.0033	1.50937	0.046415	0.122269	PC(33:0) (b)	1.16703	0.994011	1.37017	0.0592102	0.12432	PC(33:0) (b)	1.07126	0.826416	1.38864	0.603124	0.766021
PC(33:1)	1.77338	1.37592	2.28567	9.65585e-06	0.000305232	PC(33:1)	1.48701	1.23553	1.78968	2.7e-05	0.000341296	PC(33:1)	1.21622	0.92741	1.59498	0.157015	0.358801
PC(33:2)	1.21473	0.942232	1.56604	0.133386	0.251314	PC(33:2)	1.33186	1.09739	1.61643	0.00372353	0.0149203	PC(33:2)	1.51326	1.12197	2.04102	0.00664835	0.0478459
PC(16:0_18:0)	0.704615	0.524634	0.94634	0.0199918	0.0657534	PC(16:0_18:0)	0.830095	0.665888	1.03479	0.0977495	0.179998	PC(16:0_18:0)	1.0213	0.732978	1.42303	0.900898	0.949902
PC(16:0_18:1)	1.33692	1.03429	1.7281	0.0265929	0.0796388	PC(16:0_18:1)	1.20056	0.989417	1.45677	0.0639982	0.131938	PC(16:0_18:1)	1.04222	0.776514	1.39884	0.783012	0.883996
PC(16:0_18:2)	0.897296	0.709663	1.13454	0.36525	0.508136	PC(16:0_18:2)	1.01836	0.845647	1.22634	0.847865	0.891747	PC(16:0_18:2)	1.26041	0.929525	1.70908	0.136324	0.330078
PC(16:1_18:2)	1.21021	0.943903	1.55165	0.132403	0.250934	PC(16:1_18:2)	1.30002	1.07605	1.57059	0.00653167	0.0228008	PC(16:1_18:2)	1.43441	1.07187	1.91955	0.0152267	0.0830536
PC(16:0_18:3) (a)	1.23422	0.973964	1.56402	0.0815671	0.184907	PC(16:0_18:3) (a)	1.29532	1.07075	1.56698	0.00772926	0.0264937	PC(16:0_18:3) (a)	1.41492	1.02725	1.94888	0.0336195	0.1417
PC(16:0_18:3) (b)	0.97268	0.762877	1.24018	0.823174	0.882083	PC(16:0_18:3) (b)	1.11273	0.918306	1.34833	0.275626	0.398049	PC(16:0_18:3) (b)	1.39212	1.01745	1.90474	0.0386241	0.154768
PC(14:0_20:4)	0.878782	0.692185	1.11568	0.288641	0.427699	PC(14:0_20:4)	0.938225	0.785502	1.12064	0.481771	0.613261	PC(14:0_20:4)	1.01772	0.779973	1.32793	0.897063	0.948982
PC(34:5)	0.8088	0.646181	1.01234	0.0639004	0.153415	PC(34:5)	0.775231	0.654956	0.917593	0.00307816	0.0125105	PC(34:5)	0.73385	0.568471	0.94734	0.0175382	0.0907203
PC(15-MHDA_18:1)	1.70268	1.35507	2.13946	4.92316e-06	0.000177031	PC(15-MHDA_18:1)	1.41034	1.19439	1.66534	5.02e-05	0.000528493	PC(15-MHDA_18:1)	1.14072	0.895219	1.45355	0.286959	0.503949
PC(17:0_18:1)	1.62309	1.26666	2.0798	0.000128847	0.00198146	PC(17:0_18:1)	1.37757	1.14657	1.65511	0.000624851	0.00366536	PC(17:0_18:1)	1.12917	0.859398	1.48362	0.383121	0.579776
PC(15-MHDA_18:2)	1.39413	1.0878	1.78672	0.00866984	0.0376575	PC(15-MHDA_18:2)	1.30227	1.08678	1.56049	0.00421354	0.0164213	PC(15-MHDA_18:2)	1.20536	0.925414	1.56999	0.166008	0.363302
PC(17:0_18:2)	1.0299	0.809594	1.31015	0.810401	0.873754	PC(17:0_18:2)	1.11657	0.929729	1.34097	0.237934	0.354176	PC(17:0_18:2)	1.24778	0.940967	1.65463	0.124195	0.312685
PC(17:1_18:2)	1.28828	1.0343	1.60463	0.0237575	0.0730705	PC(17:1_18:2)	1.2816	1.07807	1.52356	0.00492447	0.0183139	PC(17:1_18:2)	1.27076	0.959798	1.68248	0.0942413	0.259278
PC(15:0_20:3)	1.3442	1.06131	1.70249	0.014145	0.0540169	PC(15:0_20:3)	1.32176	1.10385	1.58269	0.00240566	0.0105044	PC(15:0_20:3)	1.29123	0.977435	1.70577	0.0719665	0.2181
PC(15:0_20:4)	1.13026	0.904878	1.41178	0.280534	0.417863	PC(15:0_20:4)	1.12954	0.957012	1.33318	0.149747	0.248414	PC(15:0_20:4)	1.12864	0.880227	1.44717	0.340009	0.551173
PC(35:5)	0.923419	0.740397	1.15168	0.479615	0.621642	PC(35:5)	0.822199	0.695627	0.971802	0.0217121	0.0588294	PC(35:5)	0.703711	0.544914	0.908782	0.00707981	0.049127
PC(18:0_18:1)	1.05098	0.821345	1.34482	0.692619	0.804286	PC(18:0_18:1)	1.05836	0.87505	1.28008	0.558858	0.678595	PC(18:0_18:1)	1.06931	0.793009	1.44189	0.660371	0.808515
PC(18:1_18:1)	1.1652	0.932553	1.45588	0.178471	0.308662	PC(18:1_18:1)	1.18712	0.994213	1.41746	0.05798	0.123099	PC(18:1_18:1)	1.22607	0.914574	1.64366	0.17292	0.368912
PC(18:0_18:2)	0.655528	0.504441	0.851868	0.00158087	0.0113971	PC(18:0_18:2)	0.856365	0.700419	1.04703	0.130564	0.223768	PC(18:0_18:2)	1.25543	0.917626	1.71758	0.154897	0.356828
PC(18:1_18:2)	1.13826	0.916662	1.41343	0.241078	0.376851	PC(18:1_18:2)	1.17338	0.987158	1.39473	0.0697686	0.140277	PC(18:1_18:2)	1.23766	0.929021	1.64885	0.145134	0.341244
PC(16:0_20:3) (a)	1.08102	0.83903	1.39279	0.546825	0.681029	PC(16:0_20:3) (a)	1.2527	1.03021	1.52324	0.0239268	0.0630295	PC(16:0_20:3) (a)	1.55616	1.14431	2.11624	0.0048104	0.0391017
PC(16:0_20:3) (b)	1.10698	0.891268	1.37491	0.358045	0.500559	PC(16:0_20:3) (b)	1.14964	0.970121	1.36238	0.107438	0.192038	PC(16:0_20:3) (b)	1.22078	0.929003	1.60421	0.152274	0.352212
PC(18:2_18:2)	0.779215	0.618771	0.981262	0.0339377	0.0970379	PC(18:2_18:2)	0.888549	0.742433	1.06342	0.197347	0.302669	PC(18:2_18:2)	1.08853	0.817229	1.4499	0.561914	0.742143
PC(16:0_20:4)	0.95602	0.774079	1.18072	0.676252	0.790118	PC(16:0_20:4)	0.95588	0.814181	1.12224	0.581491	0.693645	PC(16:0_20:4)	0.955688	0.746605	1.22332	0.718994	0.841785
PC(16:1_20:4)	1.08262	0.84924	1.38013	0.52164	0.661053	PC(16:1_20:4)	1.05792	0.883481	1.26679	0.540262	0.665388	PC(16:1_20:4)	1.0284	0.785976	1.34559	0.838222	0.911948
PC(16:0_20:5)	0.812635	0.650554	1.0151	0.0675522	0.158831	PC(16:0_20:5)	0.734725	0.620586	0.869856	0.000345392	0.00225894	PC(16:0_20:5)	0.640717	0.494382	0.830365	0.000764796	0.0131869
PC(36:6) (a)	0.906294	0.724236	1.13412	0.389796	0.530608	PC(36:6) (a)	0.833286	0.702945	0.987796	0.0355979	0.0865608	PC(36:6) (a)	0.743651	0.572799	0.965464	0.026155	0.120994
PC(14:0_22:6)	0.778489	0.623185	0.972495	0.0274071	0.0816474	PC(14:0_22:6)	0.78278	0.660792	0.927288	0.00460588	0.0177078	PC(14:0_22:6)	0.788738	0.607361	1.02428	0.0750652	0.224354
PC(15-MHDA_20:4)	1.20731	0.964723	1.51089	0.0997274	0.208621	PC(15-MHDA_20:4)	1.18877	1.00562	1.40528	0.042797	0.0993937	PC(15-MHDA_20:4)	1.16593	0.906929	1.4989	0.230999	0.445555
PC(17:0_20:4)	1.05721	0.856608	1.30479	0.604295	0.731583	PC(17:0_20:4)	1.06144	0.904507	1.24559	0.465128	0.598774	PC(17:0_20:4)	1.06725	0.834239	1.36535	0.60452	0.766084
PC(15:0_22:6)	0.972174	0.789491	1.19713	0.790445	0.868269	PC(15:0_22:6)	0.878756	0.747794	1.03265	0.116475	0.203171	PC(15:0_22:6)	0.754653	0.584488	0.974359	0.0308311	0.133915
PC(38:2)	0.9376	0.720588	1.21997	0.631437	0.753224	PC(38:2)	0.92686	0.757289	1.1344	0.461266	0.596501	PC(38:2)	0.911675	0.665189	1.2495	0.565298	0.742852
PC(18:0_20:3)	0.858025	0.668126	1.1019	0.230245	0.366973	PC(18:0_20:3)	0.893883	0.739828	1.08002	0.245082	0.361273	PC(18:0_20:3)	0.944109	0.707106	1.26055	0.696557	0.83075
PC(18:1_20:3)	1.13297	0.90412	1.41975	0.278161	0.41685	PC(18:1_20:3)	1.14841	0.963775	1.36841	0.12177	0.210599	PC(18:1_20:3)	1.17229	0.887493	1.54848	0.262945	0.471974
PC(38:4) (b)	1.23808	0.964721	1.58891	0.0933798	0.202027	PC(38:4) (b)	1.40846	1.16668	1.70035	0.000364782	0.00233214	PC(38:4) (b)	1.67086	1.25378	2.22669	0.00045909	0.0096749
PC(18:0_20:4)	0.777414	0.625287	0.966553	0.0234395	0.0724841	PC(18:0_20:4)	0.889205	0.753452	1.04942	0.164737	0.26479	PC(18:0_20:4)	1.06946	0.828542	1.38042	0.606093	0.766371
PC(38:5) (a)	1.04298	0.839299	1.29609	0.704237	0.807929	PC(38:5) (a)	1.09917	0.931732	1.2967	0.262113	0.3834	PC(38:5) (a)	1.1813	0.915781	1.52379	0.199601	0.406521
PC(38:5) (b)	0.797349	0.63541	1.00056	0.050564	0.130439	PC(38:5) (b)	0.863767	0.728501	1.02415	0.0919128	0.173174	PC(38:5) (b)	0.957479	0.740053	1.23878	0.74092	0.847285
PC(38:6) (a)	0.729439	0.589164	0.903113	0.00378877	0.0192483	PC(38:6) (a)	0.770661	0.647878	0.916714	0.00325994	0.0131554	PC(38:6) (a)	0.857575	0.636729	1.15502	0.311843	0.526524
PC(16:0_22:6)	0.79256	0.640302	0.981024	0.0326779	0.0949343	PC(16:0_22:6)	0.736052	0.625365	0.866329	0.000228001	0.00166324	PC(16:0_22:6)	0.663579	0.515488	0.854213	0.00145759	0.0188493
PC(18:2_20:5)	0.656585	0.512037	0.841938	0.000912641	0.00755949	PC(18:2_20:5)	0.634691	0.528047	0.762873	1.27e-06	2.9e-05	PC(18:2_20:5)	0.609196	0.463469	0.800742	0.000380756	0.00866601
PC(16:1_22:6)	0.877446	0.694323	1.10886	0.273635	0.414091	PC(16:1_22:6)	0.835755	0.700651	0.99691	0.0461079	0.104339	PC(16:1_22:6)	0.784055	0.599674	1.02513	0.0753104	0.224354
PC(38:7) (c)	0.998869	0.787888	1.26635	0.992541	0.993561	PC(38:7) (c)	1.07957	0.905506	1.2871	0.393387	0.521765	PC(38:7) (c)	1.18673	0.913329	1.54196	0.200045	0.406521
PC(39:5) (a)	1.29547	1.04252	1.60979	0.019506	0.0649058	PC(39:5) (a)	1.19078	1.01164	1.40165	0.0358042	0.0866919	PC(39:5) (a)	1.06815	0.834621	1.36703	0.600425	0.765093
PC(39:5) (b)	1.18346	0.958691	1.46093	0.117012	0.230195	PC(39:5) (b)	1.08745	0.925212	1.27813	0.309148	0.431141	PC(39:5) (b)	0.963567	0.749054	1.23951	0.772694	0.875822
PC(15-MHDA_22:6)	0.99015	0.807285	1.21444	0.924299	0.951042	PC(15-MHDA_22:6)	0.925649	0.792129	1.08168	0.330989	0.454909	PC(15-MHDA_22:6)	0.842768	0.662318	1.07238	0.164062	0.36222
PC(17:0_22:6)	0.939096	0.766918	1.14993	0.543129	0.679936	PC(17:0_22:6)	0.885008	0.757637	1.03379	0.123364	0.21271	PC(17:0_22:6)	0.812985	0.638059	1.03587	0.093947	0.259278
PC(18:0_22:4)	1.03788	0.812093	1.32645	0.766421	0.850261	PC(18:0_22:4)	1.19102	0.99389	1.42726	0.0582771	0.12327	PC(18:0_22:4)	1.40355	1.07364	1.83484	0.0131476	0.0755656
PC(18:0_22:5) (n3)/PC(20:1_20:4)	0.90913	0.733445	1.1269	0.384545	0.525977	PC(18:0_22:5) (n3)/PC(20:1_20:4)	0.935017	0.792884	1.10263	0.424475	0.560386	PC(18:0_22:5) (n3)/PC(20:1_20:4)	0.973506	0.752583	1.25928	0.837991	0.911948
PC(18:0_22:5) (n6)	1.08329	0.854184	1.37384	0.509312	0.649772	PC(18:0_22:5) (n6)	1.21803	1.0168	1.45909	0.032287	0.0802241	PC(18:0_22:5) (n6)	1.42979	1.08296	1.8877	0.0116616	0.0684067
PC(18:0_22:6)	0.717524	0.581183	0.88585	0.00201988	0.0125964	PC(18:0_22:6)	0.710687	0.604911	0.834958	3.27e-05	0.000379699	PC(18:0_22:6)	0.701168	0.546029	0.900386	0.00539549	0.042154
PC(40:7) (a)	0.942476	0.747181	1.18882	0.617016	0.742245	PC(40:7) (a)	0.925352	0.776838	1.10226	0.384741	0.5151	PC(40:7) (a)	0.903344	0.692325	1.17868	0.453932	0.639883
PC(18:1_22:6) (a)	0.954594	0.781067	1.16667	0.649842	0.767276	PC(18:1_22:6) (a)	0.960611	0.82279	1.12152	0.611039	0.716868	PC(18:1_22:6) (a)	0.969552	0.759924	1.23701	0.803533	0.891248
PC(18:1_22:6) (b)	1.04941	0.85195	1.29263	0.650224	0.767276	PC(18:1_22:6) (b)	1.20711	1.02942	1.41547	0.0205084	0.0561023	PC(18:1_22:6) (b)	1.4687	1.14757	1.8797	0.00226269	0.0257495
PC(40:8)	0.612741	0.470132	0.798607	0.000290353	0.00384211	PC(40:8)	0.68819	0.56774	0.834195	0.000140788	0.00117806	PC(40:8)	0.78342	0.592165	1.03645	0.0873919	0.24863
PC(O-16:0/16:0)	1.06286	0.850726	1.32788	0.591484	0.723772	PC(O-16:0/16:0)	1.09747	0.922681	1.30537	0.293339	0.417275	PC(O-16:0/16:0)	1.15322	0.874369	1.52101	0.312776	0.526537
PC(O-32:1)	1.13103	0.905927	1.41207	0.276838	0.416721	PC(O-32:1)	1.1331	0.951738	1.34901	0.160275	0.258568	PC(O-32:1)	1.13644	0.85711	1.50681	0.374173	0.575391
PC(O-32:2)	0.505335	0.389316	0.655929	2.91485e-07	2.76425e-05	PC(O-32:2)	0.698009	0.582157	0.836917	0.00010334	0.000908263	PC(O-32:2)	0.945224	0.734156	1.21697	0.662158	0.808515
PC(O-34:1)	1.15391	0.897334	1.48386	0.264535	0.404624	PC(O-34:1)	1.10508	0.912423	1.33841	0.306648	0.430822	PC(O-34:1)	1.04095	0.774495	1.39909	0.79019	0.884396
PC(O-34:2)	0.635568	0.506194	0.798007	9.49642e-05	0.001572	PC(O-34:2)	0.749294	0.6337	0.885972	0.000734837	0.00413982	PC(O-34:2)	0.910421	0.710758	1.16617	0.457495	0.639883
PC(O-34:4)	0.490558	0.370767	0.649053	6.1641e-07	4.38421e-05	PC(O-34:4)	0.649128	0.538952	0.781828	5.28e-06	8.58e-05	PC(O-34:4)	0.809926	0.631485	1.03879	0.0968575	0.263693
PC(O-35:4)	0.680596	0.544193	0.851188	0.000746445	0.0067417	PC(O-35:4)	0.723258	0.614727	0.850949	9.39e-05	0.000862132	PC(O-35:4)	0.774245	0.611021	0.981072	0.0341585	0.142913
PC(O-36:0)	0.816251	0.646001	1.03137	0.088906	0.194567	PC(O-36:0)	0.934803	0.780242	1.11998	0.464691	0.598774	PC(O-36:0)	1.14274	0.859636	1.51909	0.358267	0.563132
PC(O-18:0/18:1)	0.788185	0.620806	1.00069	0.0506628	0.130439	PC(O-18:0/18:1)	1.05518	0.876283	1.27061	0.570916	0.68534	PC(O-18:0/18:1)	1.65179	1.22875	2.22047	0.000885223	0.0148145
PC(O-18:1/18:1)	0.972255	0.766583	1.23311	0.816514	0.876842	PC(O-18:1/18:1)	1.08467	0.900219	1.30692	0.392746	0.521765	PC(O-18:1/18:1)	1.29184	0.956628	1.74452	0.0947799	0.259278
PC(O-18:0/18:2)	0.773726	0.611423	0.979113	0.0327014	0.0949343	PC(O-18:0/18:2)	0.988062	0.822825	1.18648	0.897652	0.926114	PC(O-18:0/18:2)	1.43518	1.07294	1.91972	0.0149176	0.0824091
PC(O-18:1/18:2)	0.769396	0.613745	0.96452	0.0230105	0.0723369	PC(O-18:1/18:2)	0.912868	0.766265	1.08752	0.307412	0.430831	PC(O-18:1/18:2)	1.17963	0.894438	1.55576	0.24202	0.453237
PC(O-16:0/20:3)	0.933365	0.75454	1.15457	0.525112	0.663975	PC(O-16:0/20:3)	1.04804	0.889605	1.2347	0.574703	0.688434	PC(O-16:0/20:3)	1.24156	0.960005	1.60569	0.0991613	0.268373
PC(O-16:0/20:4)	0.661476	0.52418	0.834734	0.00049783	0.00515028	PC(O-16:0/20:4)	0.755253	0.637267	0.895083	0.00119976	0.00609523	PC(O-16:0/20:4)	0.878704	0.685294	1.1267	0.307979	0.526247
PC(O-36:5)	0.592759	0.467937	0.750877	1.45797e-05	0.000360688	PC(O-36:5)	0.584889	0.490468	0.697488	2.36e-09	1.8e-07	PC(O-36:5)	0.575243	0.441879	0.748858	3.97193e-05	0.00239688
PC(O-18:0/20:4)	0.778217	0.62654	0.966613	0.0233901	0.0724841	PC(O-18:0/20:4)	0.977154	0.828655	1.15227	0.783474	0.841303	PC(O-18:0/20:4)	1.33491	1.03569	1.72058	0.0256911	0.119822
PC(O-38:5)	0.77164	0.624592	0.953306	0.016247	0.0584479	PC(O-38:5)	0.895015	0.761822	1.05149	0.177272	0.280188	PC(O-38:5)	1.09923	0.857051	1.40985	0.456191	0.639883
PC(O-16:0/22:6)	0.608554	0.487245	0.760065	1.19373e-05	0.000352849	PC(O-16:0/22:6)	0.640839	0.542361	0.757198	1.72e-07	6.12e-06	PC(O-16:0/22:6)	0.685013	0.532178	0.88174	0.00331281	0.0314165
PC(O-40:5)	0.984939	0.804158	1.20636	0.883383	0.926423	PC(O-40:5)	1.13084	0.962073	1.3292	0.135932	0.231292	PC(O-40:5)	1.43839	1.10067	1.87974	0.0077563	0.0501516
PC(O-18:0/22:6)	0.635549	0.510322	0.791505	5.15769e-05	0.000946686	PC(O-18:0/22:6)	0.777313	0.658145	0.91806	0.00300824	0.0124036	PC(O-18:0/22:6)	1.02084	0.790822	1.31775	0.874205	0.935005
PC(O-40:7) (a)	0.741119	0.597462	0.919316	0.00642555	0.029485	PC(O-40:7) (a)	0.722881	0.612188	0.85359	0.000129811	0.00111913	PC(O-40:7) (a)	0.696899	0.536717	0.904887	0.00672702	0.0478459
PC(O-40:7) (b)	0.825164	0.674606	1.00932	0.0615229	0.149601	PC(O-40:7) (b)	0.960981	0.815977	1.13175	0.633418	0.729585	PC(O-40:7) (b)	1.29046	0.975104	1.7078	0.07448	0.224228
PC(P-16:0/16:0)	0.972201	0.774247	1.22077	0.808231	0.873754	PC(P-16:0/16:0)	1.04241	0.877249	1.23867	0.636961	0.732183	PC(P-16:0/16:0)	1.14513	0.879153	1.49159	0.314929	0.528195
PC(P-16:0/16:1)	1.1909	0.930396	1.52434	0.16539	0.297806	PC(P-16:0/16:1)	1.17654	0.971853	1.42433	0.0954722	0.177061	PC(P-16:0/16:1)	1.15537	0.854208	1.56271	0.348608	0.55643
PC(P-16:0/18:0)	0.908414	0.694216	1.1887	0.483867	0.622896	PC(P-16:0/18:0)	1.11407	0.907841	1.36715	0.301014	0.425005	PC(P-16:0/18:0)	1.47583	1.07633	2.02363	0.0156622	0.0834234
PC(P-16:0/18:1)	1.33137	0.992362	1.78618	0.0562802	0.140454	PC(P-16:0/18:1)	1.32958	1.06382	1.66173	0.0122895	0.0369984	PC(P-16:0/18:1)	1.32715	0.942368	1.86905	0.105188	0.279627
PC(P-16:0/18:2)	0.609177	0.459454	0.80769	0.000573034	0.00559325	PC(P-16:0/18:2)	0.818723	0.672835	0.996244	0.0457617	0.104339	PC(P-16:0/18:2)	1.08042	0.822125	1.41986	0.578972	0.747743
PC(P-16:0/18:3)	1.04201	0.827759	1.31171	0.726041	0.820772	PC(P-16:0/18:3)	0.988582	0.830139	1.17727	0.897477	0.926114	PC(P-16:0/18:3)	0.920397	0.703863	1.20355	0.544416	0.726701
PC(P-15:0/20:4) (a)	0.926362	0.762067	1.12608	0.442534	0.584227	PC(P-15:0/20:4) (a)	0.903925	0.778451	1.04962	0.185242	0.288774	PC(P-15:0/20:4) (a)	0.873103	0.692161	1.10135	0.252091	0.459348
PC(P-15:0/20:4) (b)	0.797653	0.642046	0.990974	0.0411626	0.111531	PC(P-15:0/20:4) (b)	0.789686	0.673062	0.926517	0.00377781	0.0149746	PC(P-15:0/20:4) (b)	0.780352	0.616199	0.988234	0.0395686	0.157444
PC(P-18:1/18:1)	1.31173	0.993879	1.73122	0.0552844	0.138576	PC(P-18:1/18:1)	1.28273	1.03914	1.58343	0.0204859	0.0561023	PC(P-18:1/18:1)	1.24437	0.9005	1.71954	0.185211	0.383218
PC(P-18:0/18:2)	0.761137	0.584039	0.991936	0.0433914	0.115914	PC(P-18:0/18:2)	0.96183	0.792011	1.16806	0.694577	0.776452	PC(P-18:0/18:2)	1.26317	0.949154	1.68108	0.109126	0.286141
PC(P-36:3)	0.8302	0.643405	1.07122	0.152448	0.280722	PC(P-36:3)	0.89258	0.738421	1.07892	0.240099	0.355771	PC(P-36:3)	0.976389	0.735221	1.29666	0.868877	0.93388
PC(P-16:0/20:4)	0.693587	0.544256	0.883892	0.00309927	0.0169566	PC(P-16:0/20:4)	0.753814	0.632397	0.898544	0.00161114	0.00751425	PC(P-16:0/20:4)	0.826396	0.640546	1.06617	0.142363	0.337519
PC(P-17:0/20:4) (a)	1.0204	0.817105	1.27428	0.858584	0.907371	PC(P-17:0/20:4) (a)	0.943968	0.800749	1.1128	0.49217	0.622321	PC(P-17:0/20:4) (a)	0.858789	0.672267	1.09706	0.223028	0.43911
PC(P-17:0/20:4) (b)	0.828477	0.662466	1.03609	0.0990943	0.208511	PC(P-17:0/20:4) (b)	0.841162	0.71371	0.991374	0.0390799	0.0930155	PC(P-17:0/20:4) (b)	0.856294	0.672086	1.09099	0.209355	0.420419
PC(P-18:0/20:4)	0.708148	0.557633	0.899288	0.00464447	0.0223958	PC(P-18:0/20:4)	0.829191	0.696745	0.986814	0.034902	0.0856002	PC(P-18:0/20:4)	0.990993	0.768728	1.27752	0.944334	0.964098
PC(P-38:5) (a)	0.684185	0.525773	0.890325	0.0047345	0.0226381	PC(P-38:5) (a)	0.794196	0.654169	0.964195	0.0198887	0.0552034	PC(P-38:5) (a)	0.947746	0.711477	1.26248	0.713737	0.839083
PC(P-38:5) (b)	0.713877	0.554223	0.919522	0.00906439	0.0384899	PC(P-38:5) (b)	0.861747	0.720305	1.03096	0.103811	0.188117	PC(P-38:5) (b)	1.04151	0.807923	1.34262	0.753621	0.85934
PC(P-16:0/22:6)	0.674783	0.5403	0.84274	0.000522846	0.00531249	PC(P-16:0/22:6)	0.656013	0.553481	0.777539	1.16e-06	2.76e-05	PC(P-16:0/22:6)	0.630471	0.484325	0.820718	0.00060703	0.0119104
PC(P-20:0/20:4)	0.87423	0.699678	1.09233	0.236869	0.372316	PC(P-20:0/20:4)	1.02901	0.86611	1.22255	0.745018	0.81006	PC(P-20:0/20:4)	1.31236	0.999763	1.7227	0.0501954	0.180316
PC(P-18:0/22:5)	0.647488	0.501646	0.835729	0.000843236	0.00726972	PC(P-18:0/22:5)	0.85654	0.71054	1.03254	0.104344	0.188282	PC(P-18:0/22:5)	1.18368	0.899627	1.55742	0.228407	0.443397
PC(P-18:0/22:6)	0.658358	0.518862	0.835357	0.000579968	0.00559325	PC(P-18:0/22:6)	0.69956	0.585807	0.835401	7.94e-05	0.000757993	PC(P-18:0/22:6)	0.754684	0.578327	0.98482	0.0382056	0.154177
PC(P-18:1/22:6)	0.71851	0.561944	0.918698	0.00838317	0.0374237	PC(P-18:1/22:6)	0.770398	0.640233	0.927027	0.00573687	0.0205301	PC(P-18:1/22:6)	0.844063	0.637119	1.11822	0.237469	0.453237
LPC(14:0) [sn2]	1.02363	0.840128	1.24722	0.816742	0.876842	LPC(14:0) [sn2]	1.01019	0.866158	1.17818	0.897188	0.926114	LPC(14:0) [sn2]	0.98984	0.774626	1.26485	0.93493	0.964098
LPC(14:0) [sn1]	1.02916	0.844746	1.25383	0.775417	0.855063	LPC(14:0) [sn1]	1.02087	0.875095	1.19093	0.792748	0.846292	LPC(14:0) [sn1]	1.0081	0.78797	1.28972	0.948839	0.964098
LPC(15:0) [sn2]	1.1936	0.977082	1.4581	0.083101	0.186159	LPC(15:0) [sn2]	1.15117	0.98591	1.34414	0.0749898	0.148157	LPC(15:0) [sn2]	1.09048	0.853637	1.39303	0.488117	0.673233
LPC(15:0) [sn1]	1.24652	1.01686	1.52806	0.0339284	0.0970379	LPC(15:0) [sn1]	1.20201	1.0267	1.40724	0.0221569	0.0597501	LPC(15:0) [sn1]	1.13839	0.887453	1.46028	0.307632	0.526247
LPC(16:0) [sn2]	1.01592	0.821572	1.25624	0.884091	0.926423	LPC(16:0) [sn2]	0.948842	0.804674	1.11884	0.532276	0.659918	LPC(16:0) [sn2]	0.855539	0.658756	1.11111	0.242012	0.453237
LPC(16:0) [sn1]	0.998507	0.805018	1.2385	0.989153	0.992642	LPC(16:0) [sn1]	0.951231	0.805366	1.12351	0.556055	0.677505	LPC(16:0) [sn1]	0.885217	0.680986	1.1507	0.362254	0.56735
LPC(16:1) [sn2]	1.31646	1.06937	1.62066	0.00953256	0.0393045	LPC(16:1) [sn2]	1.21231	1.03591	1.41875	0.0164073	0.0473896	LPC(16:1) [sn2]	1.08188	0.850684	1.37591	0.52112	0.705924
LPC(16:1) [sn1]	1.30473	1.06127	1.60404	0.0115909	0.0464423	LPC(16:1) [sn1]	1.29757	1.10798	1.5196	0.00122762	0.00612735	LPC(16:1) [sn1]	1.28754	1.0076	1.64527	0.04333	0.168868
LPC(15-MHDA) [sn2]	1.27886	1.03961	1.57317	0.0199335	0.0657534	LPC(15-MHDA) [sn2]	1.19028	1.01869	1.39078	0.0282955	0.0721979	LPC(15-MHDA) [sn2]	1.08438	0.856422	1.373	0.501102	0.685401
LPC(15-MHDA) [sn1] [104_sn1]	1.29318	1.04922	1.59387	0.0159318	0.05774	LPC(15-MHDA) [sn1] [104_sn1]	1.1926	1.02015	1.3942	0.0270781	0.0700338	LPC(15-MHDA) [sn1] [104_sn1]	1.07666	0.851205	1.36182	0.537814	0.725157
LPC(15-MHDA) [sn1] / LPC(17:0) [sn2]	1.24613	1.01726	1.52649	0.033565	0.0969466	LPC(15-MHDA) [sn1] / LPC(17:0) [sn2]	1.17697	1.00871	1.3733	0.0384321	0.0918818	LPC(15-MHDA) [sn1] / LPC(17:0) [sn2]	1.08847	0.858398	1.38019	0.48412	0.671864
LPC(17:0) [sn1]	1.17025	0.959378	1.42748	0.120921	0.234827	LPC(17:0) [sn1]	1.11801	0.959515	1.30267	0.152676	0.251805	LPC(17:0) [sn1]	1.04632	0.823618	1.32924	0.710779	0.839083
LPC(17:1) [sn2] (a)	1.366	1.1146	1.6741	0.00265106	0.0150845	LPC(17:1) [sn2] (a)	1.18911	1.02026	1.38589	0.0266389	0.0692126	LPC(17:1) [sn2] (a)	0.991695	0.785807	1.25153	0.943999	0.964098
LPC(17:1) (a) [sn1] [104_sn1]	1.3843	1.12875	1.69772	0.0017896	0.0122685	LPC(17:1) (a) [sn1] [104_sn1]	1.21876	1.04431	1.42236	0.0120719	0.0365368	LPC(17:1) (a) [sn1] [104_sn1]	1.02732	0.811031	1.30129	0.823177	0.904224
LPC(17:1) [sn1] (a) / LPC(17:1) [sn2] (b)	1.34769	1.0995	1.65191	0.00406011	0.0204443	LPC(17:1) [sn1] (a) / LPC(17:1) [sn2] (b)	1.20018	1.02948	1.3992	0.0197454	0.055074	LPC(17:1) [sn1] (a) / LPC(17:1) [sn2] (b)	1.0304	0.815844	1.30138	0.801519	0.890751
LPC(17:1) [sn1] (b)	1.16675	0.951643	1.43047	0.138	0.257449	LPC(17:1) [sn1] (b)	1.13065	0.970102	1.31776	0.116062	0.203171	LPC(17:1) [sn1] (b)	1.08547	0.860603	1.36908	0.488656	0.673233
LPC(18:0) [sn2]	0.833578	0.670583	1.03619	0.10106	0.210634	LPC(18:0) [sn2]	0.904439	0.765356	1.0688	0.2384	0.354176	LPC(18:0) [sn2]	1.01658	0.783502	1.319	0.901489	0.949902
LPC(18:0) [sn1]	0.813071	0.652249	1.01355	0.0657189	0.155808	LPC(18:0) [sn1]	0.894112	0.755577	1.05805	0.19255	0.296912	LPC(18:0) [sn1]	1.0214	0.786882	1.32582	0.87358	0.935005
LPC(18:1) [sn2]	1.20502	0.975166	1.48906	0.0841465	0.187029	LPC(18:1) [sn2]	1.10919	0.945871	1.3007	0.202238	0.307683	LPC(18:1) [sn2]	0.99541	0.781558	1.26778	0.97026	0.982345
LPC(18:1) [sn1]	1.22456	0.992936	1.51023	0.0582604	0.142275	LPC(18:1) [sn1]	1.20764	1.03054	1.41517	0.0197113	0.055074	LPC(18:1) [sn1]	1.18538	0.930201	1.51056	0.169133	0.365918
LPC(18:2) [sn2]	0.823983	0.655444	1.03586	0.0972702	0.206518	LPC(18:2) [sn2]	0.856213	0.722123	1.0152	0.0740403	0.147219	LPC(18:2) [sn2]	0.898007	0.695855	1.15889	0.408381	0.601992
LPC(18:2) [sn1]	0.852302	0.683989	1.06203	0.154502	0.282721	LPC(18:2) [sn1]	0.875316	0.741655	1.03307	0.115207	0.202323	LPC(18:2) [sn1]	0.906432	0.70459	1.16609	0.444634	0.638278
LPC(18:3) [sn2] (a)	1.17209	0.951468	1.44388	0.135589	0.253782	LPC(18:3) [sn2] (a)	1.03761	0.885345	1.21607	0.648391	0.739348	LPC(18:3) [sn2] (a)	0.877422	0.687021	1.12059	0.294752	0.510632
LPC(18:3) [sn1] (a)/LPC(18:3) [sn2] (b)	1.12631	0.91926	1.38	0.251093	0.388239	LPC(18:3) [sn1] (a)/LPC(18:3) [sn2] (b)	1.01438	0.868249	1.1851	0.857245	0.899949	LPC(18:3) [sn1] (a)/LPC(18:3) [sn2] (b)	0.87448	0.686602	1.11377	0.277092	0.49117
LPC(18:3) [sn1] (b)	1.03069	0.844918	1.2573	0.765645	0.850261	LPC(18:3) [sn1] (b)	0.974414	0.837021	1.13436	0.738192	0.807262	LPC(18:3) [sn1] (b)	0.900314	0.711131	1.13983	0.38291	0.579776
LPC(19:0) [sn2] (a)	1.24936	1.00999	1.54546	0.0402107	0.109473	LPC(19:0) [sn2] (a)	1.07858	0.919519	1.26515	0.352758	0.48019	LPC(19:0) [sn2] (a)	0.892712	0.701344	1.1363	0.356539	0.563132
LPC(19:0) (a) [sn1] [104_sn1]	1.20156	0.97322	1.48346	0.0877169	0.193453	LPC(19:0) (a) [sn1] [104_sn1]	1.06602	0.910119	1.24863	0.428058	0.563808	LPC(19:0) (a) [sn1] [104_sn1]	0.913813	0.719462	1.16066	0.460053	0.640025
LPC(19:0) [sn1] (a) / LPC(19:0) [sn2] (b)	1.06104	0.857619	1.31272	0.585323	0.717778	LPC(19:0) [sn1] (a) / LPC(19:0) [sn2] (b)	0.997577	0.848024	1.1735	0.976643	0.987051	LPC(19:0) [sn1] (a) / LPC(19:0) [sn2] (b)	0.915389	0.711977	1.17692	0.490506	0.67415
LPC(19:0) [sn1] (b)	0.906502	0.731768	1.12296	0.368917	0.511985	LPC(19:0) [sn1] (b)	0.948155	0.804319	1.11771	0.52593	0.65626	LPC(19:0) [sn1] (b)	1.01156	0.782277	1.30806	0.930135	0.96402
LPC(20:0) [sn2]	0.835674	0.669262	1.04346	0.113084	0.227366	LPC(20:0) [sn2]	0.888218	0.750682	1.05095	0.167277	0.267404	LPC(20:0) [sn2]	0.96427	0.745177	1.24778	0.78203	0.883996
LPC(20:0) [sn1]	0.751807	0.601699	0.939364	0.0120571	0.0473137	LPC(20:0) [sn1]	0.845385	0.71366	1.00142	0.0519488	0.114127	LPC(20:0) [sn1]	0.992993	0.764987	1.28896	0.957867	0.971527
LPC(20:1) [sn2]	1.19674	0.972589	1.47256	0.0896339	0.195409	LPC(20:1) [sn2]	1.06359	0.908652	1.24494	0.442806	0.580546	LPC(20:1) [sn2]	0.905947	0.711313	1.15384	0.423462	0.619409
LPC(20:1) [sn1]	1.21898	0.989788	1.50124	0.0624047	0.151099	LPC(20:1) [sn1]	1.11195	0.949866	1.30168	0.186798	0.289745	LPC(20:1) [sn1]	0.983343	0.772856	1.25115	0.891278	0.94792
LPC(20:2) [sn2]	1.0789	0.868414	1.3404	0.492822	0.632993	LPC(20:2) [sn2]	0.979955	0.83258	1.15342	0.807604	0.855729	LPC(20:2) [sn2]	0.865335	0.676084	1.10756	0.25069	0.459348
LPC(20:2) [sn1]	1.15444	0.936891	1.42251	0.17763	0.308144	LPC(20:2) [sn1]	1.04171	0.8893	1.22024	0.612615	0.717239	LPC(20:2) [sn1]	0.907065	0.711855	1.15581	0.430177	0.62498
LPC(20:3) [sn2]	1.06405	0.859066	1.31795	0.569597	0.701516	LPC(20:3) [sn2]	0.962643	0.820467	1.12946	0.640539	0.734812	LPC(20:3) [sn2]	0.848435	0.667206	1.07889	0.180036	0.37629
LPC(20:3) [sn1]	1.07142	0.874496	1.31268	0.505579	0.647915	LPC(20:3) [sn1]	0.978761	0.839701	1.14085	0.783639	0.841303	LPC(20:3) [sn1]	0.868446	0.687589	1.09688	0.236456	0.453237
LPC(20:4) [sn2]	0.989831	0.804379	1.21804	0.923072	0.951042	LPC(20:4) [sn2]	0.94993	0.812837	1.11014	0.518296	0.651016	LPC(20:4) [sn2]	0.900616	0.711188	1.1405	0.384948	0.580996
LPC(20:4) [sn1]	1.01863	0.830318	1.24964	0.859531	0.907371	LPC(20:4) [sn1]	0.971428	0.831704	1.13462	0.714456	0.792448	LPC(20:4) [sn1]	0.910507	0.717077	1.15611	0.441629	0.637785
LPC(20:5) [sn2]	0.825363	0.664656	1.02493	0.0823592	0.185962	LPC(20:5) [sn2]	0.733132	0.621435	0.864905	0.000232343	0.00167346	LPC(20:5) [sn2]	0.621363	0.481094	0.802529	0.000267138	0.00729403
LPC(20:5) [sn1]	0.854631	0.690109	1.05837	0.149884	0.276896	LPC(20:5) [sn1]	0.741945	0.629644	0.874275	0.000364435	0.00233214	LPC(20:5) [sn1]	0.605777	0.468934	0.782553	0.000124602	0.00417051
LPC(22:0) [sn2]	0.691811	0.5491	0.871612	0.00177353	0.0122685	LPC(22:0) [sn2]	0.77991	0.656509	0.926506	0.00467466	0.0178515	LPC(22:0) [sn2]	0.90612	0.699756	1.17334	0.454671	0.639883
LPC(22:0) [sn1]	0.652641	0.51402	0.828644	0.000460072	0.00493927	LPC(22:0) [sn1]	0.784209	0.658679	0.933662	0.00630934	0.0221606	LPC(22:0) [sn1]	0.967699	0.749534	1.24936	0.801109	0.890751
LPC(22:1) [sn2]	1.04114	0.846715	1.2802	0.702281	0.807929	LPC(22:1) [sn2]	0.929221	0.792481	1.08955	0.366045	0.494726	LPC(22:1) [sn2]	0.787323	0.613465	1.01045	0.0603383	0.192879
LPC(22:1) [sn1]	0.918259	0.743572	1.13399	0.428314	0.569804	LPC(22:1) [sn1]	0.894455	0.761692	1.05036	0.173622	0.275183	LPC(22:1) [sn1]	0.862623	0.673253	1.10526	0.242563	0.453237
LPC(22:4) [sn2]	1.25074	0.993201	1.57505	0.0571706	0.140823	LPC(22:4) [sn2]	1.26132	1.06544	1.4932	0.00701501	0.0243387	LPC(22:4) [sn2]	1.27364	0.994175	1.63166	0.0556484	0.187361
LPC(22:4) [sn1]	1.27465	1.02291	1.58835	0.0306352	0.0898527	LPC(22:4) [sn1]	1.26035	1.07143	1.48259	0.00522653	0.0192425	LPC(22:4) [sn1]	1.24345	0.977457	1.58183	0.076009	0.225125
LPC(22:5) [sn2] (n3)	1.02881	0.834827	1.26786	0.789918	0.868269	LPC(22:5) [sn2] (n3)	0.961516	0.821714	1.1251	0.624448	0.725124	LPC(22:5) [sn2] (n3)	0.880476	0.693739	1.11748	0.295251	0.510632
LPC(22:5) [sn1] (n3)/LPC(22:5) [sn2] (n6)	1.11118	0.908409	1.35921	0.305111	0.445149	LPC(22:5) [sn1] (n3)/LPC(22:5) [sn2] (n6)	1.05094	0.902036	1.22443	0.523865	0.65626	LPC(22:5) [sn1] (n3)/LPC(22:5) [sn2] (n6)	0.974595	0.770966	1.23201	0.829616	0.908246
LPC(22:5) [sn1] (n6)	1.15514	0.935497	1.42635	0.18014	0.308734	LPC(22:5) [sn1] (n6)	1.20295	1.02529	1.41139	0.0234309	0.0622532	LPC(22:5) [sn1] (n6)	1.27055	0.994593	1.62307	0.0552881	0.187256
LPC(22:6) [sn2]	0.779414	0.634995	0.956678	0.0171445	0.0609701	LPC(22:6) [sn2]	0.720616	0.614948	0.84444	5.12e-05	0.000529958	LPC(22:6) [sn2]	0.641024	0.499069	0.823358	0.000497973	0.0101195
LPC(22:6) [sn1]	0.792938	0.647785	0.970615	0.0245043	0.0749622	LPC(22:6) [sn1]	0.740849	0.633564	0.866301	0.000171134	0.00139107	LPC(22:6) [sn1]	0.669443	0.522965	0.856947	0.00144568	0.0188493
LPC(24:0) [sn2]	0.690156	0.538036	0.885284	0.00350995	0.0185954	LPC(24:0) [sn2]	0.726372	0.604542	0.872755	0.000642557	0.00373077	LPC(24:0) [sn2]	0.772011	0.588289	1.01311	0.0620296	0.194999
LPC(24:0) [sn1]	0.628648	0.488053	0.809745	0.000325701	0.00409692	LPC(24:0) [sn1]	0.683351	0.567183	0.823312	6.2e-05	0.000618711	LPC(24:0) [sn1]	0.754194	0.572723	0.993166	0.0445548	0.171295
LPC(26:0) [sn2]	0.857554	0.676667	1.0868	0.203597	0.334867	LPC(26:0) [sn2]	0.789382	0.658036	0.946944	0.0108618	0.0335889	LPC(26:0) [sn2]	0.700633	0.527273	0.930992	0.0141664	0.0798086
LPC(26:0) [sn1]	0.887989	0.703936	1.12017	0.31613	0.453843	LPC(26:0) [sn1]	0.843311	0.702045	1.013	0.0684709	0.138647	LPC(26:0) [sn1]	0.774343	0.574447	1.0438	0.0932236	0.259278
LPC(O-16:0)	0.951769	0.779625	1.16192	0.627226	0.750151	LPC(O-16:0)	0.963209	0.827818	1.12074	0.627662	0.727372	LPC(O-16:0)	0.979002	0.77571	1.23557	0.858167	0.926559
LPC(O-18:0)	0.873209	0.708926	1.07556	0.202314	0.334641	LPC(O-18:0)	1.05874	0.90167	1.24316	0.486024	0.615919	LPC(O-18:0)	1.40283	1.09045	1.80469	0.00844497	0.053391
LPC(O-18:1)	1.13229	0.923648	1.38806	0.231834	0.367447	LPC(O-18:1)	1.13889	0.976123	1.3288	0.098359	0.180536	LPC(O-18:1)	1.14782	0.906423	1.45351	0.252447	0.459348
LPC(O-20:0)	0.955094	0.778961	1.17105	0.658656	0.772733	LPC(O-20:0)	1.06174	0.905591	1.24481	0.460439	0.596501	LPC(O-20:0)	1.25201	0.970799	1.61467	0.0833338	0.240695
LPC(O-20:1)	1.27687	1.03524	1.5749	0.0223955	0.0707948	LPC(O-20:1)	1.34879	1.14889	1.58346	0.000256253	0.00177815	LPC(O-20:1)	1.45695	1.13591	1.86873	0.00304203	0.0303669
LPC(O-22:0)	0.945628	0.76725	1.16548	0.600145	0.729664	LPC(O-22:0)	0.97275	0.828125	1.14263	0.736551	0.807262	LPC(O-22:0)	1.01365	0.787631	1.30453	0.9161	0.95871
LPC(O-22:1)	1.27606	1.03538	1.57269	0.0222536	0.0707391	LPC(O-22:1)	1.29733	1.10442	1.52394	0.00152823	0.00718646	LPC(O-22:1)	1.329	1.03252	1.71062	0.0272085	0.121903
LPC(O-24:0)	1.04355	0.843102	1.29166	0.695245	0.805691	LPC(O-24:0)	1.00342	0.852267	1.18137	0.967344	0.98289	LPC(O-24:0)	0.949254	0.736545	1.22339	0.687435	0.824743
LPC(O-24:1)	1.30017	1.05323	1.60502	0.0145842	0.0545485	LPC(O-24:1)	1.2553	1.06909	1.47395	0.00551272	0.0199207	LPC(O-24:1)	1.1956	0.932914	1.53226	0.15813	0.359881
LPC(O-24:2)	1.05736	0.857195	1.30428	0.602413	0.730859	LPC(O-24:2)	1.09153	0.92923	1.28217	0.286283	0.411352	LPC(O-24:2)	1.14227	0.888809	1.46802	0.29873	0.515083
LPC(P-16:0)	0.981389	0.797806	1.20722	0.858888	0.907371	LPC(P-16:0)	0.966169	0.826927	1.12886	0.664683	0.750406	LPC(P-16:0)	0.946781	0.747858	1.19862	0.649499	0.803402
LPC(P-18:0)	0.956812	0.771287	1.18696	0.688092	0.800978	LPC(P-18:0)	1.03031	0.876847	1.21062	0.716725	0.792488	LPC(P-18:0)	1.132	0.887711	1.44352	0.317474	0.528195
LPC(P-18:1)	1.20851	0.975257	1.49755	0.0834516	0.186212	LPC(P-18:1)	1.23612	1.05256	1.45169	0.00974831	0.0311617	LPC(P-18:1)	1.27247	0.998088	1.62228	0.0518286	0.18204
LPC(P-20:0)	0.909496	0.738896	1.11948	0.370751	0.513278	LPC(P-20:0)	1.00525	0.857357	1.17866	0.948551	0.96725	LPC(P-20:0)	1.15887	0.904703	1.48444	0.243128	0.453237
PE(16:0_16:0)	1.40455	1.08676	1.81526	0.00943817	0.0391994	PE(16:0_16:0)	1.25448	1.03637	1.51849	0.019989	0.0552123	PE(16:0_16:0)	1.08993	0.818715	1.45099	0.55527	0.738198
PE(16:0_16:1)	1.42449	1.11204	1.82474	0.00510109	0.0241877	PE(16:0_16:1)	1.35513	1.12721	1.62913	0.0012184	0.00612735	PE(16:0_16:1)	1.27395	0.967226	1.67795	0.0849095	0.242781
PE(16:0_18:1)	1.35507	1.04213	1.76198	0.0233283	0.0724841	PE(16:0_18:1)	1.29902	1.06692	1.58163	0.00918874	0.0300482	PE(16:0_18:1)	1.23051	0.913954	1.65671	0.171614	0.368912
PE(16:0_18:2)	1.26235	0.985759	1.61654	0.0648451	0.155029	PE(16:0_18:2)	1.36379	1.12339	1.65564	0.00171273	0.00785922	PE(16:0_18:2)	1.54287	1.12884	2.10874	0.00652328	0.0478459
PE(16:1_18:2)	1.38713	1.0869	1.77029	0.00854753	0.0376575	PE(16:1_18:2)	1.45096	1.20235	1.75099	0.000103756	0.000908263	PE(16:1_18:2)	1.5496	1.15383	2.08112	0.00360285	0.0321029
PE(16:0_18:3) (a)	1.45197	1.14594	1.83972	0.00201506	0.0125964	PE(16:0_18:3) (a)	1.48813	1.23642	1.79109	2.61e-05	0.000337964	PE(16:0_18:3) (a)	1.54725	1.14873	2.08401	0.00407163	0.0351024
PE(16:0_18:3) (b)	1.21646	0.950389	1.55703	0.11972	0.23329	PE(16:0_18:3) (b)	1.33563	1.1055	1.61368	0.0027045	0.011484	PE(16:0_18:3) (b)	1.52536	1.13651	2.04724	0.00491827	0.0394155
PE(15-MHDA_18:1)	1.73605	1.34982	2.2328	1.7357e-05	0.000411505	PE(15-MHDA_18:1)	1.45365	1.21544	1.73855	4.19e-05	0.000450053	PE(15-MHDA_18:1)	1.21209	0.939643	1.56353	0.138677	0.331399
PE(17:0_18:1)	1.308	1.00509	1.70218	0.0457371	0.121044	PE(17:0_18:1)	1.27199	1.04628	1.54639	0.0157789	0.0458072	PE(17:0_18:1)	1.22934	0.918802	1.64485	0.164548	0.36222
PE(15-MHDA_18:2)	1.46071	1.15009	1.85523	0.00189387	0.0124289	PE(15-MHDA_18:2)	1.42101	1.18631	1.70213	0.000136144	0.0011562	PE(15-MHDA_18:2)	1.37002	1.04032	1.80423	0.025001	0.117567
PE(17:0_18:2)	1.40119	1.09023	1.80084	0.00841869	0.0374237	PE(17:0_18:2)	1.48396	1.21633	1.81049	0.000100235	0.000905295	PE(17:0_18:2)	1.63505	1.18002	2.26555	0.00312915	0.030698
PE(36:0)	0.88834	0.726889	1.08565	0.247286	0.383395	PE(36:0)	0.854792	0.732596	0.997369	0.0462099	0.104339	PE(36:0)	0.808448	0.635085	1.02914	0.0842071	0.241989
PE(18:0_18:1)	0.863857	0.667138	1.11858	0.266987	0.406939	PE(18:0_18:1)	0.830035	0.681701	1.01064	0.0636547	0.131707	PE(18:0_18:1)	0.785413	0.579555	1.06439	0.119331	0.303121
PE(18:1_18:1)	0.879917	0.699886	1.10626	0.273363	0.414091	PE(18:1_18:1)	0.910257	0.764269	1.08413	0.29176	0.417115	PE(18:1_18:1)	0.954467	0.72807	1.25126	0.735854	0.847285
PE(18:0_18:2)	0.943399	0.72039	1.23545	0.671975	0.786736	PE(18:0_18:2)	1.06675	0.865464	1.31484	0.544752	0.669469	PE(18:0_18:2)	1.28377	0.921928	1.78762	0.139199	0.331399
PE(18:1_18:2)	1.07058	0.85903	1.33424	0.54371	0.679936	PE(18:1_18:2)	1.1313	0.953112	1.34279	0.158302	0.257353	PE(18:1_18:2)	1.23147	0.937219	1.61811	0.135025	0.330078
PE(16:0_20:3)	1.38272	1.07314	1.78159	0.0122144	0.0476026	PE(16:0_20:3)	1.5889	1.30525	1.9342	3.93e-06	7.45e-05	PE(16:0_20:3)	1.96063	1.43556	2.67774	2.30143e-05	0.00218252
PE(16:0_20:4)	1.32362	1.01987	1.71784	0.0350398	0.0987012	PE(16:0_20:4)	1.35615	1.11478	1.64978	0.00231465	0.0102096	PE(16:0_20:4)	1.39963	1.03974	1.88408	0.0266244	0.121903
PE(16:1_20:4)	1.37751	1.07371	1.76727	0.0117534	0.0464423	PE(16:1_20:4)	1.44262	1.19349	1.74377	0.000151465	0.00124903	PE(16:1_20:4)	1.53722	1.14775	2.05886	0.00392161	0.0343291
PE(16:0_20:5)	1.10567	0.875793	1.39589	0.398258	0.540298	PE(16:0_20:5)	0.971388	0.816046	1.1563	0.744038	0.81006	PE(16:0_20:5)	0.824385	0.63413	1.07172	0.149139	0.347786
PE(15-MHDA_20:4)	1.55194	1.21365	1.98452	0.000459011	0.00493927	PE(15-MHDA_20:4)	1.49456	1.24445	1.79494	1.7e-05	0.00023344	PE(15-MHDA_20:4)	1.426	1.08371	1.87641	0.0112754	0.0668303
PE(17:0_20:4)	1.59535	1.23137	2.06693	0.00040744	0.00454576	PE(17:0_20:4)	1.6262	1.3347	1.98136	1.4e-06	3.07e-05	PE(17:0_20:4)	1.67012	1.23049	2.26681	0.000999122	0.0149605
PE(18:0_20:3) (a)	1.26124	0.948625	1.67689	0.110248	0.224842	PE(18:0_20:3) (a)	1.26882	1.02392	1.57229	0.0295534	0.075071	PE(18:0_20:3) (a)	1.27879	0.923199	1.77135	0.13906	0.331399
PE(18:0_20:3) (b)	1.3943	1.09489	1.7756	0.00703908	0.0320419	PE(18:0_20:3) (b)	1.28046	1.06525	1.53914	0.00845541	0.0284682	PE(18:0_20:3) (b)	1.13871	0.857429	1.51226	0.369521	0.572908
PE(18:0_20:4)	1.10681	0.841169	1.45635	0.468593	0.610136	PE(18:0_20:4)	1.21729	0.98712	1.50113	0.0659493	0.134541	PE(18:0_20:4)	1.39063	1.00512	1.92399	0.0464986	0.174064
PE(38:5) (a)	1.34252	1.04642	1.72239	0.020506	0.0666738	PE(38:5) (a)	1.49648	1.23432	1.81432	4.09e-05	0.000447386	PE(38:5) (a)	1.75814	1.29784	2.3817	0.0002692	0.00729403
PE(38:5) (b)	1.15405	0.901202	1.47783	0.25615	0.393918	PE(38:5) (b)	1.24673	1.02786	1.5122	0.0251563	0.0656603	PE(38:5) (b)	1.40637	1.03268	1.9153	0.0304601	0.133321
PE(16:0_22:6)	1.07316	0.842342	1.36723	0.567688	0.700682	PE(16:0_22:6)	1.01652	0.848013	1.2185	0.859394	0.900544	PE(16:0_22:6)	0.948706	0.721874	1.24682	0.705654	0.836494
PE(15-MHDA_22:6)	1.19847	0.945311	1.51942	0.134799	0.253138	PE(15-MHDA_22:6)	1.09753	0.920768	1.30822	0.298959	0.424209	PE(15-MHDA_22:6)	0.986606	0.759876	1.28099	0.91938	0.959867
PE(17:0_22:6)	1.18458	0.927954	1.51218	0.173904	0.302604	PE(17:0_22:6)	1.08404	0.902247	1.30247	0.388877	0.518601	PE(17:0_22:6)	0.96599	0.731254	1.27608	0.807531	0.891401
PE(18:0_22:5) (n3)	1.24106	0.940857	1.63706	0.126383	0.242128	PE(18:0_22:5) (n3)	1.24819	1.01253	1.5387	0.0378312	0.0908268	PE(18:0_22:5) (n3)	1.25775	0.913841	1.73107	0.159385	0.359881
PE(18:0_22:5) (n6)	1.30822	0.992409	1.72454	0.0566575	0.140778	PE(18:0_22:5) (n6)	1.40776	1.14096	1.73694	0.0014228	0.00686078	PE(18:0_22:5) (n6)	1.55676	1.12634	2.15165	0.00735066	0.0491943
PE(18:0_22:6)	0.880953	0.680379	1.14066	0.336255	0.475943	PE(18:0_22:6)	0.846695	0.696868	1.02873	0.0939584	0.176443	PE(18:0_22:6)	0.803637	0.597519	1.08086	0.148242	0.347118
PE(18:1_22:6) (a)	1.07435	0.844356	1.36698	0.559571	0.692165	PE(18:1_22:6) (a)	1.04738	0.871544	1.25868	0.621546	0.724712	PE(18:1_22:6) (a)	1.01095	0.760812	1.34331	0.940168	0.964098
PE(18:1_22:6) (b)	1.29975	1.04468	1.6171	0.0186632	0.0629862	PE(18:1_22:6) (b)	1.39748	1.17237	1.66582	0.000188012	0.00148582	PE(18:1_22:6) (b)	1.59554	1.18748	2.14384	0.00193415	0.0229278
PE(O-34:1)	0.756997	0.588685	0.973433	0.0300165	0.0884942	PE(O-34:1)	0.715747	0.594317	0.861988	0.000422353	0.00261216	PE(O-34:1)	0.668998	0.507594	0.881724	0.00432295	0.0361729
PE(O-16:0/18:2)	0.724456	0.582949	0.900314	0.00364817	0.0189131	PE(O-16:0/18:2)	0.802201	0.680545	0.945605	0.00862579	0.0287536	PE(O-16:0/18:2)	0.919652	0.715077	1.18275	0.514086	0.698126
PE(O-18:1/18:2)	0.680629	0.542121	0.854524	0.00091882	0.00755949	PE(O-18:1/18:2)	0.75804	0.639953	0.897916	0.00134448	0.00665228	PE(O-18:1/18:2)	0.866534	0.672468	1.1166	0.26812	0.478245
PE(O-16:0/20:3)	0.878671	0.70878	1.08928	0.238048	0.373139	PE(O-16:0/20:3)	0.957504	0.812813	1.12795	0.603387	0.709353	PE(O-16:0/20:3)	1.07884	0.837516	1.3897	0.556912	0.738655
PE(O-16:0/20:4)	0.765888	0.613207	0.956583	0.0187077	0.0629862	PE(O-16:0/20:4)	0.770269	0.653343	0.90812	0.00188754	0.0085239	PE(O-16:0/20:4)	0.775621	0.607097	0.990927	0.0420605	0.165051
PE(O-36:5)	0.693157	0.550081	0.873447	0.00188919	0.0124289	PE(O-36:5)	0.642057	0.538076	0.766132	8.86e-07	2.4e-05	PE(O-36:5)	0.576611	0.438447	0.758313	8.16411e-05	0.0035985
PE(O-16:0/22:4)	1.0059	0.808351	1.25173	0.957928	0.972608	PE(O-16:0/22:4)	1.03486	0.877949	1.21982	0.682919	0.764923	PE(O-16:0/22:4)	1.07383	0.836721	1.37813	0.575763	0.747743
PE(O-18:0/20:4)	0.799845	0.645007	0.991852	0.0418984	0.112699	PE(O-18:0/20:4)	0.865374	0.736937	1.0162	0.0777326	0.151181	PE(O-18:0/20:4)	0.95566	0.750592	1.21675	0.712854	0.839083
PE(O-38:5) (a)	0.751189	0.599941	0.940566	0.0126251	0.0488685	PE(O-38:5) (a)	0.744542	0.627877	0.882884	0.00069246	0.0039799	PE(O-38:5) (a)	0.735656	0.566491	0.955336	0.0212937	0.101816
PE(O-38:5) (b)	0.756385	0.603106	0.948619	0.0156689	0.0571512	PE(O-38:5) (b)	0.806398	0.680151	0.956077	0.0132468	0.0388528	PE(O-38:5) (b)	0.876409	0.676952	1.13463	0.316683	0.528195
PE(O-16:0/22:6)	0.560916	0.435923	0.721747	6.95243e-06	0.000232702	PE(O-16:0/22:6)	0.565025	0.468295	0.681734	2.54e-09	1.8e-07	PE(O-16:0/22:6)	0.570187	0.430335	0.755488	9.11645e-05	0.00370519
PE(O-18:0/22:5)	0.766659	0.614047	0.957202	0.0189643	0.0634746	PE(O-18:0/22:5)	0.860422	0.728026	1.01689	0.07782	0.151181	PE(O-18:0/22:5)	1.00051	0.776242	1.28958	0.99683	0.998585
PE(O-18:0/22:6)	0.587392	0.459784	0.750415	2.06598e-05	0.000460395	PE(O-18:0/22:6)	0.652336	0.545777	0.779699	2.67e-06	5.42e-05	PE(O-18:0/22:6)	0.734294	0.566062	0.952524	0.0199982	0.0980946
PE(O-18:1/22:6)	0.576706	0.447512	0.743196	2.10374e-05	0.000460395	PE(O-18:1/22:6)	0.562846	0.466974	0.678401	1.61e-09	1.53e-07	PE(O-18:1/22:6)	0.546871	0.414999	0.720649	1.8112e-05	0.00218252
PE(P-15:0/20:4) (a)	0.845907	0.690353	1.03651	0.106503	0.219567	PE(P-15:0/20:4) (a)	0.856206	0.734024	0.998725	0.0481277	0.107814	PE(P-15:0/20:4) (a)	0.870287	0.687385	1.10186	0.248422	0.459348
PE(P-15:0/20:4) (b)	0.71603	0.580716	0.882872	0.00177379	0.0122685	PE(P-15:0/20:4) (b)	0.754276	0.6442	0.883162	0.000458799	0.00280706	PE(P-15:0/20:4) (b)	0.807512	0.635345	1.02633	0.0805433	0.236233
PE(P-15:0/22:6) (a)	0.680138	0.547882	0.844319	0.000476044	0.00501609	PE(P-15:0/22:6) (a)	0.682448	0.581018	0.801586	3.26e-06	6.39e-05	PE(P-15:0/22:6) (a)	0.685326	0.538633	0.871969	0.00210611	0.0244566
PE(P-15:0/22:6) (b)	0.535955	0.422923	0.679197	2.45499e-07	2.76425e-05	PE(P-15:0/22:6) (b)	0.573277	0.482578	0.681021	2.42e-10	3.58e-08	PE(P-15:0/22:6) (b)	0.618244	0.481071	0.79453	0.000171965	0.005436
PE(P-16:0/18:1)	1.03854	0.833926	1.29337	0.7355	0.828711	PE(P-16:0/18:1)	0.939346	0.79287	1.11288	0.469414	0.602927	PE(P-16:0/18:1)	0.809613	0.619903	1.05738	0.121042	0.306102
PE(P-16:0/18:2)	0.750173	0.591444	0.951501	0.0177946	0.0622469	PE(P-16:0/18:2)	0.840304	0.702881	1.0046	0.056175	0.120617	PE(P-16:0/18:2)	0.973278	0.742597	1.27562	0.844415	0.91533
PE(P-16:0/18:3)	0.86323	0.690025	1.07991	0.198037	0.3306	PE(P-16:0/18:3)	0.882618	0.745984	1.04428	0.145641	0.243735	PE(P-16:0/18:3)	0.908345	0.704093	1.17185	0.459468	0.640025
PE(P-16:0/20:3) (a)	1.03833	0.840652	1.2825	0.727011	0.820772	PE(P-16:0/20:3) (a)	0.992236	0.845974	1.16379	0.923679	0.946979	PE(P-16:0/20:3) (a)	0.934229	0.732512	1.19149	0.583553	0.749529
PE(P-16:0/20:3) (b)	0.830818	0.668763	1.03214	0.0940878	0.202788	PE(P-16:0/20:3) (b)	0.859577	0.730476	1.01149	0.0683997	0.138647	PE(P-16:0/20:3) (b)	0.898027	0.702146	1.14855	0.39159	0.589457
PE(P-16:0/20:4)	0.650449	0.515034	0.821468	0.000304697	0.00394029	PE(P-16:0/20:4)	0.669972	0.564388	0.795308	4.7e-06	8.37e-05	PE(P-16:0/20:4)	0.693613	0.538687	0.893097	0.00455917	0.0375966
PE(P-16:0/20:5)	0.628487	0.494846	0.79822	0.000140266	0.0021003	PE(P-16:0/20:5)	0.595204	0.49813	0.711196	1.12e-08	7.07e-07	PE(P-16:0/20:5)	0.55621	0.425966	0.726277	1.63514e-05	0.00218252
PE(P-16:0/22:4)	1.05887	0.840411	1.33411	0.627543	0.750151	PE(P-16:0/22:4)	1.14028	0.956748	1.35901	0.142604	0.239355	PE(P-16:0/22:4)	1.26141	0.963169	1.652	0.0915382	0.256577
PE(P-16:0/22:5) (n3)	0.620354	0.483977	0.79516	0.000163461	0.00228029	PE(P-16:0/22:5) (n3)	0.674249	0.561102	0.810214	2.6e-05	0.000337964	PE(P-16:0/22:5) (n3)	0.745772	0.567546	0.979966	0.0352699	0.146486
PE(P-16:0/22:5) (n6)	0.97201	0.784621	1.20415	0.795005	0.871271	PE(P-16:0/22:5) (n6)	0.969682	0.823557	1.14173	0.711796	0.79242	PE(P-16:0/22:5) (n6)	0.966454	0.750776	1.24409	0.791138	0.884396
PE(P-16:0/22:6)	0.52296	0.40124	0.681604	1.62167e-06	7.09793e-05	PE(P-16:0/22:6)	0.544081	0.45069	0.656824	2.38e-10	3.58e-08	PE(P-16:0/22:6)	0.566527	0.433462	0.740442	3.18197e-05	0.00226318
PE(P-17:0/20:4) (a)	0.83033	0.665621	1.0358	0.0993082	0.208511	PE(P-17:0/20:4) (a)	0.814086	0.692864	0.956518	0.0124047	0.0371487	PE(P-17:0/20:4) (a)	0.796024	0.62892	1.00753	0.0577454	0.19122
PE(P-17:0/20:4) (b)	0.695359	0.551744	0.876357	0.00208275	0.0126073	PE(P-17:0/20:4) (b)	0.741497	0.628053	0.875432	0.000414986	0.0025948	PE(P-17:0/20:4) (b)	0.793878	0.625445	1.00767	0.0578028	0.19122
PE(P-17:0/22:6) (a)	0.805843	0.641837	1.01176	0.0629806	0.151847	PE(P-17:0/22:6) (a)	0.752485	0.635613	0.890847	0.000959506	0.00505518	PE(P-17:0/22:6) (a)	0.691995	0.538022	0.890032	0.00414053	0.0351636
PE(P-17:0/22:6) (b)	0.599492	0.470119	0.764468	3.70073e-05	0.000752041	PE(P-17:0/22:6) (b)	0.621955	0.521217	0.742163	1.38e-07	5.62e-06	PE(P-17:0/22:6) (b)	0.648118	0.501087	0.838292	0.000954217	0.0149605
PE(P-18:0/18:1)	0.835133	0.663874	1.05057	0.123884	0.238949	PE(P-18:0/18:1)	0.84612	0.713676	1.00314	0.054371	0.118401	PE(P-18:0/18:1)	0.859757	0.667024	1.10818	0.243285	0.453237
PE(P-18:0/18:2)	0.838524	0.66213	1.06191	0.143877	0.267536	PE(P-18:0/18:2)	0.976918	0.818341	1.16622	0.79609	0.848268	PE(P-18:0/18:2)	1.18886	0.909582	1.55388	0.205408	0.415431
PE(P-18:0/18:3)	1.00195	0.798228	1.25768	0.986564	0.991793	PE(P-18:0/18:3)	0.99733	0.839439	1.18492	0.975741	0.987051	PE(P-18:0/18:3)	0.991109	0.760899	1.29097	0.947203	0.964098
PE(P-18:0/20:3) (a)	1.08812	0.874324	1.35418	0.449264	0.591739	PE(P-18:0/20:3) (a)	1.08611	0.923871	1.27684	0.316967	0.43793	PE(P-18:0/20:3) (a)	1.08369	0.852146	1.37816	0.512226	0.697264
PE(P-18:0/20:3) (b)	1.06237	0.870595	1.2964	0.551391	0.683533	PE(P-18:0/20:3) (b)	1.03615	0.887176	1.21014	0.653868	0.7414	PE(P-18:0/20:3) (b)	0.996764	0.77792	1.27717	0.979557	0.985958
PE(P-18:0/20:4)	0.670844	0.529494	0.849928	0.000943276	0.00755949	PE(P-18:0/20:4)	0.759581	0.640903	0.900235	0.00151115	0.00716539	PE(P-18:0/20:4)	0.866927	0.679175	1.10658	0.251491	0.459348
PE(P-18:0/20:5)	0.647665	0.509699	0.822976	0.000379323	0.00449656	PE(P-18:0/20:5)	0.621057	0.519485	0.742489	1.72e-07	6.12e-06	PE(P-18:0/20:5)	0.589305	0.450792	0.770379	0.00010959	0.00389729
PE(P-18:0/22:4)	0.885342	0.698631	1.12195	0.313566	0.45284	PE(P-18:0/22:4)	1.06639	0.89398	1.27205	0.474972	0.607324	PE(P-18:0/22:4)	1.34414	1.03208	1.75055	0.0282177	0.124464
PE(P-18:0/22:5) (n3)	0.692212	0.544164	0.880538	0.00273354	0.0153998	PE(P-18:0/22:5) (n3)	0.796167	0.667938	0.949014	0.0109571	0.0337004	PE(P-18:0/22:5) (n3)	0.933768	0.722244	1.20724	0.601049	0.765093
PE(P-18:0/22:5) (n6)	1.01391	0.816565	1.25894	0.900483	0.940138	PE(P-18:0/22:5) (n6)	1.11744	0.947036	1.3185	0.188388	0.291285	PE(P-18:0/22:5) (n6)	1.28107	0.991114	1.65585	0.0585137	0.192039
PE(P-18:0/22:6)	0.591563	0.460392	0.760107	4.05085e-05	0.000794805	PE(P-18:0/22:6)	0.628035	0.524568	0.751911	4.1e-07	1.17e-05	PE(P-18:0/22:6)	0.669343	0.516781	0.866942	0.00235113	0.0260271
PE(P-18:1/18:2) (a)	0.800694	0.636355	1.00747	0.057897	0.141997	PE(P-18:1/18:2) (a)	0.874926	0.735187	1.04123	0.132334	0.226121	PE(P-18:1/18:2) (a)	0.985858	0.755181	1.287	0.916587	0.95871
PE(P-18:1/18:2) (b)	0.893217	0.712428	1.11988	0.327726	0.467359	PE(P-18:1/18:2) (b)	1.09264	0.921385	1.29572	0.30839	0.431141	PE(P-18:1/18:2) (b)	1.42443	1.09894	1.84632	0.0075218	0.0491943
PE(P-18:1/18:3)	0.973457	0.781029	1.2133	0.810794	0.873754	PE(P-18:1/18:3)	0.9518	0.802794	1.12846	0.569565	0.685163	PE(P-18:1/18:3)	0.920524	0.703838	1.20392	0.545345	0.726701
PE(P-18:1/20:3) (a)	1.19012	0.954585	1.48376	0.121884	0.235892	PE(P-18:1/20:3) (a)	1.13049	0.957894	1.33418	0.146766	0.244897	PE(P-18:1/20:3) (a)	1.05767	0.822891	1.35942	0.661533	0.808515
PE(P-18:1/20:3) (b)	1.0023	0.800168	1.25549	0.984061	0.991028	PE(P-18:1/20:3) (b)	1.09025	0.921661	1.28967	0.313383	0.434914	PE(P-18:1/20:3) (b)	1.21147	0.941449	1.55893	0.135952	0.330078
PE(P-18:1/20:4) (a)	0.777266	0.620444	0.973725	0.0284094	0.0841923	PE(P-18:1/20:4) (a)	0.770192	0.650616	0.911743	0.0024184	0.0105044	PE(P-18:1/20:4) (a)	0.761261	0.590199	0.981904	0.0356731	0.147087
PE(P-18:1/20:4) (b)	0.856084	0.686611	1.06739	0.167405	0.298861	PE(P-18:1/20:4) (b)	0.920418	0.782397	1.08279	0.317095	0.43793	PE(P-18:1/20:4) (b)	1.00296	0.788825	1.27522	0.980759	0.985958
PE(P-18:1/20:5) (a)	0.687813	0.540569	0.875165	0.00232738	0.0137946	PE(P-18:1/20:5) (a)	0.620765	0.517797	0.744209	2.57e-07	7.69e-06	PE(P-18:1/20:5) (a)	0.542793	0.412051	0.715018	1.3877e-05	0.00218252
PE(P-18:1/20:5) (b)	0.739308	0.589638	0.926968	0.00886804	0.0380765	PE(P-18:1/20:5) (b)	0.69815	0.588929	0.827627	3.48e-05	0.000395862	PE(P-18:1/20:5) (b)	0.647966	0.500545	0.838806	0.000985564	0.0149605
PE(P-18:1/22:4)	1.24649	0.981864	1.58245	0.0703456	0.164719	PE(P-18:1/22:4)	1.32246	1.10089	1.58862	0.00281338	0.0117707	PE(P-18:1/22:4)	1.44021	1.08139	1.91808	0.012587	0.0730816
PE(P-18:1/22:5) (a)	0.808831	0.630568	1.03749	0.0948653	0.203351	PE(P-18:1/22:5) (a)	0.919444	0.765042	1.10501	0.370559	0.498458	PE(P-18:1/22:5) (a)	1.07218	0.816345	1.40819	0.61632	0.772437
PE(P-18:1/22:5) (b)	1.07518	0.864443	1.33729	0.514878	0.655404	PE(P-18:1/22:5) (b)	1.19124	1.0065	1.40988	0.0418104	0.0975005	PE(P-18:1/22:5) (b)	1.38625	1.0632	1.80746	0.0158343	0.0834234
PE(P-18:1/22:6) (a)	0.679602	0.532176	0.86787	0.00196234	0.0125457	PE(P-18:1/22:6) (a)	0.635702	0.530462	0.761821	9.29e-07	2.4e-05	PE(P-18:1/22:6) (a)	0.586309	0.447969	0.767371	0.000100908	0.00382779
PE(P-18:1/22:6) (b)	0.835119	0.660281	1.05625	0.132744	0.250934	PE(P-18:1/22:6) (b)	0.9041	0.761463	1.07345	0.249793	0.366321	PE(P-18:1/22:6) (b)	0.990264	0.769999	1.27354	0.939243	0.964098
PE(P-19:0/20:4) (a)	0.866216	0.690791	1.08619	0.213524	0.346395	PE(P-19:0/20:4) (a)	0.866493	0.734872	1.02169	0.0882418	0.167925	PE(P-19:0/20:4) (a)	0.866806	0.681619	1.1023	0.243744	0.453237
PE(P-19:0/20:4) (b)	0.701075	0.560057	0.8776	0.00193844	0.0125338	PE(P-19:0/20:4) (b)	0.736277	0.625086	0.867247	0.000247172	0.00173631	PE(P-19:0/20:4) (b)	0.778348	0.612776	0.988659	0.040027	0.158162
PE(P-20:0/18:1)	1.01724	0.815822	1.26839	0.879319	0.924829	PE(P-20:0/18:1)	0.95962	0.813826	1.13153	0.623965	0.725124	PE(P-20:0/18:1)	0.891578	0.695889	1.1423	0.364032	0.567491
PE(P-20:0/18:2)	0.964917	0.764651	1.21763	0.763485	0.850261	PE(P-20:0/18:2)	1.08138	0.904983	1.29215	0.389178	0.518601	PE(P-20:0/18:2)	1.27065	0.963453	1.67581	0.0898226	0.253015
PE(P-20:0/20:4)	0.962523	0.777082	1.19222	0.726469	0.820772	PE(P-20:0/20:4)	0.916562	0.779547	1.07766	0.291581	0.417115	PE(P-20:0/20:4)	0.858452	0.67016	1.09965	0.227005	0.443397
PE(P-20:0/22:6)	0.86381	0.691163	1.07958	0.198127	0.3306	PE(P-20:0/22:6)	0.79651	0.672053	0.944015	0.00867448	0.0287536	PE(P-20:0/22:6)	0.711908	0.547627	0.925471	0.0111287	0.0666551
PE(P-20:1/20:4)	1.00743	0.813463	1.24764	0.945924	0.964571	PE(P-20:1/20:4)	0.988206	0.842337	1.15934	0.88424	0.923179	PE(P-20:1/20:4)	0.964488	0.758574	1.2263	0.767917	0.872145
LPE(16:0) [sn2]	1.20461	0.970767	1.49478	0.0909206	0.197457	LPE(16:0) [sn2]	1.15973	0.981994	1.36964	0.0808247	0.155896	LPE(16:0) [sn2]	1.09703	0.844917	1.42437	0.486986	0.673233
LPE(16:0) [sn1]	1.22761	0.987219	1.52653	0.0651379	0.155077	LPE(16:0) [sn1]	1.20462	1.01828	1.42505	0.0299116	0.0753084	LPE(16:0) [sn1]	1.17167	0.899872	1.52556	0.239386	0.453237
LPE(17:0) [sn2]	1.35932	1.10985	1.66486	0.00300185	0.016583	LPE(17:0) [sn2]	1.25055	1.07475	1.4551	0.00382064	0.0149927	LPE(17:0) [sn2]	1.12543	0.896036	1.41356	0.309589	0.526524
LPE(17:0) [sn1]	1.17032	0.962716	1.42268	0.114426	0.22888	LPE(17:0) [sn1]	1.1188	0.964207	1.29817	0.138984	0.234665	LPE(17:0) [sn1]	1.05138	0.835832	1.32252	0.668618	0.809455
LPE(18:0) [sn2]	1.06294	0.842365	1.34129	0.606964	0.733253	LPE(18:0) [sn2]	1.08834	0.910687	1.30065	0.351832	0.480078	LPE(18:0) [sn2]	1.12549	0.852905	1.48519	0.403431	0.601011
LPE(18:0) [sn1]	1.11315	0.874843	1.41637	0.383139	0.525315	LPE(18:0) [sn1]	1.12544	0.93726	1.35141	0.205543	0.311047	LPE(18:0) [sn1]	1.14243	0.862314	1.51353	0.353511	0.561864
LPE(18:1) [sn2]	1.09385	0.893127	1.33968	0.385808	0.526439	LPE(18:1) [sn2]	1.06112	0.908333	1.23962	0.454496	0.591781	LPE(18:1) [sn2]	1.01608	0.797479	1.29461	0.89728	0.948982
LPE(18:1) [sn1]	1.10796	0.903278	1.35902	0.325209	0.464934	LPE(18:1) [sn1]	1.1393	0.973295	1.33362	0.104564	0.188282	LPE(18:1) [sn1]	1.18686	0.926818	1.51987	0.174558	0.369233
LPE(18:2) [sn2]	1.02724	0.832084	1.26816	0.802586	0.873136	LPE(18:2) [sn2]	1.12	0.952486	1.31699	0.170352	0.271513	LPE(18:2) [sn2]	1.26922	0.9851	1.63528	0.0651991	0.202723
LPE(18:2) [sn1]	1.07263	0.871343	1.32041	0.508483	0.649772	LPE(18:2) [sn1]	1.15739	0.985775	1.35888	0.0742562	0.147219	LPE(18:2) [sn1]	1.29503	1.00593	1.6672	0.0448657	0.171333
LPE(20:4) [sn2]	1.21508	0.980256	1.50616	0.0754038	0.17441	LPE(20:4) [sn2]	1.29661	1.10275	1.52454	0.0016678	0.00771528	LPE(20:4) [sn2]	1.4125	1.10383	1.80749	0.00604617	0.0458507
LPE(20:4) [sn1]	1.21975	0.982584	1.51415	0.071745	0.166624	LPE(20:4) [sn1]	1.30157	1.10712	1.53018	0.00140997	0.00685705	LPE(20:4) [sn1]	1.41375	1.10769	1.80437	0.00540815	0.042154
LPE(22:6) [sn2]	0.996939	0.811749	1.22438	0.976672	0.98533	LPE(22:6) [sn2]	0.952668	0.813506	1.11563	0.547278	0.669849	LPE(22:6) [sn2]	0.892268	0.697148	1.142	0.365264	0.567856
LPE(22:6) [sn1]	1.00393	0.818768	1.23097	0.969919	0.980297	LPE(22:6) [sn1]	0.95475	0.816404	1.11654	0.56206	0.679007	LPE(22:6) [sn1]	0.888299	0.695737	1.13416	0.342034	0.551173
LPE(P-16:0)	0.867518	0.700864	1.0738	0.191627	0.323547	LPE(P-16:0)	0.811584	0.693409	0.949899	0.00931748	0.0302951	LPE(P-16:0)	0.749505	0.593669	0.946249	0.0153262	0.0830536
LPE(P-18:0)	0.767639	0.612792	0.961613	0.0214177	0.0684643	LPE(P-18:0)	0.855589	0.727746	1.00589	0.0589083	0.124144	LPE(P-18:0)	0.960488	0.761136	1.21205	0.734111	0.847285
LPE(P-18:1)	0.965369	0.781013	1.19324	0.744447	0.83577	LPE(P-18:1)	0.966929	0.826888	1.13069	0.673531	0.75739	LPE(P-18:1)	0.9688	0.768238	1.22172	0.788831	0.884396
LPE(P-20:0)	1.01754	0.823173	1.25781	0.872247	0.91909	LPE(P-20:0)	0.99577	0.849569	1.16713	0.958268	0.975411	LPE(P-20:0)	0.968611	0.762182	1.23095	0.794247	0.88613
PI(16:0/16:0)	0.971654	0.774177	1.2195	0.804083	0.873136	PI(16:0/16:0)	0.970188	0.815978	1.15354	0.731831	0.805438	PI(16:0/16:0)	0.968163	0.741106	1.26478	0.812435	0.894149
PI(16:0_16:1)	1.13103	0.89838	1.42394	0.29466	0.432118	PI(16:0_16:1)	1.10735	0.931353	1.31661	0.248214	0.364945	PI(16:0_16:1)	1.07735	0.828692	1.40061	0.577892	0.747743
PI(34:1)	1.06542	0.841516	1.3489	0.598567	0.729303	PI(34:1)	1.06578	0.891819	1.27368	0.483477	0.61406	PI(34:1)	1.06626	0.812395	1.39947	0.643755	0.798031
PI(15-MHDA_18:1)/PI(17:0_18:1)	1.15308	0.915098	1.45295	0.227159	0.363072	PI(15-MHDA_18:1)/PI(17:0_18:1)	1.11803	0.942256	1.3266	0.201087	0.307577	PI(15-MHDA_18:1)/PI(17:0_18:1)	1.07705	0.835206	1.38891	0.567282	0.74374
PI(15-MHDA_18:2)/PI(17:0_18:2)	1.00736	0.792607	1.28029	0.952218	0.969252	PI(15-MHDA_18:2)/PI(17:0_18:2)	1.16173	0.967752	1.39458	0.107765	0.192038	PI(15-MHDA_18:2)/PI(17:0_18:2)	1.41521	1.06736	1.87643	0.0158246	0.0834234
PI(18:0_18:1)	0.897851	0.714038	1.12898	0.356546	0.499692	PI(18:0_18:1)	0.963245	0.809698	1.14591	0.672529	0.75739	PI(18:0_18:1)	1.05922	0.811624	1.38235	0.671904	0.810575
PI(36:2)	0.649996	0.501883	0.84182	0.00109437	0.00841485	PI(36:2)	0.869524	0.715318	1.05697	0.160412	0.258568	PI(36:2)	1.27855	0.949388	1.72185	0.105659	0.279627
PI(18:1_18:2)	0.838334	0.676422	1.039	0.107278	0.220015	PI(18:1_18:2)	0.999839	0.846752	1.1806	0.998482	0.999782	PI(18:1_18:2)	1.30183	1.00111	1.69288	0.049039	0.18002
PI(16:0_20:3) (a)	1.15524	0.925427	1.44211	0.202252	0.334641	PI(16:0_20:3) (a)	1.38254	1.16024	1.64743	0.000292518	0.00198146	PI(16:0_20:3) (a)	1.86405	1.40026	2.48146	1.9865e-05	0.00218252
PI(16:0_20:3) (b)	1.12992	0.900668	1.41753	0.291078	0.43019	PI(16:0_20:3) (b)	1.20285	1.00876	1.43429	0.0396766	0.0936763	PI(16:0_20:3) (b)	1.3223	1.00036	1.74784	0.0496977	0.180316
PI(16:0_20:4)	1.13724	0.884159	1.46276	0.316653	0.453843	PI(16:0_20:4)	1.15261	0.95621	1.38935	0.136173	0.231292	PI(16:0_20:4)	1.17174	0.886729	1.54835	0.265032	0.474224
PI(15-MHDA_20:4)/PI(17:0_20:4)	1.34407	1.05946	1.70513	0.0148594	0.0545485	PI(15-MHDA_20:4)/PI(17:0_20:4)	1.25407	1.04973	1.49819	0.0126012	0.0374475	PI(15-MHDA_20:4)/PI(17:0_20:4)	1.1487	0.878863	1.50139	0.310204	0.526524
PI(37:6)	1.31647	1.05184	1.64768	0.0163326	0.0584479	PI(37:6)	1.14328	0.967132	1.35151	0.116761	0.203171	PI(37:6)	0.958233	0.745466	1.23173	0.739099	0.847285
PI(18:0_20:2)	1.19889	0.958707	1.49926	0.111766	0.227124	PI(18:0_20:2)	1.14811	0.964735	1.36634	0.119798	0.20782	PI(18:0_20:2)	1.07421	0.814164	1.41731	0.612725	0.771329
PI(18:0_20:3) (a)	1.05858	0.850149	1.31811	0.610856	0.736392	PI(18:0_20:3) (a)	1.02677	0.875101	1.20472	0.745996	0.81006	PI(18:0_20:3) (a)	0.991858	0.785337	1.25269	0.945279	0.964098
PI(18:0_20:3) (b)	1.16004	0.93943	1.43247	0.167761	0.298861	PI(18:0_20:3) (b)	1.09456	0.932937	1.28418	0.267687	0.38955	PI(18:0_20:3) (b)	1.01224	0.792522	1.29286	0.922402	0.961258
PI(18:0_20:4)	0.818473	0.636984	1.05167	0.117322	0.230195	PI(18:0_20:4)	0.92472	0.76568	1.1168	0.416332	0.550913	PI(18:0_20:4)	1.08478	0.814373	1.44498	0.577993	0.747743
PI(38:5) (a)	1.18298	0.936235	1.49476	0.159149	0.290243	PI(38:5) (a)	1.24212	1.03733	1.48734	0.0183407	0.0527064	PI(38:5) (a)	1.33368	1.00548	1.76902	0.0457277	0.172904
PI(38:6)	1.16397	0.936762	1.44629	0.170559	0.298861	PI(38:6)	1.09833	0.93016	1.29691	0.268654	0.38996	PI(38:6)	1.01182	0.781578	1.30988	0.928932	0.96402
PI(39:6)	1.2327	0.985868	1.54133	0.0664838	0.156968	PI(39:6)	1.10444	0.937041	1.30174	0.236191	0.352737	PI(39:6)	0.970226	0.761195	1.23666	0.807108	0.891401
PI(18:0_22:4)	1.31888	1.03533	1.68008	0.0250157	0.0757125	PI(18:0_22:4)	1.28059	1.06791	1.53563	0.00760677	0.0262318	PI(18:0_22:4)	1.23291	0.936732	1.62272	0.135249	0.330078
PI(20:0_20:4)	0.862047	0.693893	1.07095	0.179971	0.308734	PI(20:0_20:4)	0.911216	0.773277	1.07376	0.266914	0.38942	PI(20:0_20:4)	0.981397	0.763577	1.26135	0.883406	0.941308
PI(18:0_22:5) (n3)	0.977371	0.768873	1.24241	0.851681	0.905807	PI(18:0_22:5) (n3)	0.974834	0.817053	1.16308	0.777222	0.839164	PI(18:0_22:5) (n3)	0.971846	0.748781	1.26136	0.830032	0.908246
PI(18:0_22:5) (n6)	1.35558	1.10392	1.66463	0.00368955	0.0189131	PI(18:0_22:5) (n6)	1.28129	1.09405	1.50058	0.00210414	0.00942721	PI(18:0_22:5) (n6)	1.18076	0.922095	1.51198	0.187812	0.387193
PI(18:0_22:6)	0.945867	0.74962	1.19349	0.639003	0.759066	PI(18:0_22:6)	0.864473	0.728265	1.02616	0.0959463	0.177251	PI(18:0_22:6)	0.7766	0.602519	1.00098	0.0508834	0.180316
LPI(18:0) [sn2]	0.940703	0.771012	1.14774	0.546978	0.681029	LPI(18:0) [sn2]	0.902889	0.776405	1.04998	0.184619	0.288595	LPI(18:0) [sn2]	0.854013	0.677403	1.07667	0.181858	0.377654
LPI(18:0) [sn1]	0.836172	0.67247	1.03972	0.107494	0.220015	LPI(18:0) [sn1]	0.858666	0.731203	1.00835	0.0630852	0.131005	LPI(18:0) [sn1]	0.886288	0.698613	1.12438	0.320054	0.530935
LPI(18:1) [sn2]	0.850883	0.696145	1.04002	0.114831	0.22888	LPI(18:1) [sn2]	0.819785	0.705516	0.952562	0.00947119	0.0304469	LPI(18:1) [sn2]	0.781945	0.62369	0.980356	0.0330098	0.141222
LPI(18:1) [sn1]	0.806705	0.65796	0.989076	0.0388631	0.106827	LPI(18:1) [sn1]	0.857131	0.735469	0.998918	0.0483971	0.107992	LPI(18:1) [sn1]	0.927105	0.735239	1.16904	0.522309	0.705924
LPI(18:2) [sn2]	0.703235	0.569789	0.867935	0.00104071	0.00811186	LPI(18:2) [sn2]	0.814147	0.695387	0.95319	0.0105901	0.0330457	LPI(18:2) [sn2]	0.982048	0.773978	1.24605	0.881454	0.940989
LPI(18:2) [sn1]	0.727875	0.594857	0.890639	0.00203668	0.0125964	LPI(18:2) [sn1]	0.803149	0.689766	0.935169	0.00475405	0.01788	LPI(18:2) [sn1]	0.914426	0.725286	1.15289	0.449259	0.638321
LPI(20:4) [sn2]	0.875561	0.709901	1.07988	0.21429	0.346395	LPI(20:4) [sn2]	0.8396	0.717049	0.983097	0.0298736	0.0753084	LPI(20:4) [sn2]	0.794926	0.625634	1.01003	0.0603333	0.192879
LPI(20:4) [sn1]	0.876583	0.715475	1.07397	0.203628	0.334867	LPI(20:4) [sn1]	0.850674	0.728893	0.992801	0.0402031	0.0941381	LPI(20:4) [sn1]	0.816318	0.643389	1.03573	0.0947251	0.259278
PS(36:1)	0.966197	0.732771	1.27398	0.807437	0.873754	PS(36:1)	0.853133	0.715054	1.01788	0.0778491	0.151181	PS(36:1)	0.783109	0.622579	0.985031	0.0367201	0.150315
PS(36:2)	1.0447	0.802942	1.35924	0.744702	0.83577	PS(36:2)	1.02391	0.862596	1.21538	0.787076	0.843355	PS(36:2)	1.00885	0.804833	1.26459	0.93906	0.964098
PS(38:3)	0.984054	0.744994	1.29983	0.909868	0.944735	PS(38:3)	0.889408	0.745457	1.06116	0.193242	0.297174	PS(38:3)	0.830843	0.661185	1.04404	0.111787	0.290443
PS(38:4)	0.814469	0.607699	1.09159	0.169608	0.298861	PS(38:4)	0.807611	0.674923	0.966384	0.0196269	0.055074	PS(38:4)	0.803513	0.640248	1.00841	0.0590629	0.192039
PS(38:5)	1.10074	0.846984	1.43051	0.472838	0.614258	PS(38:5)	1.20107	1.011	1.42688	0.0371171	0.0894899	PS(38:5)	1.28353	1.02121	1.61322	0.0323582	0.139483
PS(40:5)	0.971144	0.745339	1.26536	0.828313	0.885921	PS(40:5)	0.8655	0.725714	1.03221	0.108	0.192038	PS(40:5)	0.789725	0.623685	0.999969	0.049966	0.180316
PS(40:6)	0.897403	0.707598	1.13812	0.371928	0.513658	PS(40:6)	0.840442	0.707876	0.997833	0.0471704	0.106087	PS(40:6)	0.782396	0.610402	1.00285	0.0526834	0.183644
PG(34:1)	0.951057	0.733951	1.23238	0.704276	0.807929	PG(34:1)	1.04922	0.861371	1.27804	0.633088	0.729585	PG(34:1)	1.20139	0.886224	1.62864	0.237235	0.453237
PG(36:1)	0.587159	0.449659	0.766706	9.17186e-05	0.001572	PG(36:1)	0.701146	0.570664	0.861462	0.000726349	0.00413293	PG(36:1)	0.910561	0.658682	1.25876	0.57064	0.746423
PG(36:2)	0.670479	0.524582	0.856952	0.00140793	0.0104041	PG(36:2)	0.846843	0.694507	1.03259	0.100379	0.183652	PG(36:2)	1.31446	0.93868	1.84069	0.111466	0.290443
PG(34:2)	0.771776	0.607068	0.981171	0.0344129	0.0974175	PG(34:2)	0.985173	0.817694	1.18695	0.875138	0.915356	PG(34:2)	1.42626	1.06133	1.91666	0.0185332	0.0941553
CE(14:0)	0.916695	0.719088	1.1686	0.482571	0.622636	CE(14:0)	0.928829	0.772573	1.11669	0.4321	0.567817	CE(14:0)	0.945543	0.712669	1.25451	0.697889	0.83075
CE(15:0)	1.33434	1.0505	1.69486	0.0180912	0.0622469	CE(15:0)	1.2591	1.05616	1.50104	0.0101889	0.0323881	CE(15:0)	1.17617	0.907655	1.52412	0.219745	0.434149
CE(16:0)	1.01069	0.814578	1.25401	0.923046	0.951042	CE(16:0)	1.02459	0.862798	1.21671	0.781776	0.841303	CE(16:0)	1.0492	0.789504	1.39431	0.74064	0.847285
CE(16:1)	1.24491	0.981501	1.579	0.0709092	0.165358	CE(16:1)	1.12242	0.937704	1.34353	0.208073	0.314042	CE(16:1)	0.977286	0.742408	1.28647	0.86987	0.93388
CE(16:2)	0.860567	0.650587	1.13832	0.292701	0.430428	CE(16:2)	0.867191	0.688451	1.09234	0.226267	0.338805	CE(16:2)	0.881497	0.58582	1.32641	0.545156	0.726701
CE(17:0)	1.44526	1.13784	1.83575	0.00254213	0.0146108	CE(17:0)	1.29047	1.08099	1.54055	0.00477639	0.01788	CE(17:0)	1.12453	0.863936	1.46372	0.382885	0.579776
CE(17:1)	1.85396	1.43553	2.39436	2.24242e-06	9.11385e-05	CE(17:1)	1.39985	1.17172	1.67239	0.000210451	0.00159662	CE(17:1)	1.07596	0.84001	1.37818	0.56215	0.742143
CE(18:0)	0.879833	0.678886	1.14026	0.333149	0.472723	CE(18:0)	0.998178	0.813847	1.22426	0.986028	0.99477	CE(18:0)	1.22642	0.880646	1.70796	0.22711	0.443397
CE(18:1)	1.50199	1.10592	2.03992	0.00919753	0.0387659	CE(18:1)	1.24358	0.990269	1.56169	0.0606747	0.126461	CE(18:1)	0.983942	0.699691	1.38367	0.925852	0.963089
CE(18:2)	0.733596	0.520763	1.03341	0.076393	0.175273	CE(18:2)	1.01019	0.761271	1.3405	0.944004	0.964342	CE(18:2)	2.00389	1.21375	3.30842	0.00658254	0.0478459
CE(18:3)	0.861222	0.64883	1.14314	0.301103	0.440431	CE(18:3)	0.817402	0.650067	1.02781	0.0844781	0.162392	CE(18:3)	0.74049	0.501579	1.0932	0.13062	0.324554
CE(20:1)	1.15447	0.87646	1.52066	0.306832	0.446516	CE(20:1)	1.11529	0.906648	1.37195	0.301796	0.425054	CE(20:1)	1.06635	0.778924	1.45984	0.688494	0.824743
CE(20:2)	1.25159	0.948359	1.65177	0.112873	0.227366	CE(20:2)	1.16492	0.941825	1.44086	0.159308	0.258251	CE(20:2)	1.05189	0.75558	1.46441	0.764409	0.869897
CE(20:3)	1.21543	0.961489	1.53644	0.10277	0.213416	CE(20:3)	1.09667	0.920953	1.30593	0.300314	0.425005	CE(20:3)	0.964604	0.742398	1.25332	0.787336	0.884396
CE(20:4)	0.875179	0.660938	1.15887	0.35199	0.494524	CE(20:4)	0.933663	0.740451	1.17729	0.561751	0.679007	CE(20:4)	1.07256	0.711016	1.61796	0.738399	0.847285
CE(20:5)	0.720128	0.54479	0.951898	0.0210946	0.0678127	CE(20:5)	0.608759	0.491914	0.753359	5e-06	8.58e-05	CE(20:5)	0.481149	0.345848	0.669381	1.40679e-05	0.00218252
CE(22:0)	0.793865	0.625859	1.00697	0.0570732	0.140823	CE(22:0)	0.945176	0.785895	1.13674	0.549289	0.670699	CE(22:0)	1.23105	0.918711	1.64959	0.163869	0.36222
CE(22:1)	0.868184	0.684776	1.10072	0.243032	0.377828	CE(22:1)	0.885535	0.739275	1.06073	0.186883	0.289745	CE(22:1)	0.909931	0.689012	1.20168	0.505922	0.690335
CE(22:4)	1.49569	1.16008	1.92839	0.00190037	0.0124289	CE(22:4)	1.51934	1.25778	1.8353	1.43e-05	0.00020337	CE(22:4)	1.5491	1.16782	2.05487	0.00239578	0.0260271
CE(22:5) (n3)	0.941077	0.720711	1.22882	0.655473	0.770588	CE(22:5) (n3)	0.958705	0.765733	1.20031	0.713039	0.79242	CE(22:5) (n3)	1.0032	0.661048	1.52245	0.988019	0.991505
CE(22:5) (n6)	1.17417	0.928548	1.48478	0.179952	0.308734	CE(22:5) (n6)	1.28721	1.07468	1.54177	0.00610142	0.0215634	CE(22:5) (n6)	1.47018	1.10867	1.94958	0.00744132	0.0491943
CE(22:6)	0.692922	0.518278	0.926415	0.0132915	0.0511004	CE(22:6)	0.615303	0.490051	0.772569	2.89e-05	0.000345119	CE(22:6)	0.509243	0.352994	0.734652	0.000307155	0.00794416
CE(24:0)	0.874389	0.689708	1.10852	0.267479	0.406939	CE(24:0)	1.00094	0.833531	1.20198	0.991943	0.998966	CE(24:0)	1.22094	0.915743	1.62784	0.173758	0.368912
CE(24:1)	1.28861	0.998427	1.66312	0.0514265	0.131637	CE(24:1)	1.23059	1.01503	1.49193	0.0347023	0.0854788	CE(24:1)	1.15777	0.863216	1.55283	0.328067	0.541073
CE(24:4)	1.42187	1.1	1.83792	0.00719115	0.0324743	CE(24:4)	1.32444	1.09121	1.60753	0.00446627	0.0172878	CE(24:4)	1.2057	0.897444	1.61982	0.214341	0.426433
CE(24:5)	1.21118	0.918995	1.59627	0.173747	0.302604	CE(24:5)	1.00082	0.81402	1.2305	0.993758	0.999025	CE(24:5)	0.785063	0.574963	1.07194	0.127799	0.318938
CE(24:6)	1.09446	0.878309	1.36382	0.421338	0.564097	CE(24:6)	0.963836	0.820005	1.1329	0.655074	0.7414	CE(24:6)	0.830479	0.654482	1.0538	0.126337	0.316678
COH	0.894766	0.669535	1.19577	0.452315	0.594382	COH	0.943155	0.748141	1.189	0.620457	0.724712	COH	1.03494	0.704187	1.52103	0.861241	0.928118
DE(16:0)	0.996507	0.830584	1.19558	0.96996	0.980297	DE(16:0)	1.00732	0.873321	1.16188	0.920216	0.945131	DE(16:0)	1.02479	0.814351	1.28961	0.8346	0.911492
DE(18:1)	1.22087	1.01246	1.47217	0.0366433	0.101591	DE(18:1)	1.26843	1.08634	1.48104	0.00263504	0.0112732	DE(18:1)	1.3786	1.04577	1.81736	0.0227612	0.107926
DE(18:2)	0.797241	0.610997	1.04025	0.0950638	0.203351	DE(18:2)	0.931624	0.748622	1.15936	0.525586	0.65626	DE(18:2)	1.28869	0.877778	1.89195	0.195462	0.400064
DE(20:4)	0.643946	0.478469	0.866653	0.0036796	0.0189131	DE(20:4)	0.746571	0.596609	0.934228	0.0106281	0.0330457	DE(20:4)	0.908175	0.645179	1.27838	0.580847	0.747743
DE(20:5)	0.729885	0.573588	0.928772	0.0104368	0.0421175	DE(20:5)	0.685689	0.574503	0.818392	2.91e-05	0.000345119	DE(20:5)	0.637394	0.491183	0.827129	0.000705016	0.0125361
DE(22:6)	0.785134	0.617799	0.997792	0.0479202	0.125076	DE(22:6)	0.725904	0.606152	0.869316	0.00049668	0.0030065	DE(22:6)	0.655388	0.498517	0.861623	0.00247006	0.0260271
AC(12:0)	0.838986	0.686735	1.02499	0.0857265	0.189799	AC(12:0)	1.01094	0.86461	1.18204	0.891475	0.926114	AC(12:0)	1.35277	1.05324	1.73749	0.0179719	0.0921262
AC(13:0)	0.56981	0.456019	0.711996	7.47259e-07	4.72434e-05	AC(13:0)	0.626158	0.529776	0.740076	4.03e-08	2.08e-06	AC(13:0)	0.70704	0.549077	0.910447	0.00720408	0.0491943
AC(14:0)	0.991582	0.808708	1.21581	0.935222	0.957212	AC(14:0)	1.14629	0.979048	1.34209	0.0897296	0.170187	AC(14:0)	1.4227	1.10927	1.82469	0.0054897	0.0422113
AC(14:1)	0.919334	0.755841	1.11819	0.399876	0.54045	AC(14:1)	1.07575	0.921906	1.25527	0.353746	0.480385	AC(14:1)	1.39188	1.08319	1.78854	0.00974813	0.0590073
AC(14:2)	0.819352	0.672846	0.997759	0.0474434	0.124402	AC(14:2)	1.01995	0.873899	1.19041	0.802195	0.851584	AC(14:2)	1.44801	1.12861	1.8578	0.00359599	0.0321029
AC(15:0) (a)	0.620329	0.497388	0.773659	2.26344e-05	0.000476999	AC(15:0) (a)	0.739025	0.628877	0.868466	0.000240068	0.00170748	AC(15:0) (a)	0.903157	0.713004	1.14402	0.398395	0.597756
AC(15:0) (b)	1.04134	0.846005	1.28177	0.702329	0.807929	AC(15:0) (b)	1.11133	0.952574	1.29653	0.179536	0.282273	AC(15:0) (b)	1.2035	0.956297	1.51461	0.114321	0.294775
AC(16:0)	0.874688	0.706476	1.08295	0.219187	0.353308	AC(16:0)	1.00019	0.853699	1.17182	0.998127	0.999782	AC(16:0)	1.17814	0.930447	1.49178	0.1734	0.368912
AC(16:1)	1.15831	0.948701	1.41423	0.149037	0.276227	AC(16:1)	1.27088	1.08643	1.48665	0.00273456	0.0115257	AC(16:1)	1.47577	1.14541	1.90141	0.00261221	0.0270245
AC(17:0) (a)	1.15428	0.942776	1.41323	0.164718	0.297537	AC(17:0) (a)	1.19445	1.0272	1.38894	0.0209624	0.0570698	AC(17:0) (a)	1.24663	0.994195	1.56316	0.0561883	0.188066
AC(17:0) (b)	1.09305	0.884895	1.35017	0.409116	0.551628	AC(17:0) (b)	1.16603	0.996853	1.36393	0.0547837	0.118525	AC(17:0) (b)	1.26214	0.998963	1.59465	0.051021	0.180316
AC(18:0)	0.787879	0.631861	0.982421	0.0342152	0.0973423	AC(18:0)	1.0119	0.858219	1.1931	0.888072	0.925482	AC(18:0)	1.38641	1.08239	1.77581	0.00968562	0.0590073
AC(18:1)	0.987997	0.807643	1.20863	0.906525	0.943819	AC(18:1)	1.11101	0.952684	1.29565	0.179583	0.282273	AC(18:1)	1.30802	1.03126	1.65906	0.0268454	0.121903
AC(18:2)	0.879793	0.716229	1.08071	0.222327	0.35635	AC(18:2)	1.02401	0.878286	1.19392	0.761905	0.82419	AC(18:2)	1.23938	0.98409	1.56091	0.0681956	0.210888
DG(14:0_16:0)	0.973321	0.743936	1.27343	0.843664	0.89896	DG(14:0_16:0)	0.960597	0.775741	1.1895	0.712388	0.79242	DG(14:0_16:0)	0.93909	0.660081	1.33603	0.726802	0.847285
DG(16:0_16:0)	0.963821	0.721791	1.28701	0.802766	0.873136	DG(16:0_16:0)	0.886941	0.703033	1.11896	0.311557	0.433438	DG(16:0_16:0)	0.762227	0.515851	1.12627	0.172874	0.368912
DG(16:0_16:1)	1.53044	1.10766	2.11458	0.00988386	0.0404598	DG(16:0_16:1)	1.38339	1.08752	1.75975	0.00820883	0.0278621	DG(16:0_16:1)	1.22026	0.851075	1.74959	0.278884	0.49281
DG(14:0_18:2)	0.930325	0.690414	1.2536	0.635055	0.755954	DG(14:0_18:2)	1.15609	0.905965	1.47528	0.243583	0.359996	DG(14:0_18:2)	1.79078	1.17279	2.73442	0.00697467	0.0489949
DG(16:0_18:1)	1.1609	0.781935	1.72352	0.459321	0.599435	DG(16:0_18:1)	1.17444	0.870571	1.58436	0.29252	0.417153	DG(16:0_18:1)	1.19293	0.754054	1.88724	0.450975	0.638321
DG(16:1_18:1)	1.72529	1.2273	2.42535	0.00169715	0.012071	DG(16:1_18:1)	1.75676	1.35868	2.27147	1.72e-05	0.00023344	DG(16:1_18:1)	1.79923	1.21636	2.66139	0.00327591	0.0314165
DG(16:0_18:2)	0.839779	0.597157	1.18098	0.315486	0.453843	DG(16:0_18:2)	1.07907	0.818708	1.42222	0.589091	0.696866	DG(16:0_18:2)	1.74001	1.08676	2.78593	0.0210847	0.101816
DG(18:0_18:1)	1.01486	0.703926	1.46313	0.937025	0.957212	DG(18:0_18:1)	0.940932	0.706353	1.25342	0.677302	0.760128	DG(18:0_18:1)	0.834099	0.525604	1.32366	0.441348	0.637785
DG(18:1_18:1)	1.24979	0.893047	1.74905	0.193485	0.325579	DG(18:1_18:1)	1.33664	1.02277	1.74682	0.0335942	0.0831091	DG(18:1_18:1)	1.50171	0.96476	2.3375	0.0716894	0.2181
DG(18:0_18:2)	0.793184	0.569387	1.10494	0.170703	0.298861	DG(18:0_18:2)	0.917376	0.6963	1.20864	0.539878	0.665388	DG(18:0_18:2)	1.27176	0.773874	2.08998	0.342852	0.551173
DG(18:1_18:2)	0.987856	0.734275	1.32901	0.935659	0.957212	DG(18:1_18:2)	1.27795	1.00082	1.63182	0.0492358	0.109239	DG(18:1_18:2)	2.20296	1.43102	3.39133	0.000332976	0.00823754
DG(18:2_18:2)	0.860109	0.680132	1.08771	0.208361	0.340683	DG(18:2_18:2)	1.06402	0.884214	1.28038	0.511161	0.644902	DG(18:2_18:2)	1.50928	1.11705	2.03925	0.00734282	0.0491943
DG(18:1_18:3)	1.05791	0.803487	1.39289	0.688363	0.800978	DG(18:1_18:3)	1.17537	0.940995	1.46811	0.154443	0.25325	DG(18:1_18:3)	1.43371	0.982535	2.09205	0.0616765	0.194966
DG(16:0_20:4)	1.09545	0.820388	1.46274	0.536586	0.675481	DG(16:0_20:4)	0.93937	0.74933	1.17761	0.587574	0.696866	DG(16:0_20:4)	0.737812	0.513498	1.06011	0.100111	0.268695
DG(18:1_20:3)	1.12938	0.880493	1.44862	0.338095	0.47736	DG(18:1_20:3)	1.07342	0.885185	1.30168	0.4714	0.604114	DG(18:1_20:3)	0.994675	0.733348	1.34913	0.972612	0.982977
DG(18:0_20:4)	1.11484	0.847181	1.46705	0.437713	0.579207	DG(18:0_20:4)	0.941272	0.758367	1.16829	0.582983	0.69397	DG(18:0_20:4)	0.714721	0.503556	1.01444	0.0601389	0.192879
DG(18:1_20:4)	1.0535	0.8027	1.38266	0.707143	0.809587	DG(18:1_20:4)	0.972448	0.78344	1.20706	0.79998	0.85082	DG(18:1_20:4)	0.847611	0.593614	1.21029	0.362944	0.56735
DG(16:0_22:5)	1.14743	0.893996	1.47271	0.280135	0.417863	DG(16:0_22:5)	1.06839	0.875511	1.30377	0.514887	0.648166	DG(16:0_22:5)	0.942926	0.677758	1.31184	0.727214	0.847285
DG(18:2_20:4)	0.915292	0.725405	1.15488	0.455591	0.597307	DG(18:2_20:4)	0.945727	0.784168	1.14057	0.559334	0.678595	DG(18:2_20:4)	1.00473	0.732321	1.37846	0.976688	0.985347
DG(16:0_22:6)	0.901266	0.715042	1.13599	0.378705	0.52049	DG(16:0_22:6)	0.776171	0.649682	0.927286	0.00524182	0.0192425	DG(16:0_22:6)	0.625615	0.473754	0.826156	0.00094575	0.0149605
TG(48:2) [NL-16:0]	1.18605	0.894915	1.5719	0.235079	0.370525	TG(48:2) [NL-16:0]	1.22258	0.980927	1.52375	0.0736787	0.147099	TG(48:2) [NL-16:0]	1.28231	0.900719	1.82556	0.167648	0.36409
TG(48:2) [NL-18:1]	1.45064	1.09899	1.91482	0.00862929	0.0376575	TG(48:2) [NL-18:1]	1.47841	1.19476	1.82939	0.000321534	0.00212736	TG(48:2) [NL-18:1]	1.51909	1.08973	2.11761	0.0136244	0.077523
TG(48:3) [NL-18:2]	1.26392	0.943619	1.69295	0.116229	0.229632	TG(48:3) [NL-18:2]	1.48178	1.17452	1.86942	0.000910882	0.00493612	TG(48:3) [NL-18:2]	1.94775	1.3277	2.85735	0.000650292	0.0123339
TG(50:1) [NL-14:0]	1.01513	0.810725	1.27106	0.89588	0.937051	TG(50:1) [NL-14:0]	1.02477	0.856988	1.22541	0.788514	0.843355	TG(50:1) [NL-14:0]	1.04158	0.775561	1.39885	0.786563	0.884396
TG(50:4) [NL-14:0]	1.04447	0.794765	1.37264	0.754926	0.845198	TG(50:4) [NL-14:0]	1.25666	1.00597	1.56983	0.0441749	0.101763	TG(50:4) [NL-14:0]	1.8088	1.23275	2.65402	0.00244815	0.0260271
TG(48:2) [NL-14:1]	1.27337	0.975249	1.66261	0.0757606	0.174525	TG(48:2) [NL-14:1]	1.26686	1.03149	1.55592	0.0240886	0.0631633	TG(48:2) [NL-14:1]	1.2574	0.910809	1.73589	0.163869	0.36222
TG(48:2) [NL-16:1]	1.51337	1.14565	1.99911	0.00352953	0.0185954	TG(48:2) [NL-16:1]	1.43581	1.16312	1.77242	0.000762244	0.00425213	TG(48:2) [NL-16:1]	1.33812	0.969607	1.8467	0.0763604	0.225125
TG(50:3) [NL-14:1]	1.68001	1.27385	2.21566	0.000238619	0.00323272	TG(50:3) [NL-14:1]	1.69678	1.37126	2.09958	1.14e-06	2.76e-05	TG(50:3) [NL-14:1]	1.72145	1.23312	2.40316	0.00141731	0.0188493
TG(50:3) [NL-18:1]	1.54641	1.14571	2.08726	0.00438643	0.0215162	TG(50:3) [NL-18:1]	1.73401	1.36566	2.20173	6.25e-06	9.61e-05	TG(50:3) [NL-18:1]	2.11441	1.42483	3.13773	0.000200787	0.00601303
TG(49:1) [NL-15:0]	1.19495	0.928272	1.53824	0.166873	0.298861	TG(49:1) [NL-15:0]	1.17589	0.968157	1.4282	0.10232	0.186007	TG(49:1) [NL-15:0]	1.14872	0.847161	1.55762	0.372172	0.575391
TG(51:2) [NL-15:0]	1.53453	1.16276	2.02517	0.00248358	0.01442	TG(51:2) [NL-15:0]	1.57455	1.27319	1.94723	2.81e-05	0.000345119	TG(51:2) [NL-15:0]	1.63307	1.17369	2.27225	0.00361087	0.0321029
TG(48:0) [NL-16:0]	0.90563	0.71352	1.14946	0.41514	0.558427	TG(48:0) [NL-16:0]	0.868914	0.7208	1.04746	0.140571	0.236642	TG(48:0) [NL-16:0]	0.813462	0.602053	1.09911	0.178765	0.37534
TG(50:0) [NL-18:0]	0.905266	0.707961	1.15756	0.427488	0.569804	TG(50:0) [NL-18:0]	0.853749	0.702781	1.03715	0.111244	0.195969	TG(50:0) [NL-18:0]	0.773822	0.562798	1.06397	0.114491	0.294775
TG(50:1) [NL-18:1]	1.02586	0.782277	1.34529	0.853545	0.906095	TG(50:1) [NL-18:1]	0.977622	0.793892	1.20387	0.831256	0.877523	TG(50:1) [NL-18:1]	0.912223	0.659095	1.26257	0.579565	0.747743
TG(50:2) [NL-18:2]	0.791368	0.608293	1.02954	0.0813128	0.184907	TG(50:2) [NL-18:2]	0.875394	0.709739	1.07971	0.213714	0.320853	TG(50:2) [NL-18:2]	1.04394	0.737455	1.47781	0.808371	0.891401
TG(50:2) [NL-18:1]	1.49487	1.12468	1.9869	0.00561676	0.0261962	TG(50:2) [NL-18:1]	1.43226	1.1601	1.76828	0.00083454	0.0045659	TG(50:2) [NL-18:1]	1.35969	0.993597	1.86067	0.0548748	0.186969
TG(52:1) [NL-18:0]	0.913797	0.69517	1.20118	0.518191	0.658148	TG(52:1) [NL-18:0]	0.868288	0.69896	1.07864	0.201936	0.307683	TG(52:1) [NL-18:0]	0.796153	0.557513	1.13694	0.20984	0.420419
TG(52:2) [NL-16:0]	1.22062	0.918148	1.62274	0.169999	0.298861	TG(52:2) [NL-16:0]	1.29705	1.03563	1.62445	0.0235227	0.0622532	TG(52:2) [NL-16:0]	1.43507	0.993779	2.07233	0.0540154	0.185149
TG(52:3) [NL-18:2]	0.832345	0.643687	1.0763	0.161714	0.293978	TG(52:3) [NL-18:2]	1.06991	0.864316	1.3244	0.534827	0.661558	TG(52:3) [NL-18:2]	1.86711	1.27331	2.73784	0.00138764	0.0188493
TG(52:4) [NL-16:0]	0.877079	0.673573	1.14207	0.330183	0.469685	TG(52:4) [NL-16:0]	1.07001	0.866268	1.32166	0.530086	0.659918	TG(52:4) [NL-16:0]	1.52403	1.0717	2.16729	0.0190051	0.0956981
TG(48:3) [NL-16:1]	1.58342	1.18592	2.11417	0.00183228	0.0124115	TG(48:3) [NL-16:1]	1.66742	1.32776	2.09397	1.09e-05	0.000158397	TG(48:3) [NL-16:1]	1.81474	1.25355	2.62715	0.00159282	0.0197025
TG(50:2) [NL-18:0]	1.03572	0.820137	1.30797	0.768192	0.850392	TG(50:2) [NL-18:0]	1.05232	0.874602	1.26614	0.588981	0.696866	TG(50:2) [NL-18:0]	1.08097	0.798096	1.46411	0.614954	0.772425
TG(50:3) [NL-16:1]	1.71589	1.27312	2.31266	0.000391543	0.00452125	TG(50:3) [NL-16:1]	1.75252	1.39451	2.20244	1.49e-06	3.14e-05	TG(50:3) [NL-16:1]	1.80575	1.26586	2.57589	0.00111089	0.0158024
TG(52:3) [NL-16:1]	1.4317	1.14593	1.78874	0.00158237	0.0113971	TG(52:3) [NL-16:1]	1.43617	1.20913	1.70584	3.74e-05	0.000417209	TG(52:3) [NL-16:1]	1.44283	1.10013	1.89228	0.00805609	0.0515046
TG(52:4) [NL-18:1]	1.36709	1.03966	1.79765	0.0251938	0.0758479	TG(52:4) [NL-18:1]	1.54229	1.24118	1.91646	9.24e-05	0.000862132	TG(52:4) [NL-18:1]	1.89277	1.32478	2.70427	0.000456603	0.0096749
TG(49:1) [NL-16:0]	1.19407	0.927802	1.53676	0.168244	0.298861	TG(49:1) [NL-16:0]	1.15066	0.948705	1.39561	0.154091	0.25325	TG(49:1) [NL-16:0]	1.09211	0.809362	1.47364	0.564346	0.742852
TG(51:0) [NL-16:0]	1.01199	0.79161	1.29373	0.924201	0.951042	TG(51:0) [NL-16:0]	0.948152	0.778872	1.15422	0.595702	0.701769	TG(51:0) [NL-16:0]	0.843936	0.607747	1.17191	0.311083	0.526524
TG(49:1) [NL-18:1]	1.21546	0.947198	1.5597	0.12512	0.240519	TG(49:1) [NL-18:1]	1.20322	0.993834	1.45671	0.0578819	0.123099	TG(49:1) [NL-18:1]	1.18597	0.88055	1.59732	0.261575	0.471001
TG(51:1) [NL-18:1]	1.42931	1.06136	1.92481	0.0186653	0.0629862	TG(51:1) [NL-18:1]	1.26245	1.00628	1.58384	0.0439988	0.101763	TG(51:1) [NL-18:1]	1.06311	0.749003	1.50894	0.731971	0.847285
TG(51:2) [NL-18:1]	1.6322	1.21137	2.19922	0.00127991	0.00971028	TG(51:2) [NL-18:1]	1.56788	1.25514	1.95854	7.43e-05	0.000728971	TG(51:2) [NL-18:1]	1.49068	1.06726	2.08209	0.0191892	0.0957779
TG(53:2) [NL-17:0]	1.58941	1.17234	2.15484	0.00284559	0.0158739	TG(53:2) [NL-17:0]	1.46678	1.15954	1.85543	0.0014014	0.00685705	TG(53:2) [NL-17:0]	1.30269	0.899835	1.8859	0.161256	0.36222
TG(51:2) [NL-16:0]	1.48818	1.09236	2.02744	0.011738	0.0464423	TG(51:2) [NL-16:0]	1.38236	1.0997	1.73767	0.00553157	0.0199207	TG(51:2) [NL-16:0]	1.26444	0.900015	1.77642	0.17616	0.371241
TG(54:0) [NL-18:0]	0.870513	0.693818	1.09221	0.230908	0.367001	TG(54:0) [NL-18:0]	0.858591	0.715289	1.0306	0.101744	0.185552	TG(54:0) [NL-18:0]	0.837085	0.615365	1.13869	0.257336	0.464839
TG(54:1) [NL-18:1]	0.870606	0.676369	1.12062	0.282014	0.418971	TG(54:1) [NL-18:1]	0.833403	0.680143	1.0212	0.0788031	0.152513	TG(54:1) [NL-18:1]	0.769031	0.546004	1.08316	0.132871	0.327289
TG(54:2) [NL-18:0]	1.00116	0.756271	1.32533	0.993561	0.993561	TG(54:2) [NL-18:0]	0.930189	0.741176	1.1674	0.532341	0.659918	TG(54:2) [NL-18:0]	0.808634	0.54906	1.19092	0.282204	0.497133
TG(54:4) [NL-18:0]	0.88903	0.697252	1.13356	0.342724	0.482698	TG(54:4) [NL-18:0]	1.01004	0.83819	1.21711	0.916413	0.942928	TG(54:4) [NL-18:0]	1.2128	0.906646	1.62234	0.193681	0.39785
TG(48:1) [NL-18:1]	1.04903	0.813837	1.35219	0.71172	0.81319	TG(48:1) [NL-18:1]	1.05697	0.868176	1.28682	0.581008	0.693645	TG(48:1) [NL-18:1]	1.06904	0.782967	1.45964	0.674362	0.811231
TG(54:3) [NL-18:1]	1.15643	0.9287	1.44	0.193974	0.325579	TG(54:3) [NL-18:1]	1.15126	0.968086	1.3691	0.111124	0.195969	TG(54:3) [NL-18:1]	1.14273	0.861271	1.51616	0.355073	0.562775
TG(54:4) [NL-18:2]	0.967121	0.783199	1.19423	0.756074	0.845198	TG(54:4) [NL-18:2]	1.07731	0.914398	1.26925	0.373348	0.501026	TG(54:4) [NL-18:2]	1.27018	0.978786	1.64832	0.072061	0.2181
TG(56:6) [NL-20:4]	1.08591	0.883534	1.33463	0.433495	0.574962	TG(56:6) [NL-20:4]	1.02461	0.876722	1.19744	0.75985	0.823533	TG(56:6) [NL-20:4]	0.948286	0.747407	1.20316	0.661968	0.808515
TG(58:8) [NL-22:6]	0.89858	0.731665	1.10357	0.307731	0.446682	TG(58:8) [NL-22:6]	0.76613	0.653461	0.898225	0.00102874	0.0053702	TG(58:8) [NL-22:6]	0.603621	0.469509	0.776042	8.22154e-05	0.0035985
TG(54:5) [NL-18:1]	1.08707	0.871484	1.35599	0.459137	0.599435	TG(54:5) [NL-18:1]	1.15017	0.968583	1.36581	0.11051	0.195889	TG(54:5) [NL-18:1]	1.2537	0.954014	1.64751	0.104755	0.279627
TG(54:6) [NL-18:2]	0.933333	0.748851	1.16326	0.539183	0.677251	TG(54:6) [NL-18:2]	1.04808	0.883317	1.24358	0.590446	0.69702	TG(54:6) [NL-18:2]	1.2501	0.952858	1.64005	0.107091	0.282107
TG(56:8) [NL-20:4]	0.960949	0.776411	1.18935	0.714262	0.813311	TG(56:8) [NL-20:4]	0.982906	0.832429	1.16058	0.838839	0.883888	TG(56:8) [NL-20:4]	1.01784	0.780788	1.32687	0.895985	0.948982
TG(O-50:1) [NL-16:0]	0.619159	0.48252	0.794492	0.000164309	0.00228029	TG(O-50:1) [NL-16:0]	0.59978	0.49426	0.727827	2.24e-07	7.09e-06	TG(O-50:1) [NL-16:0]	0.571585	0.420564	0.776837	0.000352688	0.00836165
TG(O-52:0) [NL-16:0]	0.707324	0.561202	0.891493	0.00335889	0.018202	TG(O-52:0) [NL-16:0]	0.700849	0.581364	0.84489	0.000193453	0.00148758	TG(O-52:0) [NL-16:0]	0.688854	0.501693	0.945837	0.0212082	0.101816
TG(O-52:2) [NL-16:0]	0.497024	0.374133	0.660279	1.40379e-06	6.65629e-05	TG(O-52:2) [NL-16:0]	0.50528	0.408958	0.624289	2.51e-10	3.58e-08	TG(O-52:2) [NL-16:0]	0.515749	0.375681	0.70804	4.21244e-05	0.00239688
Ubiquinone	0.686398	0.529554	0.889695	0.00446862	0.021732	Ubiquinone	0.761432	0.636344	0.91111	0.00291361	0.0121011	Ubiquinone	0.837493	0.653203	1.07378	0.161926	0.36222

## Sheet: Figure 4
Figure 4
AIBL						Meta						ADNI
Lipids	Hazard Ratio	Lower CI (95%)	Upper CI (95%)	p-value	p-value (BH)	Lipids	Hazard Ratio	Lower CI (95%)	Upper CI (95%)	p-value	p-value (BH)	Lipids	Hazard Ratio	Lower CI (95%)	Upper CI (95%)	p-value	p-value (BH)
dhCer(d18:0/16:0)	0.854192	0.628128	1.16161	0.314988	0.677324	dhCer(d18:0/16:0)	0.932876	0.805135	1.08088	0.355075	0.577251	dhCer(d18:0/16:0)	0.957682	0.809771	1.13261	0.613445	0.790054
dhCer(d18:0/18:0)	0.91505	0.680461	1.23051	0.556922	0.829791	dhCer(d18:0/18:0)	1.0269	0.886467	1.18959	0.723463	0.861193	dhCer(d18:0/18:0)	1.06638	0.900198	1.26325	0.45713	0.677361
dhCer(d18:0/20:0)	1.22186	0.900331	1.65822	0.198414	0.591907	dhCer(d18:0/20:0)	1.03795	0.892829	1.20666	0.627847	0.800202	dhCer(d18:0/20:0)	0.984929	0.828351	1.1711	0.863505	0.939454
dhCer(d18:0/22:0)	0.944667	0.702828	1.26972	0.705974	0.913189	dhCer(d18:0/22:0)	0.884542	0.749497	1.04392	0.146649	0.343898	dhCer(d18:0/22:0)	0.858332	0.702744	1.04837	0.134375	0.341821
dhCer(d18:0/24:0)	0.924918	0.679051	1.25981	0.620566	0.861224	dhCer(d18:0/24:0)	0.859269	0.723519	1.02049	0.0838415	0.249769	dhCer(d18:0/24:0)	0.831355	0.675936	1.02251	0.0802657	0.253257
dhCer(d18:0/24:1)	1.25023	0.918478	1.70181	0.155763	0.537145	dhCer(d18:0/24:1)	1.09766	0.94226	1.27869	0.231546	0.450776	dhCer(d18:0/24:1)	1.05225	0.882706	1.25436	0.569923	0.759452
Cer(d16:1/16:0)	1.04579	0.793291	1.37867	0.750805	0.920886	Cer(d16:1/16:0)	1.06488	0.91263	1.24254	0.424528	0.643082	Cer(d16:1/16:0)	1.07364	0.891438	1.29309	0.453946	0.676756
Cer(d16:1/18:0)	1.23389	0.919453	1.65586	0.161389	0.543779	Cer(d16:1/18:0)	1.21991	1.04204	1.42814	0.0134303	0.0741927	Cer(d16:1/18:0)	1.21432	1.00757	1.4635	0.0414327	0.207361
Cer(d16:1/22:0)	1.27388	0.958668	1.69274	0.0951286	0.45315	Cer(d16:1/22:0)	1.10913	0.952207	1.2919	0.183268	0.386219	Cer(d16:1/22:0)	1.04872	0.875282	1.25652	0.606054	0.787316
Cer(d16:1/24:0)	1.19189	0.891375	1.59371	0.236328	0.625445	Cer(d16:1/24:0)	1.01257	0.86825	1.18089	0.873462	0.948473	Cer(d16:1/24:0)	0.950323	0.792795	1.13915	0.581611	0.767835
Cer(d16:1/24:1)	1.4661	1.10875	1.93864	0.0072706	0.165952	Cer(d16:1/24:1)	1.21461	1.04419	1.41284	0.0117138	0.0686133	Cer(d16:1/24:1)	1.12356	0.938689	1.34484	0.204031	0.426814
Cer(d17:1/16:0)	1.17133	0.88673	1.54727	0.265492	0.62832	Cer(d17:1/16:0)	1.13755	0.973629	1.32907	0.104512	0.290086	Cer(d17:1/16:0)	1.12252	0.930452	1.35423	0.227397	0.453997
Cer(d17:1/18:0)	1.1878	0.90343	1.56169	0.217719	0.607477	Cer(d17:1/18:0)	1.20529	1.04156	1.39474	0.0121857	0.0694215	Cer(d17:1/18:0)	1.21231	1.02012	1.44071	0.0288024	0.173219
Cer(d17:1/20:0)	1.19372	0.881924	1.61574	0.251612	0.62832	Cer(d17:1/20:0)	1.15674	0.99276	1.34781	0.0619236	0.204458	Cer(d17:1/20:0)	1.14435	0.958601	1.36609	0.135675	0.341821
Cer(d17:1/22:0)	1.25834	0.933994	1.69532	0.130798	0.510414	Cer(d17:1/22:0)	1.12244	0.957108	1.31632	0.155391	0.353512	Cer(d17:1/22:0)	1.07227	0.888017	1.29475	0.468237	0.688442
Cer(d17:1/24:0)	1.31321	0.975029	1.76869	0.0728909	0.436183	Cer(d17:1/24:0)	1.05829	0.903451	1.23966	0.482719	0.697124	Cer(d17:1/24:0)	0.972187	0.806608	1.17176	0.767151	0.88443
Cer(d17:1/24:1)	1.49342	1.12293	1.98614	0.00583493	0.165952	Cer(d17:1/24:1)	1.23897	1.06279	1.44435	0.00617808	0.0496509	Cer(d17:1/24:1)	1.14822	0.957208	1.37735	0.136526	0.341821
Cer(d18:1/14:0)	1.26235	0.937363	1.7	0.125021	0.501542	Cer(d18:1/14:0)	1.22285	1.04038	1.43733	0.0146848	0.078827	Cer(d18:1/14:0)	1.20671	0.995475	1.46277	0.0556493	0.21758
Cer(d18:1/16:0)	1.19899	0.857052	1.67734	0.289399	0.658059	Cer(d18:1/16:0)	1.15967	0.9598	1.40116	0.124814	0.323695	Cer(d18:1/16:0)	1.14183	0.908152	1.43562	0.256258	0.489298
Cer(d18:1/18:0)	1.32408	0.967147	1.81273	0.0798537	0.45315	Cer(d18:1/18:0)	1.27789	1.08971	1.49858	0.00255334	0.0296882	Cer(d18:1/18:0)	1.26228	1.04925	1.51856	0.0135196	0.122105
Cer(d18:1/20:0)	1.54048	1.1304	2.09934	0.00621759	0.165952	Cer(d18:1/20:0)	1.28569	1.09437	1.51046	0.00223485	0.0296882	Cer(d18:1/20:0)	1.20215	0.995428	1.45179	0.0558291	0.21758
Cer(d18:1/22:0)	1.33737	0.981855	1.82162	0.0652096	0.416007	Cer(d18:1/22:0)	1.11843	0.941259	1.32894	0.203372	0.413282	Cer(d18:1/22:0)	1.03154	0.837959	1.26983	0.769669	0.88443
Cer(d18:1/24:0)	1.22185	0.905015	1.6496	0.190776	0.580489	Cer(d18:1/24:0)	0.989288	0.83422	1.17318	0.901466	0.960551	Cer(d18:1/24:0)	0.894655	0.727268	1.10057	0.29222	0.531224
Cer(d18:1/24:1)	1.82205	1.33553	2.48582	0.00015342	0.0499441	Cer(d18:1/24:1)	1.33373	1.13524	1.56691	0.000460081	0.0155519	Cer(d18:1/24:1)	1.18903	0.984786	1.43563	0.0717765	0.236074
Cer(d18:1/26:0)	0.96812	0.699061	1.34074	0.845379	0.948763	Cer(d18:1/26:0)	0.984225	0.823038	1.17698	0.861665	0.945081	Cer(d18:1/26:0)	0.991265	0.800274	1.22784	0.935967	0.966526
Cer(d18:2/14:0)	1.29743	0.949899	1.77211	0.101661	0.455475	Cer(d18:2/14:0)	1.13225	0.966076	1.32701	0.125077	0.323695	Cer(d18:2/14:0)	1.07958	0.89778	1.29819	0.415726	0.639274
Cer(d18:2/16:0)	1.18259	0.851209	1.64297	0.317468	0.677324	Cer(d18:2/16:0)	1.23686	1.03834	1.47333	0.0172406	0.0868133	Cer(d18:2/16:0)	1.25897	1.02395	1.54794	0.0289271	0.173219
Cer(d18:2/17:0)	1.21436	0.943439	1.56307	0.131578	0.510414	Cer(d18:2/17:0)	1.153	1.00211	1.32662	0.0466475	0.169	Cer(d18:2/17:0)	1.12662	0.951725	1.33365	0.166021	0.374865
Cer(d18:2/18:0)	1.28072	0.938741	1.74727	0.1185	0.485081	Cer(d18:2/18:0)	1.23432	1.04942	1.45179	0.0110021	0.0658965	Cer(d18:2/18:0)	1.21734	1.00637	1.47252	0.0428257	0.209665
Cer(d18:2/20:0)	1.33705	0.978586	1.82682	0.0681477	0.421479	Cer(d18:2/20:0)	1.18776	1.00959	1.39737	0.0379786	0.146012	Cer(d18:2/20:0)	1.13658	0.939553	1.37491	0.187495	0.408753
Cer(d18:2/22:0)	1.29846	0.962348	1.75195	0.0874788	0.45315	Cer(d18:2/22:0)	1.10141	0.939704	1.29093	0.233141	0.450776	Cer(d18:2/22:0)	1.03281	0.856446	1.24548	0.735446	0.869997
Cer(d18:2/24:0)	1.26806	0.948254	1.69573	0.109237	0.467816	Cer(d18:2/24:0)	1.01463	0.865185	1.18988	0.858235	0.944556	Cer(d18:2/24:0)	0.921918	0.761994	1.11541	0.402945	0.631112
Cer(d18:2/24:1)	1.68423	1.25403	2.26203	0.000531911	0.0756644	Cer(d18:2/24:1)	1.27345	1.08524	1.49429	0.003051	0.0321485	Cer(d18:2/24:1)	1.13349	0.937043	1.37113	0.196931	0.419676
Cer(d18:2/26:0)	0.954406	0.70252	1.29661	0.765325	0.923438	Cer(d18:2/26:0)	0.974287	0.821271	1.15581	0.765072	0.884087	Cer(d18:2/26:0)	0.983393	0.800462	1.20813	0.873294	0.944562
Cer(d19:1/16:0)	1.12709	0.883715	1.4375	0.335067	0.696377	Cer(d19:1/16:0)	1.18525	1.02928	1.36486	0.0182321	0.0902095	Cer(d19:1/16:0)	1.21587	1.0225	1.44581	0.0269828	0.169118
Cer(d19:1/18:0)	1.38393	1.04504	1.83272	0.0233675	0.264805	Cer(d19:1/18:0)	1.353	1.17018	1.56437	4.46595e-05	0.00582388	Cer(d19:1/18:0)	1.34189	1.1326	1.58986	0.000675791	0.0465544
Cer(d19:1/20:0)	1.42893	1.0938	1.86675	0.00885993	0.178481	Cer(d19:1/20:0)	1.3471	1.16881	1.55258	3.89766e-05	0.00582388	Cer(d19:1/20:0)	1.31623	1.11317	1.55634	0.00130909	0.0465544
Cer(d19:1/22:0)	1.3043	0.98324	1.7302	0.0653685	0.416007	Cer(d19:1/22:0)	1.2448	1.06972	1.44853	0.00463382	0.0425265	Cer(d19:1/22:0)	1.22153	1.02071	1.46186	0.0289863	0.173219
Cer(d19:1/24:0)	1.32429	0.994547	1.76337	0.0545384	0.397677	Cer(d19:1/24:0)	1.21682	1.04442	1.41767	0.0118174	0.0686133	Cer(d19:1/24:0)	1.17651	0.982081	1.40944	0.0777707	0.250009
Cer(d19:1/24:1)	1.55269	1.19013	2.02569	0.00118317	0.134399	Cer(d19:1/24:1)	1.36455	1.18395	1.57269	1.77699e-05	0.00505552	Cer(d19:1/24:1)	1.29607	1.09575	1.533	0.00246685	0.0551471
Cer(d19:1/26:0)	1.06265	0.811937	1.39078	0.65806	0.883019	Cer(d19:1/26:0)	1.144	0.996481	1.31336	0.0561396	0.19014	Cer(d19:1/26:0)	1.17455	1.00005	1.3795	0.049935	0.214465
Cer(d20:1/22:0)	1.07295	0.804322	1.43129	0.632006	0.872843	Cer(d20:1/22:0)	1.02613	0.880033	1.19648	0.742025	0.879609	Cer(d20:1/22:0)	1.00812	0.840773	1.20878	0.930389	0.966042
Cer(d20:1/24:0)	1.04848	0.791949	1.3881	0.740907	0.920886	Cer(d20:1/24:0)	0.992063	0.852986	1.15382	0.917641	0.965951	Cer(d20:1/24:0)	0.969929	0.810781	1.16032	0.738459	0.871749
Cer(d20:1/24:1)	1.31721	0.993872	1.74574	0.0552135	0.397677	Cer(d20:1/24:1)	1.13437	0.984516	1.30704	0.0811372	0.24427	Cer(d20:1/24:1)	1.07838	0.915323	1.27048	0.366984	0.600148
Cer(d20:1/26:0)	1.07161	0.840593	1.36612	0.576646	0.830662	Cer(d20:1/26:0)	1.07097	0.950937	1.20617	0.258247	0.478641	Cer(d20:1/26:0)	1.07077	0.934305	1.22718	0.325574	0.564791
HexCer(d18:1/16:0)	1.04377	0.796791	1.36731	0.755806	0.920886	HexCer(d18:1/16:0)	0.975867	0.839888	1.13386	0.74966	0.883139	HexCer(d18:1/16:0)	0.946965	0.790576	1.13429	0.55404	0.755693
HexCer(d18:1/18:0)	1.38193	1.03833	1.83923	0.0265665	0.274843	HexCer(d18:1/18:0)	1.1821	1.01111	1.382	0.035852	0.144306	HexCer(d18:1/18:0)	1.10601	0.917766	1.33287	0.28983	0.528568
HexCer(d18:1/20:0)	1.21254	0.920961	1.59642	0.169678	0.549316	HexCer(d18:1/20:0)	1.05889	0.905581	1.23815	0.473318	0.687035	HexCer(d18:1/20:0)	0.992508	0.82066	1.20034	0.93821	0.966526
HexCer(d18:1/22:0)	0.992984	0.7306	1.3496	0.96413	0.983136	HexCer(d18:1/22:0)	0.93669	0.79563	1.10276	0.432224	0.647198	HexCer(d18:1/22:0)	0.915366	0.754893	1.10995	0.368536	0.600148
HexCer(d18:1/24:0)	0.914979	0.672795	1.24434	0.571111	0.83064	HexCer(d18:1/24:0)	0.931695	0.793103	1.09451	0.389227	0.608264	HexCer(d18:1/24:0)	0.938095	0.776491	1.13333	0.507675	0.722167
HexCer(d18:1/24:1)	1.09602	0.827817	1.45111	0.521981	0.818175	HexCer(d18:1/24:1)	1.02366	0.878572	1.19271	0.764268	0.884087	HexCer(d18:1/24:1)	0.994601	0.828902	1.19342	0.953567	0.967166
Hex2Cer(d18:1/16:0)	1.05294	0.784587	1.41308	0.731079	0.920406	Hex2Cer(d18:1/16:0)	1.10771	0.947068	1.2956	0.200663	0.412192	Hex2Cer(d18:1/16:0)	1.13018	0.939183	1.36001	0.1951	0.417338
Hex2Cer(d18:1/18:0)	0.946316	0.69947	1.28027	0.720487	0.915083	Hex2Cer(d18:1/18:0)	0.860557	0.733999	1.00894	0.0642578	0.20893	Hex2Cer(d18:1/18:0)	0.829803	0.688223	1.00051	0.0506258	0.214465
Hex2Cer(d18:1/20:0)	0.907619	0.657739	1.25243	0.555207	0.829791	Hex2Cer(d18:1/20:0)	1.00639	0.852052	1.18869	0.940189	0.979196	Hex2Cer(d18:1/20:0)	1.04504	0.860335	1.2694	0.657052	0.811877
Hex2Cer(d18:1/22:0)	0.952596	0.682135	1.33029	0.775631	0.92438	Hex2Cer(d18:1/22:0)	0.964727	0.81146	1.14694	0.684143	0.840772	Hex2Cer(d18:1/22:0)	0.969216	0.791728	1.18649	0.761904	0.884241
Hex2Cer(d18:1/24:0)	0.957138	0.69304	1.32188	0.790283	0.932928	Hex2Cer(d18:1/24:0)	0.932998	0.786191	1.10722	0.427215	0.643082	Hex2Cer(d18:1/24:0)	0.923722	0.754819	1.13042	0.441227	0.662423
Hex2Cer(d18:1/24:1)	1.1704	0.865817	1.58213	0.306259	0.670237	Hex2Cer(d18:1/24:1)	1.0028	0.853129	1.17872	0.972985	0.98686	Hex2Cer(d18:1/24:1)	0.942153	0.777954	1.14101	0.541948	0.750288
Hex3Cer(d18:1/16:0)	0.990273	0.709874	1.38143	0.954109	0.979942	Hex3Cer(d18:1/16:0)	1.13973	0.949953	1.36741	0.159286	0.354037	Hex3Cer(d18:1/16:0)	1.21027	0.973609	1.50445	0.085606	0.258645
Hex3Cer(d18:1/18:0)	0.910964	0.675742	1.22806	0.540602	0.829117	Hex3Cer(d18:1/18:0)	1.10123	0.952414	1.27331	0.192979	0.40179	Hex3Cer(d18:1/18:0)	1.16779	0.98904	1.37885	0.0672575	0.229159
Hex3Cer(d18:1/20:0)	0.904328	0.682377	1.19847	0.483986	0.797055	Hex3Cer(d18:1/20:0)	1.0884	0.930657	1.27287	0.288976	0.505931	Hex3Cer(d18:1/20:0)	1.18246	0.979445	1.42756	0.081184	0.253402
Hex3Cer(d18:1/22:0)	0.929712	0.680069	1.271	0.647792	0.880895	Hex3Cer(d18:1/22:0)	1.07612	0.915286	1.26521	0.374411	0.601164	Hex3Cer(d18:1/22:0)	1.13532	0.939602	1.3718	0.188633	0.409666
Hex3Cer(d18:1/24:0)	0.779909	0.574825	1.05816	0.11031	0.468404	Hex3Cer(d18:1/24:0)	0.98543	0.831653	1.16764	0.865355	0.945081	Hex3Cer(d18:1/24:0)	1.0942	0.892158	1.34199	0.387413	0.612914
Hex3Cer(d18:1/24:1)	0.939633	0.686706	1.28572	0.697146	0.908391	Hex3Cer(d18:1/24:1)	1.05865	0.891927	1.25653	0.514497	0.719285	Hex3Cer(d18:1/24:1)	1.11379	0.907693	1.36668	0.301945	0.538578
GM3(d18:1/16:0)	1.2264	0.895854	1.67891	0.202797	0.591907	GM3(d18:1/16:0)	1.25514	1.04951	1.50105	0.0127965	0.0714454	GM3(d18:1/16:0)	1.26919	1.02089	1.57788	0.0318672	0.183156
GM3(d18:1/18:0)	0.992449	0.731518	1.34645	0.961159	0.983136	GM3(d18:1/18:0)	1.14637	0.970319	1.35436	0.108319	0.297746	GM3(d18:1/18:0)	1.21898	0.998917	1.48752	0.0512605	0.214465
GM3(d18:1/20:0)	1.54528	1.12377	2.12489	0.00740614	0.165952	GM3(d18:1/20:0)	1.27173	1.08246	1.4941	0.00345905	0.0357854	GM3(d18:1/20:0)	1.18929	0.986625	1.43358	0.0689579	0.230806
GM3(d18:1/22:0)	1.11611	0.820135	1.51889	0.484732	0.797055	GM3(d18:1/22:0)	1.1902	0.997162	1.4206	0.0537905	0.185496	GM3(d18:1/22:0)	1.22845	0.98964	1.52488	0.0621059	0.226815
GM3(d18:1/24:0)	1.13157	0.821021	1.5596	0.450145	0.783563	GM3(d18:1/24:0)	1.04805	0.876871	1.25264	0.605983	0.788249	GM3(d18:1/24:0)	1.01273	0.8172	1.25503	0.908017	0.952655
GM3(d18:1/24:1)	1.43133	1.06917	1.91617	0.0159829	0.247836	GM3(d18:1/24:1)	1.34419	1.14305	1.58072	0.000347948	0.0141416	GM3(d18:1/24:1)	1.307	1.0755	1.58834	0.00710881	0.0879328
GM1(d18:1/16:0)	1.09945	0.847275	1.42669	0.4757	0.796098	GM1(d18:1/16:0)	1.18848	1.02811	1.37387	0.0195522	0.0935608	GM1(d18:1/16:0)	1.2307	1.03369	1.46526	0.0196866	0.136606
Sulfatide (d18:1:/16:0(OH))	1.00666	0.737895	1.37332	0.966581	0.983872	Sulfatide (d18:1:/16:0(OH))	0.906656	0.763315	1.07691	0.264396	0.483734	Sulfatide (d18:1:/16:0(OH))	0.86559	0.703935	1.06437	0.171147	0.381892
Sulfatide (d18:1:/16:0)	1.08749	0.802193	1.47424	0.589034	0.830675	Sulfatide (d18:1:/16:0)	0.882455	0.752915	1.03428	0.12263	0.323695	Sulfatide (d18:1:/16:0)	0.816121	0.67754	0.983047	0.0323507	0.184075
Sulfatide (d18:1:/24:0(OH))	0.830893	0.621742	1.1104	0.210518	0.607477	Sulfatide (d18:1:/24:0(OH))	0.811935	0.69268	0.951722	0.0101542	0.0628014	Sulfatide (d18:1:/24:0(OH))	0.803939	0.664906	0.972046	0.0242829	0.161612
Sulfatide (d18:1:/24:0)	0.945691	0.68773	1.30041	0.731148	0.920406	Sulfatide (d18:1:/24:0)	0.856045	0.726275	1.009	0.0638618	0.208836	Sulfatide (d18:1:/24:0)	0.825641	0.681452	1.00034	0.0504066	0.214465
Sulfatide (d18:1:/24:1(OH))	1.02414	0.758177	1.3834	0.876446	0.964399	Sulfatide (d18:1:/24:1(OH))	0.883978	0.750951	1.04057	0.13832	0.333493	Sulfatide (d18:1:/24:1(OH))	0.831382	0.684688	1.00951	0.0622589	0.226815
Sulfatide (d18:1:/24:1)	0.988979	0.704885	1.38757	0.948857	0.979942	Sulfatide (d18:1:/24:1)	0.816431	0.691903	0.963371	0.0163083	0.0841286	Sulfatide (d18:1:/24:1)	0.768761	0.63593	0.929339	0.00658499	0.0851559
SM(34:3)	1.0575	0.768937	1.45436	0.730933	0.920406	SM(34:3)	1.10868	0.941233	1.30591	0.21683	0.427902	SM(34:3)	1.12764	0.931711	1.36476	0.217359	0.443616
SM(35:2) (b)	0.830256	0.623554	1.10548	0.20285	0.591907	SM(35:2) (b)	0.995382	0.82677	1.19838	0.961015	0.981719	SM(35:2) (b)	1.13526	0.889678	1.44864	0.307702	0.544901
SM(37:2)	0.985391	0.753864	1.28802	0.914235	0.979942	SM(37:2)	1.11356	0.952677	1.30161	0.176675	0.377925	SM(37:2)	1.18578	0.978637	1.43676	0.0819438	0.253402
SM(41:0)	0.748049	0.539129	1.03793	0.0823542	0.45315	SM(41:0)	0.892725	0.749863	1.06281	0.202169	0.41231	SM(41:0)	0.957421	0.779163	1.17646	0.678914	0.830721
SM(41:1) (a)	0.972871	0.733372	1.29058	0.848718	0.948763	SM(41:1) (a)	1.06926	0.920568	1.24196	0.380716	0.603418	SM(41:1) (a)	1.10941	0.929868	1.32362	0.249026	0.478703
SM(43:1)	0.828607	0.597444	1.14921	0.259915	0.62832	SM(43:1)	1.00095	0.84766	1.18197	0.991034	0.997615	SM(43:1)	1.06903	0.881386	1.29662	0.497869	0.709994
SM(43:2) (b)	1.00062	0.755939	1.3245	0.996542	0.998331	SM(43:2) (b)	1.10021	0.942922	1.28373	0.225011	0.43997	SM(43:2) (b)	1.14646	0.953075	1.37909	0.147038	0.351227
SM(d16:1/19:0)	1.17242	0.907584	1.51455	0.223346	0.607699	SM(d16:1/19:0)	1.25141	1.074	1.45813	0.00403675	0.0389307	SM(d16:1/19:0)	1.29744	1.07231	1.56985	0.00740803	0.0896845
SM(d16:1/23:0)/SM(d17:1/22:0)	0.894089	0.642419	1.24435	0.50684	0.812372	SM(d16:1/23:0)/SM(d17:1/22:0)	0.995006	0.831801	1.19023	0.956321	0.981719	SM(d16:1/23:0)/SM(d17:1/22:0)	1.04026	0.840542	1.28743	0.716691	0.857223
SM(d16:1/24:1)	1.54803	1.11475	2.14971	0.00909657	0.178481	SM(d16:1/24:1)	1.13983	0.968093	1.34204	0.116225	0.313422	SM(d16:1/24:1)	1.03074	0.853876	1.24423	0.752597	0.883432
SM(d17:1/14:0)	1.04147	0.776176	1.39745	0.786475	0.932301	SM(d17:1/14:0)	1.13893	0.964705	1.34461	0.124593	0.323695	SM(d17:1/14:0)	1.18763	0.971222	1.45226	0.0938438	0.27195
SM(d17:1/16:0)	1.03835	0.771975	1.39665	0.803482	0.935678	SM(d17:1/16:0)	1.08293	0.907637	1.29208	0.376526	0.601808	SM(d17:1/16:0)	1.10825	0.889539	1.38075	0.359464	0.592284
SM(d17:1/24:1)	1.24042	0.910323	1.69023	0.172316	0.549316	SM(d17:1/24:1)	1.17955	1.00053	1.39058	0.0492568	0.174081	SM(d17:1/24:1)	1.15635	0.952073	1.40445	0.142989	0.346217
SM(d18:0/14:0)	0.987116	0.709038	1.37425	0.938772	0.979942	SM(d18:0/14:0)	1.05958	0.895666	1.25349	0.499711	0.712409	SM(d18:0/14:0)	1.086	0.89351	1.31996	0.407206	0.631336
SM(d18:0/16:0)	0.869946	0.613864	1.23286	0.43351	0.770347	SM(d18:0/16:0)	0.922376	0.765282	1.11172	0.396302	0.613796	SM(d18:0/16:0)	0.944335	0.75703	1.17798	0.61162	0.790054
SM(d18:0/22:0)	0.737802	0.536303	1.01501	0.0617006	0.406105	SM(d18:0/22:0)	0.885863	0.749965	1.04639	0.153767	0.353512	SM(d18:0/22:0)	0.948702	0.780422	1.15327	0.597094	0.782826
SM(d18:1/14:0)/SM(d16:1/16:0)	1.23588	0.880833	1.73404	0.220336	0.607699	SM(d18:1/14:0)/SM(d16:1/16:0)	1.13598	0.951367	1.35641	0.158831	0.354037	SM(d18:1/14:0)/SM(d16:1/16:0)	1.10037	0.893572	1.35503	0.367848	0.600148
SM(d18:1/16:0)	0.92479	0.627948	1.36196	0.692199	0.905428	SM(d18:1/16:0)	0.951893	0.755718	1.19899	0.675425	0.835723	SM(d18:1/16:0)	0.967176	0.725548	1.28927	0.819989	0.91306
SM(d18:1/17:0)/SM(d17:1/18:0)	1.08251	0.811971	1.44318	0.588968	0.830675	SM(d18:1/17:0)/SM(d17:1/18:0)	1.12634	0.965178	1.3144	0.131013	0.329364	SM(d18:1/17:0)/SM(d17:1/18:0)	1.1446	0.953146	1.3745	0.148145	0.351227
SM(d18:1/18:0)/SM(d16:1/20:0)	1.18105	0.838371	1.66379	0.341253	0.698463	SM(d18:1/18:0)/SM(d16:1/20:0)	1.2816	1.06806	1.53782	0.00762905	0.0571175	SM(d18:1/18:0)/SM(d16:1/20:0)	1.32357	1.06727	1.64141	0.0106846	0.10649
SM(d18:1/20:0)/SM(d16:1/22:0)	1.05537	0.732574	1.5204	0.772345	0.92438	SM(d18:1/20:0)/SM(d16:1/22:0)	1.05745	0.873546	1.28007	0.566606	0.763978	SM(d18:1/20:0)/SM(d16:1/22:0)	1.05824	0.845689	1.3242	0.620734	0.792163
SM(d18:1/22:0)/SM(d16:1/24:0)	0.801405	0.549983	1.16776	0.249093	0.62832	SM(d18:1/22:0)/SM(d16:1/24:0)	0.823148	0.670897	1.00995	0.0621639	0.204458	SM(d18:1/22:0)/SM(d16:1/24:0)	0.832425	0.652456	1.06203	0.140021	0.3449
SM(d18:1/23:0)/SM(d17:1/24:0)	0.650505	0.448644	0.943189	0.0232973	0.264805	SM(d18:1/23:0)/SM(d17:1/24:0)	0.807277	0.658426	0.989779	0.0395138	0.146802	SM(d18:1/23:0)/SM(d17:1/24:0)	0.885921	0.694266	1.13048	0.330117	0.56908
SM(d18:1/24:0)	0.74241	0.522603	1.05467	0.09635	0.45315	SM(d18:1/24:0)	0.770675	0.637477	0.931705	0.0071303	0.0546454	SM(d18:1/24:0)	0.78265	0.62463	0.980646	0.0331871	0.186965
SM(d18:1/24:1)	1.19223	0.874328	1.62573	0.266478	0.62832	SM(d18:1/24:1)	1.05817	0.889366	1.25901	0.523692	0.721573	SM(d18:1/24:1)	1.00194	0.812297	1.23585	0.985581	0.989058
SM(d18:2/14:0)	1.21513	0.830224	1.77847	0.316058	0.677324	SM(d18:2/14:0)	1.26144	1.02665	1.54992	0.0270808	0.117216	SM(d18:2/14:0)	1.28108	1.00289	1.63644	0.0473577	0.214381
SM(d18:2/16:0)	1.11721	0.751402	1.6611	0.583925	0.830675	SM(d18:2/16:0)	1.0652	0.853881	1.32881	0.575583	0.772319	SM(d18:2/16:0)	1.04254	0.798763	1.36073	0.759158	0.884241
SM(d18:2/17:0)	0.991676	0.747943	1.31483	0.953681	0.979942	SM(d18:2/17:0)	1.14156	0.968136	1.34604	0.1153	0.312409	SM(d18:2/17:0)	1.2279	1.00229	1.50428	0.0474728	0.214381
SM(d18:2/18:0)	1.14261	0.819538	1.59304	0.431723	0.770065	SM(d18:2/18:0)	1.23215	1.02761	1.4774	0.024193	0.108434	SM(d18:2/18:0)	1.27232	1.02442	1.5802	0.0293916	0.173219
SM(d18:2/18:1)	1.0541	0.773601	1.4363	0.738557	0.920886	SM(d18:2/18:1)	1.15295	0.98669	1.34722	0.0732372	0.227716	SM(d18:2/18:1)	1.18855	0.99255	1.42326	0.0602937	0.225705
SM(d18:2/20:0)	1.1321	0.821323	1.56047	0.448584	0.783563	SM(d18:2/20:0)	1.18709	0.987834	1.42654	0.0673356	0.215247	SM(d18:2/20:0)	1.21487	0.970949	1.52008	0.0887276	0.264325
SM(d18:2/22:0)	1.03429	0.71842	1.48904	0.856106	0.951415	SM(d18:2/22:0)	0.983429	0.805948	1.19999	0.86929	0.947559	SM(d18:2/22:0)	0.962574	0.759014	1.22073	0.753014	0.883432
SM(d18:2/23:0)	0.884324	0.618411	1.26458	0.500541	0.809114	SM(d18:2/23:0)	0.949169	0.777359	1.15895	0.608608	0.788249	SM(d18:2/23:0)	0.980076	0.770426	1.24678	0.869823	0.944521
SM(d18:2/24:0)	0.874939	0.618491	1.23772	0.450308	0.783563	SM(d18:2/24:0)	0.856781	0.702279	1.04527	0.127615	0.32715	SM(d18:2/24:0)	0.84803	0.665293	1.08096	0.183106	0.402268
SM(d19:1/24:1)	1.29391	0.996379	1.68029	0.0532661	0.397677	SM(d19:1/24:1)	1.24516	1.08163	1.43341	0.00226988	0.0296882	SM(d19:1/24:1)	1.22575	1.0371	1.44872	0.0169801	0.13481
PC(28:0)	0.884905	0.671679	1.16582	0.384705	0.742653	PC(28:0)	1.00397	0.868333	1.1608	0.95731	0.981719	PC(28:0)	1.05376	0.888385	1.24993	0.547694	0.754819
PC(14:0_16:0)	0.829796	0.625494	1.10083	0.195731	0.591907	PC(14:0_16:0)	0.988036	0.843077	1.15792	0.881797	0.951663	PC(14:0_16:0)	1.07065	0.883868	1.29691	0.485214	0.698953
PC(31:0) (a)	0.945944	0.736946	1.21421	0.662652	0.883019	PC(31:0) (a)	1.07534	0.92802	1.24604	0.333915	0.552319	PC(31:0) (a)	1.15159	0.959481	1.38216	0.12958	0.338216
PC(31:0) (b)	0.96381	0.758956	1.22396	0.762388	0.922976	PC(31:0) (b)	1.074	0.931298	1.23857	0.326362	0.551033	PC(31:0) (b)	1.14022	0.954635	1.36189	0.147687	0.351227
PC(16:0_16:0)	1.08424	0.801943	1.46591	0.59917	0.839724	PC(16:0_16:0)	1.0238	0.854905	1.22606	0.798179	0.904709	PC(16:0_16:0)	0.991664	0.791949	1.24174	0.941843	0.966526
PC(32:1)	1.22542	0.899464	1.6695	0.197602	0.591907	PC(32:1)	1.17916	1.00224	1.3873	0.0469279	0.169	PC(32:1)	1.16195	0.959833	1.40663	0.123684	0.327332
PC(32:2)	1.01814	0.737982	1.40465	0.912816	0.979942	PC(32:2)	1.0325	0.867759	1.22853	0.718347	0.858696	PC(32:2)	1.03848	0.844682	1.27674	0.720128	0.857223
PC(33:0) (a)	0.969924	0.760314	1.23732	0.805827	0.935678	PC(33:0) (a)	1.11755	0.960516	1.30026	0.150273	0.350432	PC(33:0) (a)	1.22201	1.00715	1.4827	0.0421317	0.20846
PC(33:0) (b)	0.944697	0.746877	1.19491	0.6351	0.872879	PC(33:0) (b)	1.04035	0.897089	1.20648	0.600776	0.787619	PC(33:0) (b)	1.10872	0.916058	1.3419	0.289273	0.528568
PC(33:1)	1.00852	0.759153	1.3398	0.953308	0.979942	PC(33:1)	1.174	1.00063	1.37741	0.0491059	0.174081	PC(33:1)	1.25956	1.0382	1.52813	0.0192773	0.136606
PC(33:2)	0.853274	0.624035	1.16672	0.320222	0.677324	PC(33:2)	1.06101	0.89086	1.26365	0.506651	0.714154	PC(33:2)	1.17125	0.948697	1.44601	0.141521	0.345653
PC(16:0_18:0)	1.22709	0.859135	1.75264	0.260513	0.62832	PC(16:0_18:0)	0.986671	0.803724	1.21126	0.897957	0.958838	PC(16:0_18:0)	0.885772	0.689337	1.13818	0.343036	0.577478
PC(16:0_18:1)	1.16378	0.846248	1.60046	0.35081	0.706383	PC(16:0_18:1)	1.16138	0.976875	1.38073	0.0900882	0.261532	PC(16:0_18:1)	1.16037	0.944332	1.42584	0.157051	0.361789
PC(16:0_18:2)	0.955099	0.695459	1.31167	0.776544	0.92438	PC(16:0_18:2)	0.960715	0.805271	1.14616	0.656278	0.825572	PC(16:0_18:2)	0.963243	0.778913	1.1912	0.729673	0.864966
PC(16:1_18:2)	1.59048	1.13075	2.23711	0.00767704	0.165952	PC(16:1_18:2)	1.27338	1.06314	1.5252	0.00866363	0.0590225	PC(16:1_18:2)	1.16801	0.944284	1.44473	0.15228	0.358047
PC(16:0_18:3) (a)	1.07776	0.81403	1.42692	0.601002	0.840221	PC(16:0_18:3) (a)	1.11992	0.942335	1.33097	0.198538	0.409304	PC(16:0_18:3) (a)	1.1464	0.920929	1.42706	0.221424	0.445195
PC(16:0_18:3) (b)	0.85249	0.642797	1.13059	0.267901	0.62832	PC(16:0_18:3) (b)	0.952847	0.80566	1.12692	0.57261	0.770249	PC(16:0_18:3) (b)	1.01255	0.821879	1.24746	0.906718	0.952655
PC(14:0_20:4)	0.899684	0.674669	1.19975	0.471614	0.795386	PC(14:0_20:4)	0.928384	0.789672	1.09146	0.368108	0.593353	PC(14:0_20:4)	0.941957	0.774543	1.14556	0.549241	0.754819
PC(34:5)	1.1486	0.850581	1.55105	0.365993	0.723091	PC(34:5)	0.883332	0.752209	1.03731	0.130236	0.329352	PC(34:5)	0.795071	0.657368	0.961618	0.0181129	0.136606
PC(15-MHDA_18:1)	1.05272	0.834755	1.32759	0.664266	0.883102	PC(15-MHDA_18:1)	1.21101	1.0475	1.40004	0.00967867	0.0624478	PC(15-MHDA_18:1)	1.32493	1.10021	1.59554	0.00300578	0.0608476
PC(17:0_18:1)	1.1389	0.865582	1.49853	0.352909	0.706383	PC(17:0_18:1)	1.19477	1.02284	1.39561	0.0247769	0.110141	PC(17:0_18:1)	1.22208	1.01213	1.47559	0.0370425	0.20118
PC(15-MHDA_18:2)	1.01699	0.784597	1.31821	0.898741	0.975923	PC(15-MHDA_18:2)	1.16708	0.999439	1.36283	0.0508301	0.177438	PC(15-MHDA_18:2)	1.25988	1.03832	1.52872	0.0192318	0.136606
PC(17:0_18:2)	0.834972	0.632931	1.10151	0.201962	0.591907	PC(17:0_18:2)	1.00936	0.858269	1.18704	0.910382	0.964632	PC(17:0_18:2)	1.11421	0.912254	1.36087	0.28919	0.528568
PC(17:1_18:2)	1.36482	0.991284	1.8791	0.0566104	0.402642	PC(17:1_18:2)	1.23693	1.04445	1.46487	0.0137387	0.0751668	PC(17:1_18:2)	1.19055	0.975425	1.45311	0.0862973	0.258645
PC(15:0_20:3)	0.841467	0.627363	1.12864	0.249243	0.62832	PC(15:0_20:3)	1.09822	0.932098	1.29395	0.262853	0.483051	PC(15:0_20:3)	1.23919	1.01687	1.51013	0.0335213	0.186996
PC(15:0_20:4)	0.815933	0.626236	1.06309	0.131864	0.510414	PC(15:0_20:4)	0.973152	0.83819	1.12984	0.720873	0.859909	PC(15:0_20:4)	1.05662	0.881836	1.26605	0.550527	0.754819
PC(35:5)	1.11561	0.834005	1.49231	0.461083	0.788557	PC(35:5)	0.908966	0.776618	1.06387	0.234499	0.450776	PC(35:5)	0.835129	0.69263	1.00695	0.0590992	0.222698
PC(18:0_18:1)	1.16846	0.858947	1.58952	0.321401	0.677324	PC(18:0_18:1)	1.04822	0.878016	1.25141	0.602428	0.787619	PC(18:0_18:1)	0.993262	0.799746	1.2336	0.951238	0.966526
PC(18:1_18:1)	1.23311	0.923361	1.64678	0.155687	0.537145	PC(18:1_18:1)	1.0695	0.903055	1.26661	0.436284	0.651564	PC(18:1_18:1)	0.993237	0.806287	1.22353	0.949144	0.966526
PC(18:0_18:2)	0.911487	0.653654	1.27102	0.584861	0.830675	PC(18:0_18:2)	0.90016	0.747767	1.08361	0.26636	0.484213	PC(18:0_18:2)	0.895088	0.715827	1.11924	0.331047	0.56908
PC(18:1_18:2)	1.01565	0.760962	1.35558	0.916044	0.979942	PC(18:1_18:2)	0.944769	0.800732	1.11471	0.500815	0.712409	PC(18:1_18:2)	0.911949	0.745277	1.11589	0.370741	0.600148
PC(16:0_20:3) (a)	0.803702	0.580326	1.11306	0.188417	0.580489	PC(16:0_20:3) (a)	1.08337	0.903189	1.2995	0.388221	0.608264	PC(16:0_20:3) (a)	1.2405	0.996215	1.54469	0.0540954	0.21758
PC(16:0_20:3) (b)	0.95584	0.725557	1.25921	0.748111	0.920886	PC(16:0_20:3) (b)	1.05036	0.892839	1.23567	0.553391	0.7533	PC(16:0_20:3) (b)	1.10444	0.903211	1.35051	0.333039	0.570371
PC(18:2_18:2)	0.954458	0.723457	1.25922	0.741639	0.920886	PC(18:2_18:2)	0.887279	0.751656	1.04737	0.15762	0.354037	PC(18:2_18:2)	0.85184	0.692505	1.04784	0.129086	0.338216
PC(16:0_20:4)	0.897793	0.690911	1.16662	0.419802	0.76	PC(16:0_20:4)	0.959761	0.829515	1.11046	0.580983	0.77364	PC(16:0_20:4)	0.988982	0.829727	1.1788	0.901576	0.951757
PC(16:1_20:4)	1.26962	0.918773	1.75444	0.14801	0.525353	PC(16:1_20:4)	1.0876	0.914307	1.29373	0.342991	0.562427	PC(16:1_20:4)	1.02162	0.831695	1.25492	0.838491	0.930022
PC(16:0_20:5)	1.22028	0.908888	1.63836	0.185364	0.57635	PC(16:0_20:5)	0.914412	0.779317	1.07293	0.272644	0.490932	PC(16:0_20:5)	0.810674	0.670181	0.980619	0.0306556	0.17799
PC(36:6) (a)	1.42861	1.06178	1.92218	0.018478	0.260824	PC(36:6) (a)	0.967389	0.823079	1.137	0.687506	0.841236	PC(36:6) (a)	0.820902	0.677098	0.995248	0.0445963	0.210302
PC(14:0_22:6)	0.859268	0.651403	1.13346	0.283101	0.652164	PC(14:0_22:6)	0.840922	0.718005	0.984882	0.0316387	0.133351	PC(14:0_22:6)	0.832207	0.68654	1.00878	0.0613599	0.226713
PC(15-MHDA_20:4)	0.918607	0.716402	1.17788	0.503316	0.80961	PC(15-MHDA_20:4)	1.09609	0.947412	1.2681	0.217335	0.427902	PC(15-MHDA_20:4)	1.20236	1.00435	1.43941	0.0447216	0.210302
PC(17:0_20:4)	0.897851	0.694624	1.16053	0.41055	0.757711	PC(17:0_20:4)	0.998862	0.864087	1.15466	0.987716	0.996472	PC(17:0_20:4)	1.05001	0.880875	1.25162	0.586059	0.770134
PC(15:0_22:6)	1.03324	0.780221	1.36831	0.819515	0.943936	PC(15:0_22:6)	0.949729	0.812621	1.10997	0.51672	0.720621	PC(15:0_22:6)	0.914744	0.758394	1.10333	0.351447	0.584717
PC(38:2)	1.01683	0.708434	1.45948	0.927866	0.979942	PC(38:2)	1.00692	0.828425	1.22387	0.944778	0.979196	PC(38:2)	1.00287	0.795364	1.26451	0.980679	0.987622
PC(18:0_20:3)	0.961683	0.705031	1.31176	0.805163	0.935678	PC(18:0_20:3)	1.05459	0.883222	1.25921	0.556872	0.756229	PC(18:0_20:3)	1.10277	0.888493	1.36872	0.374853	0.601153
PC(18:1_20:3)	1.04478	0.791067	1.37987	0.757582	0.921077	PC(18:1_20:3)	1.09103	0.927606	1.28325	0.29265	0.510791	PC(18:1_20:3)	1.11568	0.913639	1.36241	0.282868	0.520879
PC(38:4) (b)	0.939271	0.69473	1.26989	0.683884	0.901182	PC(38:4) (b)	1.16679	0.985631	1.38124	0.0731528	0.227716	PC(38:4) (b)	1.28799	1.05076	1.57878	0.0148224	0.13178
PC(18:0_20:4)	0.99055	0.759879	1.29124	0.944034	0.979942	PC(18:0_20:4)	0.978894	0.842884	1.13685	0.779867	0.893718	PC(18:0_20:4)	0.973496	0.812156	1.16689	0.771393	0.88443
PC(38:5) (a)	1.10865	0.825387	1.48912	0.493244	0.806483	PC(38:5) (a)	1.05546	0.902901	1.23379	0.497994	0.712149	PC(38:5) (a)	1.03547	0.861459	1.24464	0.710385	0.854565
PC(38:5) (b)	1.23043	0.919793	1.64598	0.162475	0.543779	PC(38:5) (b)	1.00715	0.861317	1.17768	0.928849	0.972073	PC(38:5) (b)	0.928431	0.771236	1.11767	0.43269	0.653318
PC(38:6) (a)	1.23454	0.85862	1.77505	0.255437	0.62832	PC(38:6) (a)	0.873798	0.725028	1.05309	0.156564	0.353512	PC(38:6) (a)	0.771837	0.620916	0.959441	0.0196512	0.136606
PC(16:0_22:6)	1.02208	0.78358	1.33318	0.872007	0.961574	PC(16:0_22:6)	0.908956	0.782483	1.05587	0.211744	0.421268	PC(16:0_22:6)	0.860596	0.717816	1.03177	0.104801	0.293752
PC(18:2_20:5)	1.21778	0.866853	1.71077	0.255926	0.62832	PC(18:2_20:5)	0.816537	0.686062	0.971827	0.0225059	0.104113	PC(18:2_20:5)	0.708332	0.578361	0.86751	0.00085564	0.0465544
PC(16:1_22:6)	1.26128	0.934812	1.70176	0.128793	0.510414	PC(16:1_22:6)	0.987944	0.838904	1.16346	0.884416	0.951663	PC(16:1_22:6)	0.890616	0.732694	1.08257	0.244732	0.475264
PC(38:7) (c)	0.954806	0.714285	1.27632	0.754798	0.920886	PC(38:7) (c)	0.959844	0.819541	1.12417	0.611218	0.788624	PC(38:7) (c)	0.961975	0.796785	1.16141	0.686731	0.834936
PC(39:5) (a)	1.09593	0.856915	1.40161	0.465529	0.792944	PC(39:5) (a)	1.12335	0.972554	1.29752	0.113747	0.309675	PC(39:5) (a)	1.13795	0.952523	1.35947	0.154453	0.360968
PC(39:5) (b)	1.10056	0.85282	1.42026	0.461493	0.788557	PC(39:5) (b)	1.10439	0.9518	1.28144	0.190591	0.3987	PC(39:5) (b)	1.10637	0.921328	1.32857	0.279034	0.517167
PC(15-MHDA_22:6)	1.00506	0.781831	1.29202	0.968601	0.984167	PC(15-MHDA_22:6)	1.03233	0.895346	1.19028	0.661322	0.827015	PC(15-MHDA_22:6)	1.0455	0.87958	1.24272	0.613788	0.790054
PC(17:0_22:6)	0.97925	0.765753	1.25227	0.867284	0.959613	PC(17:0_22:6)	0.951629	0.825113	1.09754	0.495746	0.712149	PC(17:0_22:6)	0.937921	0.787243	1.11744	0.473218	0.689738
PC(18:0_22:4)	0.947867	0.707118	1.27058	0.720245	0.915083	PC(18:0_22:4)	1.12145	0.957503	1.31346	0.155186	0.353512	PC(18:0_22:4)	1.20155	0.995933	1.44961	0.0551862	0.21758
PC(18:0_22:5) (n3)/PC(20:1_20:4)	1.20539	0.905828	1.60402	0.200027	0.591907	PC(18:0_22:5) (n3)/PC(20:1_20:4)	1.03802	0.885216	1.21721	0.646012	0.816846	PC(18:0_22:5) (n3)/PC(20:1_20:4)	0.970402	0.801046	1.17556	0.758814	0.884241
PC(18:0_22:5) (n6)	0.952579	0.70775	1.2821	0.748577	0.920886	PC(18:0_22:5) (n6)	1.15487	0.997096	1.3376	0.0547063	0.187295	PC(18:0_22:5) (n6)	1.22912	1.03801	1.45543	0.0167298	0.13481
PC(18:0_22:6)	1.04149	0.809878	1.33933	0.751428	0.920886	PC(18:0_22:6)	0.917392	0.791617	1.06315	0.251775	0.472805	PC(18:0_22:6)	0.85842	0.715567	1.02979	0.100205	0.286515
PC(40:7) (a)	0.828518	0.641066	1.07078	0.150604	0.528974	PC(40:7) (a)	0.947735	0.807983	1.11166	0.509572	0.714154	PC(40:7) (a)	1.03162	0.841471	1.26473	0.764581	0.884241
PC(18:1_22:6) (a)	1.1488	0.885712	1.49004	0.295844	0.658301	PC(18:1_22:6) (a)	0.992413	0.857837	1.1481	0.918418	0.965951	PC(18:1_22:6) (a)	0.928134	0.778399	1.10667	0.406074	0.631301
PC(18:1_22:6) (b)	1.022	0.791662	1.31935	0.867371	0.959613	PC(18:1_22:6) (b)	0.998768	0.868716	1.14829	0.986179	0.996472	PC(18:1_22:6) (b)	0.989048	0.837307	1.16829	0.896888	0.951757
PC(40:8)	0.954354	0.677334	1.34467	0.789413	0.932928	PC(40:8)	0.81345	0.683871	0.967582	0.0196871	0.0935608	PC(40:8)	0.76992	0.629614	0.941491	0.0108549	0.10649
PC(O-16:0/16:0)	0.839506	0.631728	1.11562	0.227889	0.614544	PC(O-16:0/16:0)	1.01613	0.862087	1.1977	0.848692	0.939505	PC(O-16:0/16:0)	1.11837	0.914283	1.36802	0.276484	0.515742
PC(O-32:1)	0.93785	0.704074	1.24925	0.660922	0.883019	PC(O-32:1)	1.07968	0.910566	1.2802	0.377747	0.602067	PC(O-32:1)	1.16592	0.943385	1.44095	0.155426	0.360968
PC(O-32:2)	0.747861	0.564743	0.990356	0.0426015	0.344183	PC(O-32:2)	0.815319	0.701031	0.94824	0.00805527	0.0580183	PC(O-32:2)	0.844475	0.705976	1.01014	0.0643808	0.228954
PC(O-34:1)	0.97682	0.715347	1.33386	0.882696	0.965873	PC(O-34:1)	1.05009	0.900453	1.2246	0.533183	0.731039	PC(O-34:1)	1.07483	0.90069	1.28264	0.42361	0.646205
PC(O-34:2)	0.769616	0.584518	1.01333	0.0620934	0.406105	PC(O-34:2)	0.940836	0.832026	1.06388	0.330767	0.552319	PC(O-34:2)	0.989164	0.862197	1.13483	0.876471	0.944562
PC(O-34:4)	0.640887	0.475896	0.863079	0.00339449	0.153848	PC(O-34:4)	0.923971	0.816424	1.04568	0.210405	0.420072	PC(O-34:4)	0.997371	0.870493	1.14274	0.969746	0.978343
PC(O-35:4)	0.690057	0.535038	0.88999	0.0042669	0.154527	PC(O-35:4)	0.819105	0.715083	0.938259	0.00398041	0.0389307	PC(O-35:4)	0.877013	0.746887	1.02981	0.109269	0.301816
PC(O-36:0)	0.847884	0.640648	1.12216	0.248511	0.62832	PC(O-36:0)	0.995362	0.866498	1.14339	0.947601	0.980336	PC(O-36:0)	1.04845	0.893846	1.2298	0.561065	0.755693
PC(O-18:0/18:1)	0.803725	0.597877	1.08045	0.147782	0.525353	PC(O-18:0/18:1)	0.990408	0.839736	1.16812	0.908868	0.964632	PC(O-18:0/18:1)	1.08838	0.892127	1.3278	0.403839	0.631112
PC(O-18:1/18:1)	0.82702	0.612492	1.11669	0.215117	0.607477	PC(O-18:1/18:1)	0.885797	0.743705	1.05504	0.174012	0.374969	PC(O-18:1/18:1)	0.917543	0.739997	1.13769	0.432866	0.653318
PC(O-18:0/18:2)	0.730201	0.549897	0.969624	0.0297687	0.292824	PC(O-18:0/18:2)	0.960752	0.826013	1.11747	0.603518	0.787619	PC(O-18:0/18:2)	1.07117	0.896002	1.28059	0.450466	0.674514
PC(O-18:1/18:2)	0.771118	0.575445	1.03333	0.0817836	0.45315	PC(O-18:1/18:2)	0.831115	0.708163	0.975415	0.0235278	0.107099	PC(O-18:1/18:2)	0.858127	0.70876	1.03897	0.116853	0.315115
PC(O-16:0/20:3)	0.80377	0.626211	1.03167	0.0863222	0.45315	PC(O-16:0/20:3)	0.917978	0.793025	1.06262	0.251629	0.472805	PC(O-16:0/20:3)	0.984086	0.821488	1.17887	0.86179	0.939384
PC(O-16:0/20:4)	0.665953	0.508519	0.872128	0.00313487	0.153848	PC(O-16:0/20:4)	0.825182	0.714543	0.952953	0.00889437	0.0590225	PC(O-16:0/20:4)	0.898756	0.758068	1.06556	0.219097	0.443652
PC(O-36:5)	0.882716	0.654053	1.19132	0.414765	0.757711	PC(O-36:5)	0.775952	0.663293	0.907745	0.00152785	0.0278061	PC(O-36:5)	0.739144	0.61487	0.888536	0.00128971	0.0465544
PC(O-18:0/20:4)	0.750987	0.597141	0.944469	0.0143475	0.24011	PC(O-18:0/20:4)	0.926933	0.806545	1.06529	0.285096	0.502228	PC(O-18:0/20:4)	1.04798	0.879693	1.24845	0.599787	0.784549
PC(O-38:5)	0.866263	0.740831	1.01293	0.0720252	0.436183	PC(O-38:5)	0.871916	0.77704	0.978376	0.0197033	0.0935608	PC(O-38:5)	0.878665	0.741073	1.0418	0.136581	0.341821
PC(O-16:0/22:6)	0.740642	0.565506	0.970016	0.0291747	0.292824	PC(O-16:0/22:6)	0.78344	0.67496	0.909354	0.00132925	0.0263273	PC(O-16:0/22:6)	0.80301	0.671536	0.960224	0.0161772	0.13481
PC(O-40:5)	0.990257	0.76081	1.2889	0.941962	0.979942	PC(O-40:5)	1.05017	0.902484	1.22203	0.526677	0.723862	PC(O-40:5)	1.08109	0.898279	1.3011	0.409401	0.633014
PC(O-18:0/22:6)	0.718793	0.549202	0.940753	0.016182	0.247836	PC(O-18:0/22:6)	0.818501	0.703002	0.952976	0.00986245	0.0624478	PC(O-18:0/22:6)	0.869979	0.723476	1.04615	0.138754	0.344435
PC(O-40:7) (a)	0.838953	0.647262	1.08741	0.18458	0.57635	PC(O-40:7) (a)	0.777938	0.668596	0.905161	0.0011565	0.0256959	PC(O-40:7) (a)	0.748136	0.620801	0.90159	0.00230196	0.0551471
PC(O-40:7) (b)	1.03574	0.771091	1.39122	0.815554	0.941279	PC(O-40:7) (b)	0.985797	0.845844	1.14891	0.854711	0.943177	PC(O-40:7) (b)	0.968006	0.809259	1.15789	0.721984	0.857638
PC(P-16:0/16:0)	0.986936	0.743329	1.31038	0.927553	0.979942	PC(P-16:0/16:0)	1.08549	0.918084	1.28343	0.337095	0.555963	PC(P-16:0/16:0)	1.14236	0.928183	1.40597	0.208954	0.433923
PC(P-16:0/16:1)	1.37351	0.985769	1.91376	0.0607552	0.406105	PC(P-16:0/16:1)	1.14633	0.949839	1.38347	0.154577	0.353512	PC(P-16:0/16:1)	1.05228	0.837544	1.32207	0.661671	0.814619
PC(P-16:0/18:0)	0.737224	0.527439	1.03045	0.074358	0.436183	PC(P-16:0/18:0)	0.915117	0.759518	1.10259	0.350883	0.57207	PC(P-16:0/18:0)	1.00834	0.80572	1.2619	0.942178	0.966526
PC(P-16:0/18:1)	1.24358	0.86437	1.78916	0.240151	0.627184	PC(P-16:0/18:1)	1.09356	0.891746	1.34106	0.390187	0.608264	PC(P-16:0/18:1)	1.03091	0.805749	1.31899	0.80868	0.907205
PC(P-16:0/18:2)	0.754317	0.537715	1.05817	0.102561	0.455915	PC(P-16:0/18:2)	0.991183	0.839873	1.16975	0.916548	0.965951	PC(P-16:0/18:2)	1.0802	0.893325	1.30616	0.426028	0.648155
PC(P-16:0/18:3)	0.910883	0.700755	1.18402	0.485438	0.797055	PC(P-16:0/18:3)	0.898117	0.769947	1.04762	0.171377	0.37219	PC(P-16:0/18:3)	0.891473	0.737052	1.07825	0.236533	0.464094
PC(P-15:0/20:4) (a)	0.855703	0.692603	1.05721	0.14865	0.525353	PC(P-15:0/20:4) (a)	0.910529	0.797637	1.0394	0.16519	0.362627	PC(P-15:0/20:4) (a)	0.947701	0.799749	1.12302	0.535092	0.74731
PC(P-15:0/20:4) (b)	0.817084	0.64779	1.03062	0.0881302	0.45315	PC(P-15:0/20:4) (b)	0.85952	0.747914	0.987781	0.0329043	0.135671	PC(P-15:0/20:4) (b)	0.884229	0.743233	1.05197	0.16505	0.374534
PC(P-18:1/18:1)	1.1603	0.811098	1.65983	0.415722	0.757711	PC(P-18:1/18:1)	0.895504	0.738082	1.0865	0.263174	0.483051	PC(P-18:1/18:1)	0.804945	0.63975	1.0128	0.0641008	0.228954
PC(P-18:0/18:2)	0.671833	0.485276	0.930108	0.0165514	0.247836	PC(P-18:0/18:2)	0.907661	0.769811	1.07019	0.248997	0.470694	PC(P-18:0/18:2)	1.0069	0.831806	1.21885	0.943774	0.966526
PC(P-36:3)	0.808	0.60597	1.07739	0.146437	0.525353	PC(P-36:3)	0.866328	0.735135	1.02093	0.0867643	0.254719	PC(P-36:3)	0.895991	0.733595	1.09434	0.281748	0.520502
PC(P-16:0/20:4)	0.791434	0.606731	1.03237	0.0845173	0.45315	PC(P-16:0/20:4)	0.831139	0.715421	0.965573	0.015606	0.0822204	PC(P-16:0/20:4)	0.850349	0.709152	1.01966	0.0801499	0.253257
PC(P-17:0/20:4) (a)	0.888948	0.705779	1.11965	0.317343	0.677324	PC(P-17:0/20:4) (a)	0.970532	0.844055	1.11596	0.674583	0.835723	PC(P-17:0/20:4) (a)	1.02104	0.856789	1.21677	0.816015	0.910417
PC(P-17:0/20:4) (b)	0.811619	0.637248	1.0337	0.0907668	0.45315	PC(P-17:0/20:4) (b)	0.879423	0.763362	1.01313	0.0751804	0.232487	PC(P-17:0/20:4) (b)	0.916943	0.770092	1.0918	0.330195	0.56908
PC(P-18:0/20:4)	0.697609	0.535806	0.908274	0.00748329	0.165952	PC(P-18:0/20:4)	0.823205	0.70995	0.954528	0.00998725	0.0624478	PC(P-18:0/20:4)	0.888194	0.742787	1.06207	0.193664	0.417338
PC(P-38:5) (a)	0.76215	0.55075	1.05469	0.101276	0.455475	PC(P-38:5) (a)	0.78191	0.657156	0.930348	0.0055355	0.0484569	PC(P-38:5) (a)	0.78998	0.643075	0.970444	0.0247195	0.161612
PC(P-38:5) (b)	0.833421	0.606062	1.14607	0.262241	0.62832	PC(P-38:5) (b)	0.836317	0.713648	0.980071	0.0271925	0.117216	PC(P-38:5) (b)	0.837274	0.697322	1.00531	0.0570173	0.219208
PC(P-16:0/22:6)	0.706814	0.543135	0.919819	0.00982733	0.186392	PC(P-16:0/22:6)	0.722733	0.617637	0.845712	5.11765e-05	0.00582388	PC(P-16:0/22:6)	0.731682	0.601575	0.889927	0.00176408	0.0500956
PC(P-20:0/20:4)	0.869998	0.680071	1.11297	0.267756	0.62832	PC(P-20:0/20:4)	0.93229	0.803296	1.082	0.356134	0.577322	PC(P-20:0/20:4)	0.970195	0.804746	1.16966	0.751097	0.883432
PC(P-18:0/22:5)	0.709767	0.532013	0.946912	0.0197615	0.260824	PC(P-18:0/22:5)	0.803753	0.682647	0.946345	0.00874513	0.0590225	PC(P-18:0/22:5)	0.852413	0.699163	1.03925	0.114294	0.309681
PC(P-18:0/22:6)	0.740635	0.555332	0.98777	0.0409809	0.343774	PC(P-18:0/22:6)	0.771111	0.655344	0.907328	0.00173765	0.0282492	PC(P-18:0/22:6)	0.785826	0.645218	0.957077	0.0165698	0.13481
PC(P-18:1/22:6)	0.839702	0.616936	1.14291	0.266679	0.62832	PC(P-18:1/22:6)	0.773502	0.650872	0.919235	0.003543	0.0359994	PC(P-18:1/22:6)	0.74503	0.604916	0.917597	0.0056229	0.0820367
LPC(14:0) [sn2]	1.02708	0.774235	1.36249	0.853003	0.950726	LPC(14:0) [sn2]	0.963368	0.829713	1.11855	0.624308	0.80007	LPC(14:0) [sn2]	0.939752	0.788144	1.12052	0.488778	0.702309
LPC(14:0) [sn1]	1.0549	0.797726	1.39498	0.707762	0.913189	LPC(14:0) [sn1]	0.990981	0.853949	1.15	0.905018	0.962533	LPC(14:0) [sn1]	0.966755	0.81087	1.15261	0.706272	0.851417
LPC(15:0) [sn2]	0.972911	0.744873	1.27076	0.840283	0.948763	LPC(15:0) [sn2]	1.01107	0.873907	1.16977	0.882319	0.951663	LPC(15:0) [sn2]	1.02772	0.863585	1.22305	0.758104	0.884241
LPC(15:0) [sn1]	1.02951	0.783319	1.35306	0.834809	0.948763	LPC(15:0) [sn1]	1.02048	0.881453	1.18144	0.786114	0.894598	LPC(15:0) [sn1]	1.01687	0.854923	1.2095	0.850066	0.933212
LPC(16:0) [sn2]	1.23575	0.907473	1.68278	0.17906	0.5629	LPC(16:0) [sn2]	0.960291	0.819499	1.12527	0.616431	0.791758	LPC(16:0) [sn2]	0.877378	0.729368	1.05542	0.165216	0.374534
LPC(16:0) [sn1]	1.27249	0.92662	1.74747	0.136477	0.512592	LPC(16:0) [sn1]	0.975544	0.830979	1.14526	0.762213	0.884087	LPC(16:0) [sn1]	0.890431	0.739369	1.07236	0.221156	0.445195
LPC(16:1) [sn2]	1.49326	1.1148	2.00019	0.0071727	0.165952	LPC(16:1) [sn2]	1.14437	0.98399	1.3309	0.0800325	0.243521	LPC(16:1) [sn2]	1.03954	0.871466	1.24003	0.666499	0.817323
LPC(16:1) [sn1]	1.39541	1.05422	1.84701	0.019855	0.260824	LPC(16:1) [sn1]	1.14536	0.988265	1.32744	0.071362	0.225583	LPC(16:1) [sn1]	1.06197	0.892831	1.26315	0.496955	0.709994
LPC(15-MHDA) [sn2]	1.15548	0.896665	1.48899	0.264021	0.62832	LPC(15-MHDA) [sn2]	1.13187	0.982933	1.30337	0.0852767	0.252721	LPC(15-MHDA) [sn2]	1.12144	0.946322	1.32898	0.185807	0.406633
LPC(15-MHDA) [sn1] [104_sn1]	1.11397	0.869088	1.42786	0.394121	0.747138	LPC(15-MHDA) [sn1] [104_sn1]	1.12962	0.982247	1.29911	0.0874758	0.25525	LPC(15-MHDA) [sn1] [104_sn1]	1.13697	0.960013	1.34653	0.136969	0.341821
LPC(15-MHDA) [sn1] / LPC(17:0) [sn2]	1.13706	0.881305	1.46702	0.323142	0.678479	LPC(15-MHDA) [sn1] / LPC(17:0) [sn2]	1.10525	0.96026	1.27212	0.16308	0.360117	LPC(15-MHDA) [sn1] / LPC(17:0) [sn2]	1.0916	0.922207	1.2921	0.308362	0.544901
LPC(17:0) [sn1]	1.1048	0.854136	1.42902	0.447796	0.783563	LPC(17:0) [sn1]	1.04026	0.903557	1.19764	0.582928	0.77364	LPC(17:0) [sn1]	1.0138	0.856709	1.19969	0.873246	0.944562
LPC(17:1) [sn2] (a)	1.13386	0.87045	1.47697	0.351675	0.706383	LPC(17:1) [sn2] (a)	1.08487	0.938458	1.25413	0.270761	0.489089	LPC(17:1) [sn2] (a)	1.06446	0.895021	1.26598	0.480062	0.695051
LPC(17:1) (a) [sn1] [104_sn1]	1.08571	0.843368	1.39769	0.523402	0.818175	LPC(17:1) (a) [sn1] [104_sn1]	1.08186	0.939404	1.24591	0.274735	0.491586	LPC(17:1) (a) [sn1] [104_sn1]	1.08011	0.911001	1.28061	0.37506	0.601153
LPC(17:1) [sn1] (a) / LPC(17:1) [sn2] (b)	1.11397	0.869092	1.42784	0.394126	0.747138	LPC(17:1) [sn1] (a) / LPC(17:1) [sn2] (b)	1.09401	0.949871	1.26003	0.212572	0.42144	LPC(17:1) [sn1] (a) / LPC(17:1) [sn2] (b)	1.08458	0.913351	1.28791	0.354378	0.587875
LPC(17:1) [sn1] (b)	1.05544	0.833778	1.33604	0.653699	0.883019	LPC(17:1) [sn1] (b)	1.11664	0.97203	1.28276	0.118975	0.319326	LPC(17:1) [sn1] (b)	1.15045	0.969128	1.36569	0.109243	0.301816
LPC(18:0) [sn2]	1.22495	0.91533	1.6393	0.172302	0.549316	LPC(18:0) [sn2]	0.978249	0.835919	1.14481	0.783987	0.894598	LPC(18:0) [sn2]	0.891914	0.739971	1.07506	0.229974	0.455677
LPC(18:0) [sn1]	1.15324	0.861939	1.54298	0.337158	0.696377	LPC(18:0) [sn1]	0.94807	0.809684	1.11011	0.507692	0.714154	LPC(18:0) [sn1]	0.8739	0.724311	1.05438	0.159387	0.364221
LPC(18:1) [sn2]	1.2901	0.964956	1.72481	0.0855781	0.45315	LPC(18:1) [sn2]	1.00858	0.865053	1.17592	0.913142	0.965758	LPC(18:1) [sn2]	0.916746	0.765089	1.09846	0.346136	0.580977
LPC(18:1) [sn1]	1.22912	0.933147	1.61897	0.142187	0.521965	LPC(18:1) [sn1]	1.0372	0.894711	1.20238	0.628099	0.800202	LPC(18:1) [sn1]	0.968445	0.812886	1.15377	0.71967	0.857223
LPC(18:2) [sn2]	0.996591	0.743227	1.33633	0.981799	0.993161	LPC(18:2) [sn2]	0.887576	0.75916	1.03771	0.134729	0.333308	LPC(18:2) [sn2]	0.847745	0.704795	1.01969	0.0795958	0.253257
LPC(18:2) [sn1]	0.954471	0.714982	1.27418	0.751904	0.920886	LPC(18:2) [sn1]	0.879343	0.754828	1.0244	0.0988294	0.277014	LPC(18:2) [sn1]	0.851842	0.711619	1.01969	0.0805616	0.253257
LPC(18:3) [sn2] (a)	1.08813	0.828748	1.4287	0.543223	0.829791	LPC(18:3) [sn2] (a)	0.946106	0.8159	1.09709	0.463331	0.679473	LPC(18:3) [sn2] (a)	0.89216	0.747866	1.06429	0.204903	0.427069
LPC(18:3) [sn1] (a)/LPC(18:3) [sn2] (b)	1.03462	0.793877	1.34838	0.80114	0.935678	LPC(18:3) [sn1] (a)/LPC(18:3) [sn2] (b)	0.937497	0.811848	1.08259	0.379356	0.602943	LPC(18:3) [sn1] (a)/LPC(18:3) [sn2] (b)	0.899581	0.757879	1.06778	0.226248	0.453292
LPC(18:3) [sn1] (b)	0.991876	0.777857	1.26478	0.947552	0.979942	LPC(18:3) [sn1] (b)	0.902853	0.786453	1.03648	0.146725	0.343898	LPC(18:3) [sn1] (b)	0.863332	0.730048	1.02095	0.0858612	0.258645
LPC(19:0) [sn2] (a)	1.28401	0.988191	1.66839	0.0613377	0.406105	LPC(19:0) [sn2] (a)	1.09168	0.944738	1.26147	0.23434	0.450776	LPC(19:0) [sn2] (a)	1.01672	0.854884	1.2092	0.851274	0.933212
LPC(19:0) (a) [sn1] [104_sn1]	1.09942	0.851688	1.41922	0.466847	0.792944	LPC(19:0) (a) [sn1] [104_sn1]	1.04102	0.903913	1.19893	0.576864	0.772319	LPC(19:0) (a) [sn1] [104_sn1]	1.01627	0.857805	1.20402	0.851942	0.933212
LPC(19:0) [sn1] (a) / LPC(19:0) [sn2] (b)	1.19488	0.909301	1.57016	0.201364	0.591907	LPC(19:0) [sn1] (a) / LPC(19:0) [sn2] (b)	0.999613	0.86144	1.15995	0.995926	0.997615	LPC(19:0) [sn1] (a) / LPC(19:0) [sn2] (b)	0.927142	0.776444	1.10709	0.403228	0.631112
LPC(19:0) [sn1] (b)	1.23161	0.918832	1.65087	0.16342	0.543779	LPC(19:0) [sn1] (b)	0.988285	0.845923	1.1546	0.88195	0.951663	LPC(19:0) [sn1] (b)	0.906491	0.754485	1.08912	0.294483	0.533634
LPC(20:0) [sn2]	1.29014	0.959435	1.73484	0.0918125	0.45315	LPC(20:0) [sn2]	0.936886	0.803403	1.09255	0.405793	0.624044	LPC(20:0) [sn2]	0.832651	0.695614	0.996684	0.045916	0.212408
LPC(20:0) [sn1]	1.19369	0.886993	1.60643	0.242603	0.62832	LPC(20:0) [sn1]	0.941317	0.805417	1.10015	0.447128	0.659108	LPC(20:0) [sn1]	0.859958	0.716001	1.03286	0.106509	0.297078
LPC(20:1) [sn2]	1.317	1.01307	1.71211	0.0396891	0.342168	LPC(20:1) [sn2]	0.99293	0.85808	1.14897	0.924095	0.970129	LPC(20:1) [sn2]	0.874859	0.733927	1.04285	0.135762	0.341821
LPC(20:1) [sn1]	1.36186	1.0455	1.77394	0.0220279	0.264805	LPC(20:1) [sn1]	1.01014	0.872801	1.16909	0.892349	0.956208	LPC(20:1) [sn1]	0.885684	0.743218	1.05546	0.174872	0.387169
LPC(20:2) [sn2]	1.10764	0.820856	1.49461	0.503694	0.80961	LPC(20:2) [sn2]	0.961364	0.825283	1.11988	0.612854	0.788946	LPC(20:2) [sn2]	0.914823	0.766144	1.09235	0.325214	0.564791
LPC(20:2) [sn1]	1.09397	0.820823	1.45801	0.540022	0.829117	LPC(20:2) [sn1]	0.978032	0.843585	1.13391	0.76845	0.884087	LPC(20:2) [sn1]	0.939312	0.790489	1.11615	0.476858	0.692173
LPC(20:3) [sn2]	1.02864	0.77534	1.3647	0.844772	0.948763	LPC(20:3) [sn2]	1.02309	0.878457	1.19153	0.769109	0.884087	LPC(20:3) [sn2]	1.02082	0.851835	1.22333	0.823387	0.915053
LPC(20:3) [sn1]	0.982218	0.74508	1.29483	0.898733	0.975923	LPC(20:3) [sn1]	1.00385	0.865172	1.16477	0.959549	0.981719	LPC(20:3) [sn1]	1.01281	0.849034	1.20817	0.887551	0.951067
LPC(20:4) [sn2]	1.00959	0.766945	1.32901	0.945724	0.979942	LPC(20:4) [sn2]	0.948064	0.819879	1.09629	0.471766	0.687035	LPC(20:4) [sn2]	0.925244	0.779731	1.09791	0.373469	0.601153
LPC(20:4) [sn1]	0.984126	0.752469	1.2871	0.906979	0.978792	LPC(20:4) [sn1]	0.933524	0.809044	1.07716	0.346144	0.565965	LPC(20:4) [sn1]	0.914151	0.771878	1.08265	0.298365	0.536535
LPC(20:5) [sn2]	1.27764	0.955207	1.70891	0.0987105	0.45315	LPC(20:5) [sn2]	0.88674	0.759687	1.03504	0.12764	0.32715	LPC(20:5) [sn2]	0.767851	0.639699	0.921675	0.00457631	0.0765859
LPC(20:5) [sn1]	1.24203	0.932543	1.65423	0.138252	0.514152	LPC(20:5) [sn1]	0.875869	0.752576	1.01936	0.0868463	0.254719	LPC(20:5) [sn1]	0.764498	0.639312	0.914197	0.00324854	0.061614
LPC(22:0) [sn2]	1.04898	0.786251	1.3995	0.745118	0.920886	LPC(22:0) [sn2]	0.893349	0.767411	1.03996	0.145762	0.343898	LPC(22:0) [sn2]	0.83983	0.702321	1.00426	0.0557054	0.21758
LPC(22:0) [sn1]	1.0198	0.759758	1.36886	0.896115	0.975923	LPC(22:0) [sn1]	0.899846	0.770863	1.05041	0.18124	0.386219	LPC(22:0) [sn1]	0.857877	0.715231	1.02897	0.0985058	0.28308
LPC(22:1) [sn2]	1.19694	0.938155	1.52711	0.148084	0.525353	LPC(22:1) [sn2]	1.00649	0.872337	1.16128	0.929363	0.972073	LPC(22:1) [sn2]	0.918755	0.769924	1.09636	0.347351	0.581302
LPC(22:1) [sn1]	1.22125	0.953718	1.56383	0.113116	0.469805	LPC(22:1) [sn1]	1.05238	0.913696	1.21211	0.478878	0.693337	LPC(22:1) [sn1]	0.979092	0.824209	1.16308	0.809947	0.907205
LPC(22:4) [sn2]	0.982065	0.733559	1.31476	0.903233	0.978792	LPC(22:4) [sn2]	1.08062	0.928741	1.25733	0.315703	0.539445	LPC(22:4) [sn2]	1.11942	0.937634	1.33645	0.212133	0.435996
LPC(22:4) [sn1]	1.01431	0.770464	1.33533	0.919335	0.979942	LPC(22:4) [sn1]	1.07692	0.931235	1.2454	0.31765	0.541146	LPC(22:4) [sn1]	1.10223	0.92877	1.30808	0.265225	0.501372
LPC(22:5) [sn2] (n3)	1.36199	1.00577	1.84438	0.0458071	0.357044	LPC(22:5) [sn2] (n3)	1.03901	0.889747	1.21332	0.628629	0.800202	LPC(22:5) [sn2] (n3)	0.943981	0.788095	1.1307	0.531297	0.7446
LPC(22:5) [sn1] (n3)/LPC(22:5) [sn2] (n6)	1.25354	0.939084	1.67328	0.125165	0.501542	LPC(22:5) [sn1] (n3)/LPC(22:5) [sn2] (n6)	1.05235	0.907912	1.21977	0.498129	0.712149	LPC(22:5) [sn1] (n3)/LPC(22:5) [sn2] (n6)	0.989206	0.833081	1.17459	0.901452	0.951757
LPC(22:5) [sn1] (n6)	0.935289	0.706165	1.23876	0.640779	0.87645	LPC(22:5) [sn1] (n6)	1.08498	0.937274	1.25597	0.274653	0.491586	LPC(22:5) [sn1] (n6)	1.14662	0.965983	1.36104	0.117753	0.316046
LPC(22:6) [sn2]	1.03289	0.794424	1.34295	0.809057	0.935678	LPC(22:6) [sn2]	0.89294	0.770438	1.03492	0.132562	0.330822	LPC(22:6) [sn2]	0.834855	0.698434	0.997922	0.0473886	0.214381
LPC(22:6) [sn1]	1.01572	0.779016	1.32435	0.908264	0.978792	LPC(22:6) [sn1]	0.87605	0.755431	1.01593	0.0799617	0.243521	LPC(22:6) [sn1]	0.81928	0.685308	0.979441	0.0286704	0.173219
LPC(24:0) [sn2]	1.08728	0.80404	1.47029	0.586818	0.830675	LPC(24:0) [sn2]	0.887391	0.755117	1.04284	0.146867	0.343898	LPC(24:0) [sn2]	0.818016	0.675766	0.99021	0.0393127	0.203354
LPC(24:0) [sn1]	1.03858	0.765628	1.40885	0.807739	0.935678	LPC(24:0) [sn1]	0.845858	0.716601	0.998429	0.0478636	0.171285	LPC(24:0) [sn1]	0.775988	0.636844	0.945535	0.0118888	0.112824
LPC(26:0) [sn2]	1.34188	0.950035	1.89535	0.0951073	0.45315	LPC(26:0) [sn2]	0.950527	0.800711	1.12837	0.562039	0.759621	LPC(26:0) [sn2]	0.849037	0.696793	1.03454	0.104561	0.293752
LPC(26:0) [sn1]	1.08659	0.803565	1.4693	0.589598	0.830675	LPC(26:0) [sn1]	0.943162	0.792941	1.12184	0.508549	0.714154	LPC(26:0) [sn1]	0.87948	0.711438	1.08721	0.235204	0.463083
LPC(O-16:0)	0.959554	0.736832	1.2496	0.759306	0.921205	LPC(O-16:0)	0.90534	0.788361	1.03968	0.158901	0.354037	LPC(O-16:0)	0.885644	0.752868	1.04184	0.14281	0.346217
LPC(O-18:0)	0.895653	0.68852	1.1651	0.411508	0.757711	LPC(O-18:0)	0.985564	0.856116	1.13458	0.839593	0.936875	LPC(O-18:0)	1.02418	0.866911	1.20998	0.778777	0.889807
LPC(O-18:1)	1.07965	0.833276	1.39888	0.56198	0.829791	LPC(O-18:1)	0.923835	0.804788	1.06049	0.260362	0.480994	LPC(O-18:1)	0.868545	0.737912	1.0223	0.0901312	0.267108
LPC(O-20:0)	0.917385	0.704048	1.19537	0.523135	0.818175	LPC(O-20:0)	0.98669	0.854328	1.13956	0.855324	0.943177	LPC(O-20:0)	1.01739	0.85689	1.20796	0.843934	0.932425
LPC(O-20:1)	0.975575	0.749935	1.26911	0.853816	0.950726	LPC(O-20:1)	1.02882	0.895207	1.18237	0.688956	0.841236	LPC(O-20:1)	1.05026	0.891486	1.23732	0.557589	0.755693
LPC(O-22:0)	0.928403	0.708849	1.21596	0.58945	0.830675	LPC(O-22:0)	0.952213	0.824386	1.09986	0.505546	0.714154	LPC(O-22:0)	0.961893	0.81109	1.14074	0.6552	0.811877
LPC(O-22:1)	1.03891	0.792686	1.36162	0.782096	0.929045	LPC(O-22:1)	1.03515	0.89595	1.19597	0.639202	0.810035	LPC(O-22:1)	1.03365	0.871365	1.22616	0.704096	0.850595
LPC(O-24:0)	0.955286	0.725958	1.25706	0.74397	0.920886	LPC(O-24:0)	1.02337	0.884713	1.18376	0.75582	0.884087	LPC(O-24:0)	1.05132	0.885421	1.24829	0.567917	0.759452
LPC(O-24:1)	1.16636	0.88502	1.53714	0.274534	0.640205	LPC(O-24:1)	1.09761	0.950599	1.26736	0.204276	0.413641	LPC(O-24:1)	1.07305	0.906689	1.26994	0.412037	0.635364
LPC(O-24:2)	1.00889	0.76774	1.32579	0.94936	0.979942	LPC(O-24:2)	1.03754	0.900862	1.19494	0.609141	0.788249	LPC(O-24:2)	1.04819	0.88873	1.23627	0.57617	0.762489
LPC(P-16:0)	1.08346	0.833547	1.40829	0.549092	0.829791	LPC(P-16:0)	0.93914	0.813058	1.08477	0.393272	0.611399	LPC(P-16:0)	0.882751	0.742824	1.04904	0.156685	0.361789
LPC(P-18:0)	0.862159	0.65858	1.12867	0.280487	0.648769	LPC(P-18:0)	0.91201	0.789936	1.05295	0.209021	0.418778	LPC(P-18:0)	0.932637	0.786914	1.10534	0.42109	0.644086
LPC(P-18:1)	1.09268	0.82847	1.44115	0.530279	0.820842	LPC(P-18:1)	0.954591	0.828287	1.10015	0.521004	0.721506	LPC(P-18:1)	0.909687	0.771084	1.0732	0.261738	0.49643
LPC(P-20:0)	1.0266	0.788262	1.33701	0.845561	0.948763	LPC(P-20:0)	0.998426	0.863713	1.15415	0.983004	0.995248	LPC(P-20:0)	0.986532	0.82951	1.17328	0.87816	0.944562
PE(16:0_16:0)	1.60311	1.19248	2.15513	0.00177222	0.134399	PE(16:0_16:0)	1.25578	1.06358	1.48271	0.00720282	0.0546454	PE(16:0_16:0)	1.12231	0.918205	1.37179	0.259859	0.494515
PE(16:0_16:1)	1.21221	0.891075	1.64907	0.220374	0.607699	PE(16:0_16:1)	1.24033	1.05708	1.45535	0.00827641	0.058866	PE(16:0_16:1)	1.25089	1.03745	1.50824	0.0190197	0.136606
PE(16:0_18:1)	1.2246	0.887263	1.6902	0.217795	0.607477	PE(16:0_18:1)	1.21344	1.01996	1.44363	0.0290362	0.124223	PE(16:0_18:1)	1.2089	0.98362	1.48578	0.0713879	0.236074
PE(16:0_18:2)	1.20906	0.890167	1.6422	0.224282	0.607699	PE(16:0_18:2)	1.26353	1.06159	1.50388	0.00847221	0.0590225	PE(16:0_18:2)	1.29043	1.0442	1.59471	0.0182561	0.136606
PE(16:1_18:2)	1.28018	0.949106	1.72675	0.105698	0.466219	PE(16:1_18:2)	1.3137	1.1141	1.54905	0.00117415	0.0256959	PE(16:1_18:2)	1.32856	1.09053	1.61855	0.00479832	0.0778215
PE(16:0_18:3) (a)	1.20979	0.900449	1.62541	0.20623	0.598698	PE(16:0_18:3) (a)	1.22578	1.03948	1.44548	0.0155085	0.0822204	PE(16:0_18:3) (a)	1.23309	1.01087	1.50416	0.0387708	0.202391
PE(16:0_18:3) (b)	1.03719	0.785749	1.3691	0.796569	0.935678	PE(16:0_18:3) (b)	1.07955	0.926	1.25856	0.328149	0.551033	PE(16:0_18:3) (b)	1.09872	0.913981	1.32079	0.316188	0.55692
PE(15-MHDA_18:1)	1.18524	0.905214	1.5519	0.216528	0.607477	PE(15-MHDA_18:1)	1.25692	1.07453	1.47027	0.00425478	0.0396881	PE(15-MHDA_18:1)	1.29523	1.06817	1.57056	0.00852496	0.0958147
PE(17:0_18:1)	1.13481	0.8531	1.50955	0.385031	0.742653	PE(17:0_18:1)	1.25317	1.05816	1.48413	0.0089208	0.0590225	PE(17:0_18:1)	1.32238	1.07187	1.63143	0.00911678	0.0960639
PE(15-MHDA_18:2)	1.24632	0.952343	1.63104	0.108667	0.467816	PE(15-MHDA_18:2)	1.34475	1.14132	1.58445	0.000400729	0.015201	PE(15-MHDA_18:2)	1.40662	1.14369	1.73	0.00123113	0.0465544
PE(17:0_18:2)	1.1761	0.885966	1.56125	0.261752	0.62832	PE(17:0_18:2)	1.27615	1.07107	1.52049	0.006368	0.0503249	PE(17:0_18:2)	1.34232	1.0741	1.67753	0.00964124	0.0979619
PE(36:0)	0.844419	0.68405	1.04239	0.115565	0.476495	PE(36:0)	0.972758	0.853572	1.10859	0.678749	0.837762	PE(36:0)	1.0629	0.899706	1.25569	0.473221	0.689738
PE(18:0_18:1)	1.21591	0.883891	1.67266	0.229575	0.61617	PE(18:0_18:1)	1.0033	0.841825	1.19575	0.970647	0.986247	PE(18:0_18:1)	0.922968	0.748032	1.13881	0.454686	0.676756
PE(18:1_18:1)	1.19896	0.896277	1.60387	0.221586	0.607699	PE(18:1_18:1)	1.01548	0.867571	1.18861	0.848309	0.939505	PE(18:1_18:1)	0.948022	0.786186	1.14317	0.576222	0.762489
PE(18:0_18:2)	1.32723	0.952901	1.84861	0.0940153	0.45315	PE(18:0_18:2)	1.22166	1.01155	1.47541	0.0375883	0.145495	PE(18:0_18:2)	1.17399	0.933143	1.47701	0.170909	0.381892
PE(18:1_18:2)	1.22866	0.916999	1.64625	0.167741	0.549316	PE(18:1_18:2)	1.09856	0.938724	1.28562	0.24129	0.459177	PE(18:1_18:2)	1.04975	0.871184	1.26491	0.609815	0.790054
PE(16:0_20:3)	1.11779	0.831914	1.5019	0.459985	0.788557	PE(16:0_20:3)	1.22156	1.03358	1.44372	0.0189016	0.0927155	PE(16:0_20:3)	1.27368	1.04005	1.55978	0.0192928	0.136606
PE(16:0_20:4)	1.20494	0.895988	1.62041	0.21744	0.607477	PE(16:0_20:4)	1.26046	1.06254	1.49525	0.00790661	0.0576777	PE(16:0_20:4)	1.28906	1.04586	1.58881	0.0172955	0.13481
PE(16:1_20:4)	1.40202	1.02522	1.91731	0.0343492	0.320405	PE(16:1_20:4)	1.30104	1.09729	1.54262	0.00245881	0.0296882	PE(16:1_20:4)	1.26076	1.02912	1.54454	0.0252785	0.161612
PE(16:0_20:5)	1.41371	1.04201	1.918	0.0261231	0.274843	PE(16:0_20:5)	1.06812	0.910785	1.25263	0.417614	0.638771	PE(16:0_20:5)	0.961482	0.797603	1.15903	0.680344	0.830721
PE(15-MHDA_20:4)	1.20616	0.921226	1.57923	0.172808	0.549316	PE(15-MHDA_20:4)	1.27162	1.08786	1.48641	0.0025478	0.0296882	PE(15-MHDA_20:4)	1.30598	1.07844	1.58154	0.00627551	0.0851559
PE(17:0_20:4)	1.22108	0.928873	1.6052	0.15236	0.531856	PE(17:0_20:4)	1.29317	1.09494	1.52729	0.00245872	0.0296882	PE(17:0_20:4)	1.33751	1.08453	1.64949	0.00655677	0.0851559
PE(18:0_20:3) (a)	1.29452	0.92222	1.81711	0.135707	0.512592	PE(18:0_20:3) (a)	1.3766	1.13098	1.67557	0.00143495	0.0272163	PE(18:0_20:3) (a)	1.42008	1.11578	1.80738	0.00436804	0.0758822
PE(18:0_20:3) (b)	1.33034	1.00829	1.75525	0.0435522	0.344183	PE(18:0_20:3) (b)	1.29543	1.10078	1.52449	0.0018339	0.0286156	PE(18:0_20:3) (b)	1.27741	1.0446	1.56209	0.0170757	0.13481
PE(18:0_20:4)	1.36215	0.987395	1.87914	0.0597424	0.406105	PE(18:0_20:4)	1.32863	1.10163	1.60241	0.00295355	0.0321485	PE(18:0_20:4)	1.31175	1.04175	1.65174	0.0210101	0.144033
PE(38:5) (a)	1.37805	1.02481	1.85304	0.0338252	0.320405	PE(38:5) (a)	1.34301	1.13662	1.58687	0.000531483	0.0168008	PE(38:5) (a)	1.32702	1.08436	1.62399	0.00603298	0.0851559
PE(38:5) (b)	1.59349	1.15755	2.1936	0.00427459	0.154527	PE(38:5) (b)	1.34011	1.12117	1.6018	0.00129656	0.0263273	PE(38:5) (b)	1.23913	0.999444	1.5363	0.0505962	0.214465
PE(16:0_22:6)	1.48027	1.07229	2.04348	0.0171136	0.249684	PE(16:0_22:6)	1.20321	1.0154	1.42576	0.0326382	0.135556	PE(16:0_22:6)	1.11135	0.910266	1.35686	0.299856	0.536535
PE(15-MHDA_22:6)	1.25479	0.956487	1.64612	0.101265	0.455475	PE(15-MHDA_22:6)	1.22071	1.0433	1.42829	0.0128074	0.0714454	PE(15-MHDA_22:6)	1.20392	0.993076	1.45953	0.0588612	0.222698
PE(17:0_22:6)	1.19269	0.901433	1.57807	0.217371	0.607477	PE(17:0_22:6)	1.13458	0.961777	1.33842	0.134209	0.333308	PE(17:0_22:6)	1.10469	0.900227	1.35559	0.340369	0.574689
PE(18:0_22:5) (n3)	1.59838	1.15799	2.20627	0.00434521	0.154527	PE(18:0_22:5) (n3)	1.37381	1.1404	1.65501	0.000829414	0.0235968	PE(18:0_22:5) (n3)	1.27345	1.01368	1.59979	0.0378317	0.20118
PE(18:0_22:5) (n6)	1.15551	0.834179	1.60061	0.384626	0.742653	PE(18:0_22:5) (n6)	1.339	1.11409	1.60931	0.00186077	0.0286156	PE(18:0_22:5) (n6)	1.43446	1.14803	1.79235	0.00149974	0.0474083
PE(18:0_22:6)	1.40621	1.0106	1.95669	0.0431231	0.344183	PE(18:0_22:6)	1.1513	0.959496	1.38145	0.129695	0.329352	PE(18:0_22:6)	1.05485	0.847819	1.31245	0.631904	0.800083
PE(18:1_22:6) (a)	1.42161	1.03495	1.95272	0.0298485	0.292824	PE(18:1_22:6) (a)	1.20328	1.01201	1.4307	0.03616	0.144306	PE(18:1_22:6) (a)	1.12127	0.912046	1.3785	0.277359	0.515742
PE(18:1_22:6) (b)	1.36251	1.06913	1.73639	0.0124095	0.21397	PE(18:1_22:6) (b)	1.26545	1.08531	1.47548	0.00265637	0.0302295	PE(18:1_22:6) (b)	1.20435	0.987603	1.46868	0.0662482	0.229159
PE(O-34:1)	0.889611	0.653062	1.21184	0.458288	0.788557	PE(O-34:1)	0.770918	0.651874	0.911703	0.00236414	0.0296882	PE(O-34:1)	0.726198	0.594747	0.886701	0.00168824	0.0500956
PE(O-16:0/18:2)	0.767333	0.574458	1.02496	0.07297	0.436183	PE(O-16:0/18:2)	0.823177	0.708048	0.957027	0.0113599	0.0673313	PE(O-16:0/18:2)	0.84494	0.708274	1.00798	0.0612497	0.226713
PE(O-18:1/18:2)	0.701894	0.516458	0.953913	0.0237347	0.264805	PE(O-18:1/18:2)	0.75603	0.649117	0.880553	0.000324101	0.0141416	PE(O-18:1/18:2)	0.774681	0.649854	0.923486	0.0044009	0.0758822
PE(O-16:0/20:3)	0.769454	0.59785	0.990313	0.0417935	0.344183	PE(O-16:0/20:3)	0.859938	0.74475	0.992943	0.0397321	0.146802	PE(O-16:0/20:3)	0.907182	0.761528	1.0807	0.275323	0.515325
PE(O-16:0/20:4)	0.644278	0.47162	0.880145	0.00574349	0.165952	PE(O-16:0/20:4)	0.777016	0.668035	0.903776	0.00106715	0.0256959	PE(O-16:0/20:4)	0.822955	0.692397	0.978132	0.0270469	0.169118
PE(O-36:5)	0.847639	0.618303	1.16204	0.304436	0.669517	PE(O-36:5)	0.761888	0.648885	0.89457	0.000899608	0.0236271	PE(O-36:5)	0.734013	0.609128	0.884502	0.00115499	0.0465544
PE(O-16:0/22:4)	0.919774	0.708437	1.19416	0.530114	0.820842	PE(O-16:0/22:4)	0.945107	0.81801	1.09195	0.443564	0.655552	PE(O-16:0/22:4)	0.956499	0.804252	1.13757	0.615104	0.790054
PE(O-18:0/20:4)	0.646443	0.48598	0.859887	0.00272712	0.153848	PE(O-18:0/20:4)	0.794441	0.684765	0.921684	0.00239789	0.0296882	PE(O-18:0/20:4)	0.857759	0.720762	1.02079	0.0839611	0.258237
PE(O-38:5) (a)	0.720236	0.541961	0.957153	0.0237115	0.264805	PE(O-38:5) (a)	0.806703	0.692817	0.939309	0.00566891	0.0488728	PE(O-38:5) (a)	0.844256	0.705071	1.01092	0.0654996	0.229159
PE(O-38:5) (b)	0.913705	0.675073	1.23669	0.558971	0.829791	PE(O-38:5) (b)	0.863783	0.741737	1.00591	0.0595424	0.199292	PE(O-38:5) (b)	0.847479	0.710515	1.01084	0.0657634	0.229159
PE(O-16:0/22:6)	0.810156	0.591395	1.10984	0.189858	0.580489	PE(O-16:0/22:6)	0.729585	0.616172	0.863873	0.000254604	0.0127912	PE(O-16:0/22:6)	0.699297	0.572396	0.854332	0.000463653	0.0439698
PE(O-18:0/22:5)	0.894349	0.690769	1.15793	0.396833	0.747676	PE(O-18:0/22:5)	0.930922	0.803293	1.07883	0.341377	0.561397	PE(O-18:0/22:5)	0.949137	0.793104	1.13587	0.568896	0.759452
PE(O-18:0/22:6)	0.715958	0.522704	0.980662	0.0373777	0.332311	PE(O-18:0/22:6)	0.721893	0.611114	0.852753	0.00012606	0.011229	PE(O-18:0/22:6)	0.724218	0.595087	0.881371	0.00128093	0.0465544
PE(O-18:1/22:6)	0.883638	0.662564	1.17848	0.399739	0.750666	PE(O-18:1/22:6)	0.735269	0.626073	0.863511	0.000177499	0.011229	PE(O-18:1/22:6)	0.676525	0.55734	0.821196	7.74079e-05	0.0220226
PE(P-15:0/20:4) (a)	0.839242	0.6774	1.03975	0.108858	0.467816	PE(P-15:0/20:4) (a)	0.906695	0.795601	1.0333	0.141896	0.33924	PE(P-15:0/20:4) (a)	0.949225	0.804866	1.11948	0.535857	0.74731
PE(P-15:0/20:4) (b)	0.69674	0.53952	0.899774	0.00561619	0.165952	PE(P-15:0/20:4) (b)	0.823885	0.717172	0.946477	0.00619546	0.0496509	PE(P-15:0/20:4) (b)	0.883515	0.749039	1.04213	0.141541	0.345653
PE(P-15:0/22:6) (a)	0.909972	0.698719	1.1851	0.48395	0.797055	PE(P-15:0/22:6) (a)	0.861813	0.751144	0.988788	0.0339394	0.138932	PE(P-15:0/22:6) (a)	0.844594	0.719039	0.992072	0.0396964	0.203489
PE(P-15:0/22:6) (b)	0.787226	0.602902	1.0279	0.0787882	0.452833	PE(P-15:0/22:6) (b)	0.813082	0.705676	0.936836	0.00420116	0.0396881	PE(P-15:0/22:6) (b)	0.823471	0.696677	0.973342	0.0228055	0.15448
PE(P-16:0/18:1)	0.906998	0.724222	1.1359	0.395234	0.747138	PE(P-16:0/18:1)	0.893516	0.770169	1.03662	0.137408	0.333493	PE(P-16:0/18:1)	0.883242	0.724756	1.07638	0.218523	0.443652
PE(P-16:0/18:2)	0.795716	0.594509	1.06502	0.124435	0.501542	PE(P-16:0/18:2)	0.844371	0.720717	0.989239	0.0362668	0.144306	PE(P-16:0/18:2)	0.865608	0.71683	1.04527	0.133645	0.341821
PE(P-16:0/18:3)	0.89643	0.680816	1.18033	0.436045	0.770527	PE(P-16:0/18:3)	0.861099	0.741129	1.00049	0.0507451	0.177438	PE(P-16:0/18:3)	0.846567	0.707827	1.0125	0.0681658	0.229505
PE(P-16:0/20:3) (a)	0.88101	0.686684	1.13033	0.319051	0.677324	PE(P-16:0/20:3) (a)	0.988472	0.857525	1.13942	0.872949	0.948473	PE(P-16:0/20:3) (a)	1.04485	0.878864	1.24219	0.619137	0.792163
PE(P-16:0/20:3) (b)	0.730462	0.567155	0.940792	0.0149867	0.243641	PE(P-16:0/20:3) (b)	0.892976	0.773069	1.03148	0.123885	0.323695	PE(P-16:0/20:3) (b)	0.983531	0.825248	1.17217	0.852848	0.933212
PE(P-16:0/20:4)	0.730114	0.559938	0.95201	0.0201691	0.260824	PE(P-16:0/20:4)	0.819045	0.710387	0.944322	0.00597952	0.0496509	PE(P-16:0/20:4)	0.857955	0.724815	1.01555	0.0749753	0.243777
PE(P-16:0/20:5)	0.899828	0.668612	1.211	0.486077	0.797055	PE(P-16:0/20:5)	0.786913	0.67345	0.919492	0.00255663	0.0296882	PE(P-16:0/20:5)	0.74792	0.62294	0.897975	0.00184887	0.0500956
PE(P-16:0/22:4)	0.953691	0.7099	1.2812	0.752916	0.920886	PE(P-16:0/22:4)	1.04111	0.891967	1.21519	0.609542	0.788249	PE(P-16:0/22:4)	1.0762	0.897575	1.29038	0.427746	0.649033
PE(P-16:0/22:5) (n3)	0.970802	0.721991	1.30536	0.844501	0.948763	PE(P-16:0/22:5) (n3)	0.892953	0.764218	1.04337	0.154027	0.353512	PE(P-16:0/22:5) (n3)	0.86489	0.720242	1.03859	0.120069	0.320747
PE(P-16:0/22:5) (n6)	0.903424	0.702472	1.16186	0.428813	0.767278	PE(P-16:0/22:5) (n6)	0.922003	0.801155	1.06108	0.257263	0.478374	PE(P-16:0/22:5) (n6)	0.930549	0.785571	1.10228	0.404843	0.631112
PE(P-16:0/22:6)	0.776738	0.570109	1.05826	0.109349	0.467816	PE(P-16:0/22:6)	0.737987	0.628051	0.867168	0.000222691	0.0126711	PE(P-16:0/22:6)	0.724009	0.599291	0.874681	0.000813749	0.0465544
PE(P-17:0/20:4) (a)	0.785507	0.626166	0.985396	0.0368745	0.332311	PE(P-17:0/20:4) (a)	0.847375	0.740164	0.970114	0.0164117	0.0841286	PE(P-17:0/20:4) (a)	0.883643	0.74657	1.04588	0.150336	0.354942
PE(P-17:0/20:4) (b)	0.752965	0.591419	0.958639	0.0212906	0.264805	PE(P-17:0/20:4) (b)	0.818751	0.714656	0.938009	0.00394609	0.0389307	PE(P-17:0/20:4) (b)	0.851215	0.722071	1.00346	0.0550037	0.21758
PE(P-17:0/22:6) (a)	0.836844	0.646953	1.08247	0.17495	0.553038	PE(P-17:0/22:6) (a)	0.855972	0.73955	0.990722	0.0370727	0.145478	PE(P-17:0/22:6) (a)	0.865239	0.724416	1.03344	0.110249	0.303052
PE(P-17:0/22:6) (b)	0.802199	0.617514	1.04212	0.0987533	0.45315	PE(P-17:0/22:6) (b)	0.769905	0.66341	0.893496	0.000576108	0.0172529	PE(P-17:0/22:6) (b)	0.75491	0.629903	0.904725	0.00233483	0.0551471
PE(P-18:0/18:1)	0.864717	0.671772	1.11308	0.259177	0.62832	PE(P-18:0/18:1)	0.852815	0.733524	0.991507	0.0383639	0.146061	PE(P-18:0/18:1)	0.846302	0.701403	1.02113	0.0815626	0.253402
PE(P-18:0/18:2)	0.792019	0.605454	1.03607	0.0888708	0.45315	PE(P-18:0/18:2)	0.849864	0.728491	0.99146	0.038538	0.146061	PE(P-18:0/18:2)	0.879771	0.728886	1.06189	0.182074	0.40155
PE(P-18:0/18:3)	0.922305	0.703103	1.20985	0.559123	0.829791	PE(P-18:0/18:3)	0.854685	0.737159	0.990948	0.0374811	0.145495	PE(P-18:0/18:3)	0.82761	0.693736	0.987317	0.0355759	0.196531
PE(P-18:0/20:3) (a)	0.876296	0.684755	1.12142	0.294015	0.658301	PE(P-18:0/20:3) (a)	0.980826	0.851459	1.12985	0.788488	0.895508	PE(P-18:0/20:3) (a)	1.03651	0.87215	1.23185	0.683929	0.833309
PE(P-18:0/20:3) (b)	0.886024	0.676537	1.16038	0.379276	0.739068	PE(P-18:0/20:3) (b)	0.969672	0.835263	1.12571	0.685805	0.840998	PE(P-18:0/20:3) (b)	1.00901	0.843552	1.20692	0.9218	0.96063
PE(P-18:0/20:4)	0.723348	0.565057	0.925982	0.0101621	0.186523	PE(P-18:0/20:4)	0.807822	0.703278	0.927907	0.00254287	0.0296882	PE(P-18:0/20:4)	0.849896	0.718865	1.00481	0.056936	0.219208
PE(P-18:0/20:5)	0.926593	0.674523	1.27286	0.637903	0.874619	PE(P-18:0/20:5)	0.782033	0.665496	0.918977	0.00282378	0.0315046	PE(P-18:0/20:5)	0.737179	0.611225	0.889088	0.0014242	0.0474083
PE(P-18:0/22:4)	0.914873	0.7028	1.19094	0.508459	0.812678	PE(P-18:0/22:4)	1.02316	0.883208	1.18529	0.760289	0.884087	PE(P-18:0/22:4)	1.07618	0.901403	1.28484	0.41682	0.639274
PE(P-18:0/22:5) (n3)	0.914207	0.706085	1.18367	0.496145	0.806611	PE(P-18:0/22:5) (n3)	0.941437	0.8113	1.09245	0.42657	0.643082	PE(P-18:0/22:5) (n3)	0.955249	0.796315	1.1459	0.621942	0.792163
PE(P-18:0/22:5) (n6)	0.649933	0.495728	0.852106	0.00182001	0.134399	PE(P-18:0/22:5) (n6)	0.925305	0.800008	1.07023	0.295677	0.51294	PE(P-18:0/22:5) (n6)	1.06789	0.898679	1.26895	0.455531	0.676756
PE(P-18:0/22:6)	0.704975	0.519198	0.957224	0.0250847	0.272692	PE(P-18:0/22:6)	0.733597	0.623902	0.862579	0.000177612	0.011229	PE(P-18:0/22:6)	0.745062	0.615562	0.901806	0.0025199	0.0551471
PE(P-18:1/18:2) (a)	0.875124	0.654032	1.17095	0.369306	0.723285	PE(P-18:1/18:2) (a)	0.84956	0.730525	0.987991	0.0342715	0.139289	PE(P-18:1/18:2) (a)	0.840355	0.704367	1.0026	0.0534629	0.21758
PE(P-18:1/18:2) (b)	0.931691	0.727312	1.1935	0.575494	0.830662	PE(P-18:1/18:2) (b)	0.943206	0.817744	1.08792	0.422033	0.642255	PE(P-18:1/18:2) (b)	0.948987	0.7969	1.1301	0.556843	0.755693
PE(P-18:1/18:3)	0.886109	0.6642	1.18216	0.410992	0.757711	PE(P-18:1/18:3)	0.865464	0.745743	1.00441	0.0571544	0.192431	PE(P-18:1/18:3)	0.858073	0.721128	1.02103	0.0844522	0.258351
PE(P-18:1/20:3) (a)	0.909806	0.703008	1.17744	0.472479	0.795386	PE(P-18:1/20:3) (a)	0.977913	0.846599	1.12959	0.761437	0.884087	PE(P-18:1/20:3) (a)	1.01056	0.849234	1.20254	0.905752	0.952655
PE(P-18:1/20:3) (b)	0.82278	0.654053	1.03503	0.0957353	0.45315	PE(P-18:1/20:3) (b)	0.945133	0.823478	1.08476	0.42215	0.642255	PE(P-18:1/20:3) (b)	1.02195	0.860202	1.2141	0.804946	0.906959
PE(P-18:1/20:4) (a)	0.693534	0.523826	0.918224	0.0105949	0.188391	PE(P-18:1/20:4) (a)	0.803294	0.697054	0.925726	0.00247541	0.0296882	PE(P-18:1/20:4) (a)	0.844836	0.716755	0.995804	0.0444219	0.210302
PE(P-18:1/20:4) (b)	0.879237	0.700255	1.10397	0.267752	0.62832	PE(P-18:1/20:4) (b)	0.901495	0.789792	1.029	0.124417	0.323695	PE(P-18:1/20:4) (b)	0.913064	0.776074	1.07423	0.272826	0.514034
PE(P-18:1/20:5) (a)	0.968258	0.707715	1.32472	0.840157	0.948763	PE(P-18:1/20:5) (a)	0.76817	0.651866	0.905225	0.00163967	0.0282492	PE(P-18:1/20:5) (a)	0.703811	0.580442	0.8534	0.000353996	0.0402848
PE(P-18:1/20:5) (b)	1.00626	0.766875	1.32038	0.964077	0.983136	PE(P-18:1/20:5) (b)	0.842468	0.725795	0.977895	0.0242024	0.108434	PE(P-18:1/20:5) (b)	0.7804	0.65295	0.932726	0.00642048	0.0851559
PE(P-18:1/22:4)	1.1247	0.841059	1.50399	0.428036	0.767278	PE(P-18:1/22:4)	0.976075	0.834249	1.14201	0.762427	0.884087	PE(P-18:1/22:4)	0.920683	0.763974	1.10954	0.385347	0.612465
PE(P-18:1/22:5) (a)	1.06765	0.79147	1.44021	0.66818	0.884173	PE(P-18:1/22:5) (a)	0.951227	0.816473	1.10822	0.521158	0.721506	PE(P-18:1/22:5) (a)	0.913323	0.764679	1.09086	0.317121	0.55692
PE(P-18:1/22:5) (b)	0.75976	0.58503	0.986676	0.0393451	0.342168	PE(P-18:1/22:5) (b)	0.960172	0.830398	1.11023	0.583289	0.77364	PE(P-18:1/22:5) (b)	1.066	0.895174	1.26942	0.473226	0.689738
PE(P-18:1/22:6) (a)	0.846281	0.64122	1.11692	0.238429	0.627184	PE(P-18:1/22:6) (a)	0.743996	0.634553	0.872314	0.000269762	0.0127912	PE(P-18:1/22:6) (a)	0.698494	0.575195	0.848224	0.000293313	0.0402848
PE(P-18:1/22:6) (b)	0.913819	0.693939	1.20337	0.521041	0.818175	PE(P-18:1/22:6) (b)	0.8833	0.762514	1.02322	0.0981166	0.276378	PE(P-18:1/22:6) (b)	0.871398	0.732273	1.03696	0.120884	0.321416
PE(P-19:0/20:4) (a)	0.802786	0.618973	1.04119	0.097772	0.45315	PE(P-19:0/20:4) (a)	0.874816	0.763125	1.00285	0.0549705	0.187295	PE(P-19:0/20:4) (a)	0.903937	0.769881	1.06133	0.21752	0.443616
PE(P-19:0/20:4) (b)	0.689234	0.536818	0.884926	0.00351498	0.153848	PE(P-19:0/20:4) (b)	0.76843	0.670134	0.881143	0.000161956	0.011229	PE(P-19:0/20:4) (b)	0.805085	0.683593	0.948168	0.00938614	0.0971038
PE(P-20:0/18:1)	1.07365	0.838786	1.37428	0.572599	0.83064	PE(P-20:0/18:1)	0.955653	0.826211	1.10537	0.54129	0.738595	PE(P-20:0/18:1)	0.898175	0.750076	1.07552	0.242765	0.473059
PE(P-20:0/18:2)	0.884888	0.658697	1.18875	0.416807	0.757711	PE(P-20:0/18:2)	0.895292	0.763147	1.05032	0.174634	0.374969	PE(P-20:0/18:2)	0.899633	0.744044	1.08776	0.274956	0.515325
PE(P-20:0/20:4)	0.864982	0.658903	1.13551	0.296178	0.658301	PE(P-20:0/20:4)	0.892996	0.772732	1.03198	0.125155	0.323695	PE(P-20:0/20:4)	0.904275	0.762316	1.07267	0.248159	0.478652
PE(P-20:0/22:6)	1.0109	0.748627	1.36506	0.943602	0.979942	PE(P-20:0/22:6)	0.877458	0.749135	1.02776	0.105115	0.290341	PE(P-20:0/22:6)	0.831109	0.690075	1.00097	0.0512031	0.214465
PE(P-20:1/20:4)	0.842296	0.624763	1.13557	0.260201	0.62832	PE(P-20:1/20:4)	0.861584	0.73742	1.00665	0.060592	0.201619	PE(P-20:1/20:4)	0.868878	0.724083	1.04263	0.130751	0.338378
LPE(16:0) [sn2]	1.41498	1.05608	1.89584	0.0200427	0.260824	LPE(16:0) [sn2]	1.09397	0.937112	1.27708	0.255362	0.476398	LPE(16:0) [sn2]	0.989866	0.824842	1.18791	0.912836	0.954643
LPE(16:0) [sn1]	1.34561	1.01209	1.78903	0.0410837	0.343774	LPE(16:0) [sn1]	1.12175	0.963093	1.30654	0.139765	0.335554	LPE(16:0) [sn1]	1.04266	0.870421	1.24898	0.650211	0.811877
LPE(17:0) [sn2]	1.22012	0.935629	1.59112	0.141899	0.521965	LPE(17:0) [sn2]	1.10028	0.955997	1.26634	0.182684	0.386219	LPE(17:0) [sn2]	1.05685	0.895471	1.24732	0.513082	0.72804
LPE(17:0) [sn1]	1.1657	0.88965	1.52741	0.266154	0.62832	LPE(17:0) [sn1]	1.02814	0.895927	1.17986	0.692735	0.843448	LPE(17:0) [sn1]	0.983894	0.838463	1.15455	0.842295	0.932423
LPE(18:0) [sn2]	1.66595	1.20294	2.30718	0.00212582	0.134399	LPE(18:0) [sn2]	1.20255	1.0156	1.42391	0.0323861	0.135498	LPE(18:0) [sn2]	1.06647	0.87521	1.29954	0.523345	0.735268
LPE(18:0) [sn1]	1.78409	1.28936	2.46865	0.000476343	0.0756644	LPE(18:0) [sn1]	1.22365	1.03244	1.45026	0.0198961	0.0935608	LPE(18:0) [sn1]	1.06155	0.869675	1.29576	0.557052	0.755693
LPE(18:1) [sn2]	1.11709	0.853157	1.46266	0.420738	0.76	LPE(18:1) [sn2]	0.995757	0.861726	1.15063	0.954027	0.981719	LPE(18:1) [sn2]	0.950578	0.800937	1.12818	0.561937	0.755693
LPE(18:1) [sn1]	1.11838	0.860777	1.45307	0.402261	0.752917	LPE(18:1) [sn1]	1.00584	0.872724	1.15927	0.93587	0.977082	LPE(18:1) [sn1]	0.962381	0.81277	1.13953	0.656461	0.811877
LPE(18:2) [sn2]	1.14338	0.885522	1.47633	0.304149	0.669517	LPE(18:2) [sn2]	1.03255	0.895936	1.18999	0.658218	0.825572	LPE(18:2) [sn2]	0.986663	0.831876	1.17025	0.877443	0.944562
LPE(18:2) [sn1]	1.09685	0.851686	1.41258	0.473878	0.795389	LPE(18:2) [sn1]	1.04065	0.902584	1.19985	0.5832	0.77364	LPE(18:2) [sn1]	1.01561	0.854959	1.20644	0.860074	0.939313
LPE(20:4) [sn2]	1.12971	0.871767	1.46398	0.3564	0.70659	LPE(20:4) [sn2]	1.10227	0.95271	1.27531	0.190588	0.3987	LPE(20:4) [sn2]	1.08979	0.913575	1.3	0.33931	0.574605
LPE(20:4) [sn1]	1.14732	0.889335	1.48014	0.290286	0.658059	LPE(20:4) [sn1]	1.12227	0.970192	1.29819	0.120499	0.321896	LPE(20:4) [sn1]	1.11031	0.929749	1.32593	0.247864	0.478652
LPE(22:6) [sn2]	1.27039	0.957676	1.68522	0.0969139	0.45315	LPE(22:6) [sn2]	1.04261	0.892567	1.21787	0.598666	0.787619	LPE(22:6) [sn2]	0.957034	0.79458	1.1527	0.643576	0.809867
LPE(22:6) [sn1]	1.21946	0.917029	1.62164	0.172457	0.549316	LPE(22:6) [sn1]	1.01556	0.870233	1.18517	0.844607	0.938636	LPE(22:6) [sn1]	0.941201	0.783215	1.13106	0.518041	0.733248
LPE(P-16:0)	1.30997	0.987249	1.73818	0.0613399	0.406105	LPE(P-16:0)	0.894543	0.772106	1.0364	0.137818	0.333493	LPE(P-16:0)	0.776376	0.653449	0.922427	0.00400079	0.0734338
LPE(P-18:0)	1.04534	0.776984	1.40637	0.769575	0.923815	LPE(P-18:0)	0.8718	0.75035	1.01291	0.0730589	0.227716	LPE(P-18:0)	0.81909	0.688355	0.974655	0.0244919	0.161612
LPE(P-18:1)	1.29023	0.972503	1.71175	0.0772856	0.44873	LPE(P-18:1)	0.912951	0.78946	1.05576	0.219362	0.430404	LPE(P-18:1)	0.806277	0.680609	0.955148	0.0127464	0.116979
LPE(P-20:0)	1.20211	0.913195	1.58242	0.189352	0.580489	LPE(P-20:0)	0.856798	0.739984	0.992052	0.0387614	0.146061	LPE(P-20:0)	0.748948	0.629805	0.89063	0.00107462	0.0465544
PI(16:0/16:0)	0.803207	0.619749	1.04097	0.0976333	0.45315	PI(16:0/16:0)	0.935099	0.803054	1.08886	0.387604	0.608264	PI(16:0/16:0)	1.01294	0.8393	1.22252	0.893363	0.951757
PI(16:0_16:1)	1.07233	0.794226	1.44783	0.648443	0.880895	PI(16:0_16:1)	1.09086	0.931397	1.27762	0.280777	0.497702	PI(16:0_16:1)	1.09804	0.911794	1.32234	0.324006	0.564791
PI(34:1)	1.06192	0.793767	1.42066	0.685785	0.901182	PI(34:1)	1.01419	0.86314	1.19168	0.863999	0.945081	PI(34:1)	0.993738	0.818717	1.20617	0.949327	0.966526
PI(15-MHDA_18:1)/PI(17:0_18:1)	0.949445	0.719097	1.25358	0.714436	0.915051	PI(15-MHDA_18:1)/PI(17:0_18:1)	0.989232	0.848707	1.15302	0.889844	0.955323	PI(15-MHDA_18:1)/PI(17:0_18:1)	1.00713	0.838158	1.21016	0.939567	0.966526
PI(15-MHDA_18:2)/PI(17:0_18:2)	1.05897	0.768412	1.4594	0.726222	0.920313	PI(15-MHDA_18:2)/PI(17:0_18:2)	1.06099	0.897378	1.25443	0.488421	0.703573	PI(15-MHDA_18:2)/PI(17:0_18:2)	1.06174	0.872436	1.29213	0.549863	0.754819
PI(18:0_18:1)	1.08781	0.827663	1.42974	0.54612	0.829791	PI(18:0_18:1)	0.918812	0.783977	1.07684	0.295684	0.51294	PI(18:0_18:1)	0.843198	0.693862	1.02467	0.0863665	0.258645
PI(36:2)	1.10288	0.80284	1.51504	0.545553	0.829791	PI(36:2)	0.995234	0.83609	1.18467	0.957139	0.981719	PI(36:2)	0.952154	0.773016	1.1728	0.644763	0.809867
PI(18:1_18:2)	1.17252	0.894915	1.53623	0.248276	0.62832	PI(18:1_18:2)	1.01664	0.874493	1.18189	0.829957	0.931103	PI(18:1_18:2)	0.953311	0.795144	1.14294	0.605458	0.787316
PI(16:0_20:3) (a)	1.09154	0.816104	1.45992	0.554975	0.829791	PI(16:0_20:3) (a)	1.1203	0.954936	1.31429	0.163287	0.360117	PI(16:0_20:3) (a)	1.13295	0.935871	1.37154	0.200467	0.424035
PI(16:0_20:3) (b)	1.0125	0.771926	1.32806	0.928464	0.979942	PI(16:0_20:3) (b)	1.05381	0.898321	1.2362	0.519916	0.721506	PI(16:0_20:3) (b)	1.07636	0.883512	1.3113	0.465092	0.68737
PI(16:0_20:4)	0.994054	0.720423	1.37162	0.97104	0.984887	PI(16:0_20:4)	1.06698	0.898525	1.26702	0.459589	0.675727	PI(16:0_20:4)	1.0975	0.89569	1.34478	0.36951	0.600148
PI(15-MHDA_20:4)/PI(17:0_20:4)	1.08869	0.798388	1.48455	0.591254	0.830675	PI(15-MHDA_20:4)/PI(17:0_20:4)	1.07449	0.91214	1.26574	0.389968	0.608264	PI(15-MHDA_20:4)/PI(17:0_20:4)	1.06905	0.881485	1.29653	0.497545	0.709994
PI(37:6)	0.972087	0.733655	1.28801	0.843688	0.948763	PI(37:6)	0.89787	0.766361	1.05194	0.182443	0.386219	PI(37:6)	0.865416	0.714524	1.04817	0.139227	0.344435
PI(18:0_20:2)	1.13692	0.866692	1.49139	0.354076	0.706383	PI(18:0_20:2)	1.07093	0.912389	1.25702	0.40184	0.61964	PI(18:0_20:2)	1.03722	0.850476	1.26496	0.718236	0.857223
PI(18:0_20:3) (a)	1.1674	0.905431	1.50515	0.232577	0.621298	PI(18:0_20:3) (a)	1.06869	0.926642	1.2325	0.361272	0.583988	PI(18:0_20:3) (a)	1.02614	0.863721	1.21911	0.769094	0.88443
PI(18:0_20:3) (b)	1.16534	0.899957	1.50898	0.24584	0.62832	PI(18:0_20:3) (b)	1.13898	0.983253	1.31936	0.0827688	0.247871	PI(18:0_20:3) (b)	1.12657	0.942152	1.34709	0.191334	0.41395
PI(18:0_20:4)	1.16339	0.846211	1.59944	0.351443	0.706383	PI(18:0_20:4)	1.0829	0.908152	1.29128	0.375067	0.601164	PI(18:0_20:4)	1.04926	0.849493	1.29601	0.655416	0.811877
PI(38:5) (a)	1.4567	1.03601	2.04822	0.0305079	0.29422	PI(38:5) (a)	1.10001	0.925217	1.30783	0.280303	0.497702	PI(38:5) (a)	0.997753	0.816181	1.21972	0.982485	0.987693
PI(38:6)	1.13019	0.852858	1.4977	0.39423	0.747138	PI(38:6)	0.980543	0.839641	1.14509	0.803937	0.908786	PI(38:6)	0.921669	0.765317	1.10996	0.389784	0.614368
PI(39:6)	1.16965	0.872679	1.56768	0.294347	0.658301	PI(39:6)	1.02496	0.878977	1.19519	0.753135	0.884087	PI(39:6)	0.974837	0.813861	1.16765	0.78197	0.891665
PI(18:0_22:4)	1.10394	0.820361	1.48554	0.513894	0.814747	PI(18:0_22:4)	1.20749	1.02232	1.4262	0.026428	0.115674	PI(18:0_22:4)	1.25817	1.02902	1.53834	0.0251657	0.161612
PI(20:0_20:4)	1.39559	1.04191	1.86933	0.0254001	0.272692	PI(20:0_20:4)	1.06251	0.910881	1.23937	0.440238	0.653377	PI(20:0_20:4)	0.956831	0.798294	1.14685	0.63304	0.800083
PI(18:0_22:5) (n3)	1.36975	1.00208	1.87234	0.0484983	0.36794	PI(18:0_22:5) (n3)	1.15814	0.984811	1.36196	0.0759051	0.233459	PI(18:0_22:5) (n3)	1.08877	0.900711	1.31609	0.379361	0.606339
PI(18:0_22:5) (n6)	1.12832	0.873606	1.45729	0.355054	0.706383	PI(18:0_22:5) (n6)	1.17551	1.01994	1.35481	0.025571	0.11279	PI(18:0_22:5) (n6)	1.19713	1.00934	1.41986	0.0387528	0.202391
PI(18:0_22:6)	1.23681	0.917344	1.66752	0.163296	0.543779	PI(18:0_22:6)	0.996614	0.848799	1.17017	0.966972	0.985376	PI(18:0_22:6)	0.913002	0.754752	1.10443	0.348671	0.5818
LPI(18:0) [sn2]	1.19921	0.927518	1.55048	0.165771	0.548394	LPI(18:0) [sn2]	1.02672	0.899238	1.17226	0.696697	0.843448	LPI(18:0) [sn2]	0.970446	0.831294	1.13289	0.704017	0.850595
LPI(18:0) [sn1]	1.52697	1.1175	2.08647	0.00787471	0.165952	LPI(18:0) [sn1]	1.04637	0.905103	1.20969	0.540161	0.738595	LPI(18:0) [sn1]	0.942996	0.800536	1.11081	0.482445	0.696729
LPI(18:1) [sn2]	0.890178	0.677484	1.16965	0.403669	0.753073	LPI(18:1) [sn2]	0.883939	0.769562	1.01531	0.0809812	0.24427	LPI(18:1) [sn2]	0.881784	0.750795	1.03563	0.125199	0.329805
LPI(18:1) [sn1]	0.947306	0.729434	1.23025	0.684774	0.901182	LPI(18:1) [sn1]	0.834287	0.728045	0.956032	0.00913413	0.0597393	LPI(18:1) [sn1]	0.79568	0.678301	0.933371	0.00500503	0.0778215
LPI(18:2) [sn2]	0.973931	0.751867	1.26158	0.84143	0.948763	LPI(18:2) [sn2]	0.912838	0.791893	1.05226	0.208536	0.418778	LPI(18:2) [sn2]	0.887647	0.748815	1.05222	0.169631	0.381503
LPI(18:2) [sn1]	0.987506	0.76048	1.28231	0.924847	0.979942	LPI(18:2) [sn1]	0.893474	0.778184	1.02584	0.110044	0.301034	LPI(18:2) [sn1]	0.859425	0.73032	1.01135	0.0681468	0.229505
LPI(20:4) [sn2]	0.858185	0.646938	1.13841	0.288784	0.658059	LPI(20:4) [sn2]	0.908427	0.785265	1.05091	0.196346	0.406258	LPI(20:4) [sn2]	0.927336	0.782332	1.09922	0.384542	0.612465
LPI(20:4) [sn1]	0.925291	0.697659	1.22719	0.589925	0.830675	LPI(20:4) [sn1]	0.883581	0.765155	1.02034	0.091833	0.263904	LPI(20:4) [sn1]	0.869398	0.735498	1.02767	0.10099	0.287317
PS(36:1)	1.14133	0.870324	1.49671	0.339192	0.696751	PS(36:1)	0.934327	0.814322	1.07202	0.33279	0.552319	PS(36:1)	0.871786	0.743258	1.02254	0.0917833	0.2692
PS(36:2)	1.18261	0.906029	1.54363	0.21722	0.607477	PS(36:2)	0.971861	0.850239	1.11088	0.675628	0.835723	PS(36:2)	0.909727	0.77944	1.06179	0.230262	0.455677
PS(38:3)	1.12063	0.862493	1.45603	0.393889	0.747138	PS(38:3)	1.01536	0.888123	1.16082	0.823468	0.925994	PS(38:3)	0.980501	0.83905	1.1458	0.804341	0.906959
PS(38:4)	1.02093	0.783724	1.32994	0.877959	0.964399	PS(38:4)	0.931924	0.812577	1.0688	0.313274	0.538528	PS(38:4)	0.90122	0.767784	1.05785	0.203326	0.426814
PS(38:5)	1.22228	0.934179	1.59923	0.143327	0.522774	PS(38:5)	1.05744	0.920429	1.21485	0.430189	0.645851	PS(38:5)	1.00322	0.85316	1.17968	0.968952	0.978343
PS(40:5)	1.16878	0.900907	1.5163	0.240292	0.627184	PS(40:5)	0.930402	0.805111	1.07519	0.328296	0.551033	PS(40:5)	0.840291	0.706121	0.999956	0.0499417	0.214465
PS(40:6)	1.14504	0.879864	1.49013	0.313602	0.677324	PS(40:6)	0.971323	0.839616	1.12369	0.695523	0.843448	PS(40:6)	0.903359	0.758398	1.07603	0.254755	0.488066
PG(34:1)	1.3709	0.943505	1.9919	0.097945	0.45315	PG(34:1)	1.28088	1.06466	1.54101	0.00868471	0.0590225	PG(34:1)	1.25298	1.01283	1.55005	0.037762	0.20118
PG(36:1)	1.1732	0.828099	1.66212	0.368803	0.723285	PG(36:1)	1.05559	0.879238	1.26731	0.561871	0.759621	PG(36:1)	1.01406	0.818093	1.25696	0.898617	0.951757
PG(36:2)	1.11742	0.82119	1.5205	0.479923	0.797055	PG(36:2)	1.14312	0.950667	1.37454	0.154986	0.353512	PG(36:2)	1.15773	0.919739	1.4573	0.212251	0.435996
PG(34:2)	1.19187	0.852414	1.66651	0.304754	0.669517	PG(34:2)	1.11007	0.934667	1.3184	0.234034	0.450776	PG(34:2)	1.08223	0.885717	1.32233	0.439567	0.661677
CE(14:0)	0.970157	0.712982	1.3201	0.847121	0.948763	CE(14:0)	0.995534	0.840785	1.17877	0.958589	0.981719	CE(14:0)	1.00666	0.822492	1.23206	0.948672	0.966526
CE(15:0)	0.968977	0.732489	1.28182	0.825279	0.948616	CE(15:0)	1.17604	1.00787	1.37226	0.0394413	0.146802	CE(15:0)	1.27993	1.06377	1.54002	0.00892475	0.0958147
CE(16:0)	0.952315	0.735024	1.23384	0.711566	0.915051	CE(16:0)	0.967436	0.831702	1.12532	0.667765	0.833242	CE(16:0)	0.975345	0.809654	1.17494	0.792706	0.900299
CE(16:1)	1.27695	0.930917	1.75162	0.129506	0.510414	CE(16:1)	1.1704	0.988323	1.38603	0.0681742	0.21671	CE(16:1)	1.13022	0.925208	1.38065	0.230641	0.455677
CE(16:2)	0.978965	0.682044	1.40515	0.90821	0.978792	CE(16:2)	0.874047	0.698166	1.09424	0.240243	0.459177	CE(16:2)	0.813805	0.610865	1.08417	0.159192	0.364221
CE(17:0)	1.08297	0.827781	1.41683	0.560991	0.829791	CE(17:0)	1.17335	1.00376	1.37158	0.0447335	0.163163	CE(17:0)	1.22224	1.00894	1.48064	0.0402715	0.204593
CE(17:1)	1.15854	0.870665	1.54161	0.312634	0.677324	CE(17:1)	1.26455	1.08801	1.46973	0.00221661	0.0296882	CE(17:1)	1.3077	1.09574	1.56067	0.00294666	0.0608476
CE(18:0)	1.01017	0.732514	1.39308	0.950783	0.979942	CE(18:0)	1.00402	0.824848	1.22212	0.968059	0.985376	CE(18:0)	1.00037	0.780283	1.28253	0.99769	0.99769
CE(18:1)	1.28868	0.902406	1.8403	0.162988	0.543779	CE(18:1)	1.16015	0.953964	1.4109	0.136767	0.333493	CE(18:1)	1.10869	0.877241	1.4012	0.387784	0.612914
CE(18:2)	0.755217	0.511395	1.11529	0.15812	0.54199	CE(18:2)	0.951699	0.7376	1.22794	0.703386	0.846146	CE(18:2)	1.13092	0.807568	1.58373	0.473968	0.689738
CE(18:3)	0.989177	0.714167	1.37009	0.947796	0.979942	CE(18:3)	0.944429	0.763275	1.16858	0.598739	0.787619	CE(18:3)	0.912354	0.688558	1.20889	0.522943	0.735268
CE(20:1)	1.09434	0.804988	1.4877	0.565022	0.83064	CE(20:1)	1.02025	0.855909	1.21614	0.822999	0.925994	CE(20:1)	0.986058	0.795999	1.2215	0.89774	0.951757
CE(20:2)	0.925848	0.66336	1.2922	0.650593	0.881398	CE(20:2)	1.08668	0.896532	1.31715	0.396972	0.613796	CE(20:2)	1.17708	0.93011	1.48964	0.174795	0.387169
CE(20:3)	0.886658	0.659437	1.19217	0.425834	0.76677	CE(20:3)	1.09725	0.930373	1.29405	0.270214	0.489089	CE(20:3)	1.20775	0.990133	1.47319	0.0625835	0.226815
CE(20:4)	0.810096	0.571975	1.14735	0.235647	0.625445	CE(20:4)	0.891629	0.716618	1.10938	0.303525	0.523765	CE(20:4)	0.94902	0.716739	1.25658	0.714865	0.857223
CE(20:5)	1.22579	0.847852	1.7722	0.279062	0.648108	CE(20:5)	0.869035	0.715715	1.0552	0.156349	0.353512	CE(20:5)	0.761616	0.606151	0.956955	0.0194043	0.136606
CE(22:0)	1.01258	0.750442	1.3663	0.934798	0.979942	CE(22:0)	0.932365	0.787207	1.10429	0.417321	0.638771	CE(22:0)	0.896994	0.730671	1.10118	0.298856	0.536535
CE(22:1)	1.09501	0.832948	1.43953	0.515482	0.814747	CE(22:1)	1.03371	0.88551	1.20671	0.674535	0.835723	CE(22:1)	1.00606	0.833921	1.21373	0.949683	0.966526
CE(22:4)	0.86487	0.642737	1.16377	0.337786	0.696377	CE(22:4)	1.08239	0.922664	1.26977	0.331093	0.552319	CE(22:4)	1.1859	0.981284	1.43318	0.0776573	0.250009
CE(22:5) (n3)	1.1011	0.781276	1.55185	0.582243	0.830675	CE(22:5) (n3)	0.999294	0.80014	1.24802	0.995033	0.997615	CE(22:5) (n3)	0.931617	0.695885	1.2472	0.634161	0.800083
CE(22:5) (n6)	0.886471	0.681185	1.15362	0.369905	0.723285	CE(22:5) (n6)	1.11811	0.954836	1.3093	0.165699	0.362627	CE(22:5) (n6)	1.27343	1.04554	1.55099	0.0162767	0.13481
CE(22:6)	0.948719	0.668822	1.34575	0.767891	0.923742	CE(22:6)	0.840799	0.684832	1.03229	0.0976294	0.276374	CE(22:6)	0.789105	0.612461	1.0167	0.0669664	0.229159
CE(24:0)	1.04574	0.778928	1.40395	0.766015	0.923438	CE(24:0)	0.915472	0.77365	1.08329	0.303765	0.523765	CE(24:0)	0.858286	0.699128	1.05368	0.144201	0.347671
CE(24:1)	1.09002	0.807274	1.47179	0.573711	0.83064	CE(24:1)	1.04113	0.880973	1.2304	0.636252	0.808096	CE(24:1)	1.01994	0.834223	1.247	0.847327	0.933212
CE(24:4)	0.999438	0.739276	1.35115	0.997082	0.998331	CE(24:4)	1.0329	0.871256	1.22454	0.70927	0.849631	CE(24:4)	1.04894	0.853505	1.28911	0.649714	0.811877
CE(24:5)	0.958543	0.682046	1.34713	0.807349	0.935678	CE(24:5)	0.970022	0.809569	1.16228	0.741456	0.879609	CE(24:5)	0.974574	0.787265	1.20645	0.813042	0.908882
CE(24:6)	1.12572	0.848816	1.49297	0.41102	0.757711	CE(24:6)	1.0165	0.874399	1.1817	0.831283	0.931103	CE(24:6)	0.976085	0.816909	1.16628	0.789861	0.898862
COH	1.29373	0.941816	1.77713	0.111862	0.468862	COH	1.2217	0.986771	1.51256	0.0660958	0.212477	COH	1.1652	0.87308	1.55507	0.299144	0.536535
DE(16:0)	1.23145	0.962332	1.57582	0.0979692	0.45315	DE(16:0)	1.17013	1.02426	1.33678	0.0207321	0.096693	DE(16:0)	1.14579	0.978147	1.34217	0.0917557	0.2692
DE(18:1)	1.41868	1.18179	1.70305	0.000175551	0.0499441	DE(18:1)	1.39341	1.23674	1.56992	4.99451e-08	2.84188e-05	DE(18:1)	1.37493	1.17461	1.6094	7.3973e-05	0.0220226
DE(18:2)	1.24264	0.934817	1.65182	0.134697	0.512592	DE(18:2)	1.31995	1.09867	1.5858	0.00302606	0.0321485	DE(18:2)	1.37784	1.08381	1.75164	0.00886704	0.0958147
DE(20:4)	1.19124	0.873835	1.62394	0.268334	0.62832	DE(20:4)	1.19754	1.00478	1.42729	0.0440874	0.161844	DE(20:4)	1.20053	0.97026	1.48546	0.0925497	0.270055
DE(20:5)	1.64268	1.2002	2.24829	0.0019376	0.134399	DE(20:5)	1.07909	0.924844	1.25905	0.333447	0.552319	DE(20:5)	0.94392	0.790709	1.12682	0.523035	0.735268
DE(22:6)	1.30652	0.958624	1.78067	0.0905552	0.45315	DE(22:6)	1.09782	0.934861	1.28917	0.254968	0.476398	DE(22:6)	1.0296	0.853169	1.24253	0.760976	0.884241
AC(12:0)	0.949039	0.728918	1.23563	0.697657	0.908391	AC(12:0)	1.12295	0.979083	1.28795	0.0973593	0.276374	AC(12:0)	1.19502	1.01787	1.403	0.0295295	0.173219
AC(13:0)	0.943539	0.728509	1.22204	0.659636	0.883019	AC(13:0)	0.929141	0.805169	1.0722	0.314481	0.538975	AC(13:0)	0.922846	0.777033	1.09602	0.360159	0.592284
AC(14:0)	1.07681	0.832426	1.39294	0.573124	0.83064	AC(14:0)	1.2124	1.06044	1.38613	0.00481767	0.043512	AC(14:0)	1.26695	1.08308	1.48203	0.00310119	0.0608476
AC(14:1)	1.10511	0.851603	1.43409	0.452203	0.784461	AC(14:1)	1.19164	1.03586	1.37084	0.0141706	0.0767913	AC(14:1)	1.22872	1.04063	1.45082	0.0151102	0.132272
AC(14:2)	1.00134	0.771422	1.29979	0.991971	0.998331	AC(14:2)	1.12486	0.977737	1.29413	0.09993	0.278726	AC(14:2)	1.17926	0.998676	1.39251	0.0518544	0.215366
AC(15:0) (a)	0.966968	0.74519	1.25475	0.8005	0.935678	AC(15:0) (a)	1.0276	0.897243	1.17689	0.694065	0.843448	AC(15:0) (a)	1.05111	0.896689	1.23212	0.538664	0.749389
AC(15:0) (b)	1.00783	0.774686	1.31114	0.953674	0.979942	AC(15:0) (b)	1.16251	1.01455	1.33205	0.0301576	0.128057	AC(15:0) (b)	1.22482	1.04467	1.43603	0.0124764	0.116378
AC(16:0)	1.05266	0.796645	1.39094	0.718148	0.915083	AC(16:0)	1.14041	0.991726	1.31139	0.065266	0.211002	AC(16:0)	1.17148	0.996822	1.37674	0.0546909	0.21758
AC(16:1)	1.25058	0.978588	1.59817	0.0739394	0.436183	AC(16:1)	1.26231	1.09994	1.44865	0.000913527	0.0236271	AC(16:1)	1.26774	1.07342	1.49724	0.00519722	0.0778215
AC(17:0) (a)	1.10456	0.860707	1.41749	0.434589	0.770347	AC(17:0) (a)	1.24102	1.08423	1.42049	0.00172735	0.0282492	AC(17:0) (a)	1.30246	1.10916	1.52946	0.00126477	0.0465544
AC(17:0) (b)	1.02989	0.79093	1.34105	0.826913	0.948616	AC(17:0) (b)	1.18214	1.02691	1.36085	0.0198235	0.0935608	AC(17:0) (b)	1.24871	1.05728	1.4748	0.00889667	0.0958147
AC(18:0)	0.940661	0.723011	1.22383	0.648673	0.880895	AC(18:0)	1.10134	0.948608	1.27866	0.205044	0.413724	AC(18:0)	1.18691	0.990128	1.4228	0.0639254	0.228954
AC(18:1)	1.13382	0.881951	1.45762	0.327144	0.684357	AC(18:1)	1.14733	0.99833	1.31858	0.0528125	0.183234	AC(18:1)	1.15336	0.975909	1.36308	0.094155	0.27195
AC(18:2)	1.0029	0.772237	1.30245	0.982688	0.993161	AC(18:2)	1.02788	0.893975	1.18184	0.699407	0.844931	AC(18:2)	1.03802	0.880053	1.22433	0.657778	0.811877
DG(14:0_16:0)	0.928229	0.660599	1.30429	0.667806	0.884173	DG(14:0_16:0)	0.985615	0.810236	1.19896	0.884762	0.951663	DG(14:0_16:0)	1.01542	0.79899	1.29049	0.900406	0.951757
DG(16:0_16:0)	0.983713	0.702153	1.37818	0.923958	0.979942	DG(16:0_16:0)	0.999313	0.808355	1.23538	0.994935	0.997615	DG(16:0_16:0)	1.00966	0.768619	1.32628	0.94495	0.966526
DG(16:0_16:1)	1.26578	0.866751	1.84851	0.222529	0.607699	DG(16:0_16:1)	1.27337	1.03416	1.5679	0.0228193	0.104711	DG(16:0_16:1)	1.27666	0.995231	1.63768	0.0545627	0.21758
DG(14:0_18:2)	0.884861	0.629779	1.24326	0.480794	0.797055	DG(14:0_18:2)	0.986289	0.798309	1.21853	0.898173	0.958838	DG(14:0_18:2)	1.05612	0.806223	1.38348	0.691832	0.839344
DG(16:0_18:1)	1.21947	0.80639	1.84417	0.347089	0.706383	DG(16:0_18:1)	1.19223	0.925366	1.53606	0.173822	0.374969	DG(16:0_18:1)	1.17616	0.853551	1.62069	0.321244	0.562424
DG(16:1_18:1)	1.56612	1.03173	2.3773	0.0351476	0.322565	DG(16:1_18:1)	1.44161	1.15615	1.79755	0.00115908	0.0256959	DG(16:1_18:1)	1.39601	1.07642	1.81048	0.0118971	0.112824
DG(16:0_18:2)	0.990909	0.670967	1.46341	0.963383	0.983136	DG(16:0_18:2)	1.09478	0.855371	1.4012	0.471999	0.687035	DG(16:0_18:2)	1.1702	0.850812	1.60948	0.333802	0.570371
DG(18:0_18:1)	1.13864	0.759947	1.70603	0.529126	0.820842	DG(18:0_18:1)	1.10278	0.860614	1.41308	0.439301	0.653377	DG(18:0_18:1)	1.08172	0.790309	1.48057	0.623791	0.79227
DG(18:1_18:1)	1.3553	0.910623	2.01713	0.134005	0.512592	DG(18:1_18:1)	1.27971	1.01496	1.61351	0.0370164	0.145478	DG(18:1_18:1)	1.24247	0.934123	1.65259	0.135774	0.341821
DG(18:0_18:2)	0.889937	0.606726	1.30534	0.550773	0.829791	DG(18:0_18:2)	0.959251	0.745071	1.235	0.746915	0.883139	DG(18:0_18:2)	1.01629	0.72614	1.42238	0.924939	0.962139
DG(18:1_18:2)	1.0707	0.749989	1.52855	0.706853	0.913189	DG(18:1_18:2)	1.18082	0.948137	1.47062	0.137707	0.333493	DG(18:1_18:2)	1.25386	0.948846	1.65692	0.111669	0.304016
DG(18:2_18:2)	0.965702	0.728606	1.27995	0.80816	0.935678	DG(18:2_18:2)	1.02791	0.868152	1.21707	0.749415	0.883139	DG(18:2_18:2)	1.06456	0.862004	1.31472	0.561241	0.755693
DG(18:1_18:3)	1.03695	0.744811	1.44366	0.829856	0.948763	DG(18:1_18:3)	1.0177	0.831259	1.24597	0.865036	0.945081	DG(18:1_18:3)	1.00638	0.779265	1.29968	0.961138	0.973109
DG(16:0_20:4)	0.891682	0.639527	1.24326	0.499019	0.808952	DG(16:0_20:4)	0.888468	0.729071	1.08271	0.241099	0.459177	DG(16:0_20:4)	0.886712	0.69335	1.134	0.338057	0.574192
DG(18:1_20:3)	1.08728	0.818871	1.44368	0.562916	0.829791	DG(18:1_20:3)	1.07141	0.904061	1.26975	0.426002	0.643082	DG(18:1_20:3)	1.06263	0.859538	1.31372	0.574561	0.762489
DG(18:0_20:4)	1.12362	0.817649	1.54408	0.472362	0.795386	DG(18:0_20:4)	0.951067	0.787263	1.14895	0.602899	0.787619	DG(18:0_20:4)	0.868165	0.686274	1.09826	0.238568	0.466478
DG(18:1_20:4)	0.955733	0.700758	1.30348	0.774905	0.92438	DG(18:1_20:4)	0.940499	0.778859	1.13568	0.523743	0.721573	DG(18:1_20:4)	0.931691	0.73476	1.1814	0.559219	0.755693
DG(16:0_22:5)	1.18544	0.884784	1.58825	0.254377	0.62832	DG(16:0_22:5)	1.02297	0.854242	1.22502	0.804971	0.908786	DG(16:0_22:5)	0.934712	0.743509	1.17509	0.563118	0.755693
DG(18:2_20:4)	0.875636	0.661921	1.15835	0.352231	0.706383	DG(18:2_20:4)	0.895181	0.755118	1.06122	0.202128	0.41231	DG(18:2_20:4)	0.906852	0.731899	1.12363	0.371269	0.600148
DG(16:0_22:6)	1.02076	0.779731	1.33629	0.881153	0.965873	DG(16:0_22:6)	0.89516	0.764746	1.04781	0.168011	0.366277	DG(16:0_22:6)	0.836175	0.688671	1.01527	0.0707782	0.235513
TG(48:2) [NL-16:0]	1.01473	0.722297	1.42555	0.932827	0.979942	TG(48:2) [NL-16:0]	1.11086	0.918188	1.34397	0.279348	0.497702	TG(48:2) [NL-16:0]	1.15786	0.919964	1.45727	0.211641	0.435996
TG(48:2) [NL-18:1]	1.14029	0.811998	1.60132	0.448556	0.783563	TG(48:2) [NL-18:1]	1.14347	0.957999	1.36485	0.1376	0.333493	TG(48:2) [NL-18:1]	1.14466	0.930283	1.40843	0.201624	0.424904
TG(48:3) [NL-18:2]	1.02949	0.729747	1.45234	0.868542	0.959613	TG(48:3) [NL-18:2]	1.12242	0.924083	1.36332	0.244374	0.463496	TG(48:3) [NL-18:2]	1.16885	0.923444	1.47946	0.194436	0.417338
TG(50:1) [NL-14:0]	0.91098	0.680564	1.21941	0.530879	0.820842	TG(50:1) [NL-14:0]	1.00578	0.857862	1.17919	0.943419	0.979196	TG(50:1) [NL-14:0]	1.04886	0.867535	1.26808	0.622314	0.792163
TG(50:4) [NL-14:0]	1.00062	0.732004	1.36782	0.996876	0.998331	TG(50:4) [NL-14:0]	1.04191	0.854938	1.26977	0.684109	0.840772	TG(50:4) [NL-14:0]	1.07042	0.829146	1.38189	0.601536	0.785032
TG(48:2) [NL-14:1]	1.07278	0.784136	1.46768	0.660427	0.883019	TG(48:2) [NL-14:1]	1.13916	0.95538	1.3583	0.146642	0.343898	TG(48:2) [NL-14:1]	1.17107	0.94679	1.44847	0.145428	0.349151
TG(48:2) [NL-16:1]	1.31834	0.937511	1.85388	0.112066	0.468862	TG(48:2) [NL-16:1]	1.24997	1.04204	1.49939	0.0162315	0.0841286	TG(48:2) [NL-16:1]	1.22374	0.986861	1.51747	0.0658461	0.229159
TG(50:3) [NL-14:1]	1.37888	0.993025	1.91466	0.0550893	0.397677	TG(50:3) [NL-14:1]	1.29573	1.07436	1.56271	0.00672064	0.0523841	TG(50:3) [NL-14:1]	1.25738	1.00088	1.57962	0.0491269	0.214465
TG(50:3) [NL-18:1]	1.4264	0.977066	2.08239	0.0658008	0.416007	TG(50:3) [NL-18:1]	1.34616	1.08939	1.66345	0.00590627	0.0496509	TG(50:3) [NL-18:1]	1.31114	1.0157	1.69251	0.0375667	0.20118
TG(49:1) [NL-15:0]	0.924986	0.682794	1.25309	0.614668	0.855324	TG(49:1) [NL-15:0]	1.09684	0.924756	1.30094	0.288423	0.505931	TG(49:1) [NL-15:0]	1.18668	0.965425	1.45864	0.104003	0.293752
TG(51:2) [NL-15:0]	1.14559	0.825423	1.58996	0.41636	0.757711	TG(51:2) [NL-15:0]	1.28428	1.06833	1.54389	0.00772989	0.0571208	TG(51:2) [NL-15:0]	1.35374	1.08366	1.69112	0.00763866	0.09055
TG(48:0) [NL-16:0]	0.950211	0.7051	1.28053	0.737242	0.920886	TG(48:0) [NL-16:0]	0.97717	0.830586	1.14963	0.780629	0.893718	TG(48:0) [NL-16:0]	0.988776	0.814564	1.20025	0.909124	0.952655
TG(50:0) [NL-18:0]	0.913019	0.676732	1.23181	0.55148	0.829791	TG(50:0) [NL-18:0]	0.962755	0.813516	1.13937	0.658716	0.825572	TG(50:0) [NL-18:0]	0.986674	0.804834	1.2096	0.89729	0.951757
TG(50:1) [NL-18:1]	1.00035	0.723128	1.38384	0.998331	0.998331	TG(50:1) [NL-18:1]	1.07316	0.896748	1.28427	0.440943	0.653377	TG(50:1) [NL-18:1]	1.10697	0.892268	1.37333	0.355602	0.58819
TG(50:2) [NL-18:2]	0.899546	0.654393	1.23654	0.514327	0.814747	TG(50:2) [NL-18:2]	1.03771	0.858973	1.25363	0.701151	0.845243	TG(50:2) [NL-18:2]	1.12181	0.886877	1.41898	0.337709	0.574192
TG(50:2) [NL-18:1]	1.3689	0.951678	1.96905	0.0904673	0.45315	TG(50:2) [NL-18:1]	1.26995	1.05909	1.52279	0.00988757	0.0624478	TG(50:2) [NL-18:1]	1.23867	1.00447	1.52748	0.0453176	0.211358
TG(52:1) [NL-18:0]	0.965716	0.698035	1.33605	0.833167	0.948763	TG(52:1) [NL-18:0]	0.999716	0.829781	1.20445	0.997615	0.997615	TG(52:1) [NL-18:0]	1.01686	0.809934	1.27664	0.885507	0.950667
TG(52:2) [NL-16:0]	1.27983	0.89787	1.82427	0.172483	0.549316	TG(52:2) [NL-16:0]	1.27938	1.04525	1.56595	0.0168887	0.0858007	TG(52:2) [NL-16:0]	1.27916	1.00016	1.63599	0.0498508	0.214465
TG(52:3) [NL-18:2]	1.06586	0.769738	1.4759	0.700933	0.910572	TG(52:3) [NL-18:2]	1.18545	0.973168	1.44405	0.0910583	0.263006	TG(52:3) [NL-18:2]	1.26103	0.983935	1.61615	0.0669461	0.229159
TG(52:4) [NL-16:0]	1.0163	0.741599	1.39276	0.919889	0.979942	TG(52:4) [NL-16:0]	1.1118	0.916378	1.3489	0.282567	0.499318	TG(52:4) [NL-16:0]	1.17371	0.918877	1.49922	0.199659	0.423904
TG(48:3) [NL-16:1]	1.31331	0.917032	1.88083	0.136932	0.512592	TG(48:3) [NL-16:1]	1.29626	1.05819	1.58789	0.0122006	0.0694215	TG(48:3) [NL-16:1]	1.28834	1.00744	1.64755	0.0434807	0.209665
TG(50:2) [NL-18:0]	0.978434	0.72565	1.31928	0.886316	0.967972	TG(50:2) [NL-18:0]	1.02474	0.871033	1.20557	0.768179	0.884087	TG(50:2) [NL-18:0]	1.04483	0.860887	1.26807	0.657162	0.811877
TG(50:3) [NL-16:1]	1.56319	1.06788	2.28825	0.0215762	0.264805	TG(50:3) [NL-16:1]	1.43235	1.17131	1.75157	0.000464643	0.0155519	TG(50:3) [NL-16:1]	1.38476	1.09266	1.75495	0.00707958	0.0879328
TG(52:3) [NL-16:1]	1.50249	1.1169	2.0212	0.00713232	0.165952	TG(52:3) [NL-16:1]	1.2923	1.10242	1.51489	0.00156379	0.0278061	TG(52:3) [NL-16:1]	1.21619	1.00753	1.46807	0.0415452	0.207361
TG(52:4) [NL-18:1]	1.41367	1.00325	1.99201	0.047874	0.36794	TG(52:4) [NL-18:1]	1.30361	1.07823	1.57609	0.00618497	0.0496509	TG(52:4) [NL-18:1]	1.25777	1.00144	1.57971	0.0485665	0.214465
TG(49:1) [NL-16:0]	0.930671	0.692237	1.25123	0.634227	0.872879	TG(49:1) [NL-16:0]	1.08694	0.920326	1.28372	0.326098	0.551033	TG(49:1) [NL-16:0]	1.16777	0.95494	1.42803	0.130832	0.338378
TG(51:0) [NL-16:0]	0.91264	0.681105	1.22288	0.540353	0.829117	TG(51:0) [NL-16:0]	1.00636	0.844992	1.19855	0.943295	0.979196	TG(51:0) [NL-16:0]	1.06242	0.854401	1.32109	0.586016	0.770134
TG(49:1) [NL-18:1]	0.915631	0.6813	1.23056	0.558949	0.829791	TG(49:1) [NL-18:1]	1.08746	0.920714	1.2844	0.323505	0.549475	TG(49:1) [NL-18:1]	1.17784	0.962974	1.44065	0.111201	0.304016
TG(51:1) [NL-18:1]	1.00216	0.72401	1.38718	0.989599	0.998331	TG(51:1) [NL-18:1]	1.16353	0.956679	1.4151	0.129382	0.329352	TG(51:1) [NL-18:1]	1.26661	0.991228	1.61851	0.0588212	0.222698
TG(51:2) [NL-18:1]	1.16387	0.824582	1.64275	0.388126	0.746094	TG(51:2) [NL-18:1]	1.31201	1.0856	1.58564	0.00495719	0.0440725	TG(51:2) [NL-18:1]	1.38186	1.1015	1.73357	0.00518084	0.0778215
TG(53:2) [NL-17:0]	1.19153	0.85868	1.65341	0.294442	0.658301	TG(53:2) [NL-17:0]	1.3013	1.06316	1.59279	0.0106535	0.0644879	TG(53:2) [NL-17:0]	1.37373	1.06257	1.776	0.0153871	0.132655
TG(51:2) [NL-16:0]	1.06499	0.758971	1.49439	0.715637	0.915051	TG(51:2) [NL-16:0]	1.26578	1.04186	1.53783	0.0176489	0.0880895	TG(51:2) [NL-16:0]	1.37833	1.08652	1.7485	0.0082012	0.0952343
TG(54:0) [NL-18:0]	0.928473	0.686528	1.25568	0.629936	0.872101	TG(54:0) [NL-18:0]	0.977474	0.82994	1.15123	0.784912	0.894598	TG(54:0) [NL-18:0]	0.998608	0.821943	1.21324	0.98881	0.990551
TG(54:1) [NL-18:1]	0.943323	0.69091	1.28795	0.713441	0.915051	TG(54:1) [NL-18:1]	0.960041	0.802996	1.1478	0.654543	0.825572	TG(54:1) [NL-18:1]	0.968347	0.778618	1.20431	0.772517	0.88443
TG(54:2) [NL-18:0]	1.19719	0.857696	1.67105	0.290164	0.658059	TG(54:2) [NL-18:0]	1.07573	0.881413	1.31289	0.472648	0.687035	TG(54:2) [NL-18:0]	1.01372	0.790718	1.29962	0.914377	0.954643
TG(54:4) [NL-18:0]	1.11031	0.841637	1.46474	0.459145	0.788557	TG(54:4) [NL-18:0]	1.01699	0.862252	1.1995	0.841431	0.936936	TG(54:4) [NL-18:0]	0.969031	0.789017	1.19012	0.764157	0.884241
TG(48:1) [NL-18:1]	0.914397	0.671043	1.246	0.570822	0.83064	TG(48:1) [NL-18:1]	1.01763	0.85905	1.20549	0.83973	0.936875	TG(48:1) [NL-18:1]	1.06531	0.870075	1.30436	0.540193	0.749683
TG(54:3) [NL-18:1]	1.2832	0.981865	1.67702	0.0678574	0.421479	TG(54:3) [NL-18:1]	1.11202	0.947563	1.30501	0.193481	0.40179	TG(54:3) [NL-18:1]	1.02686	0.84101	1.25378	0.794711	0.900778
TG(54:4) [NL-18:2]	1.29519	0.989002	1.69618	0.0601627	0.406105	TG(54:4) [NL-18:2]	1.06938	0.918271	1.24537	0.388109	0.608264	TG(54:4) [NL-18:2]	0.977584	0.812787	1.17579	0.809798	0.907205
TG(56:6) [NL-20:4]	1.06242	0.839224	1.34497	0.614811	0.855324	TG(56:6) [NL-20:4]	0.963074	0.840189	1.10393	0.589027	0.779433	TG(56:6) [NL-20:4]	0.916594	0.775315	1.08362	0.307869	0.544901
TG(58:8) [NL-22:6]	1.13759	0.882669	1.46613	0.319326	0.677324	TG(58:8) [NL-22:6]	0.922282	0.799765	1.06357	0.265914	0.484213	TG(58:8) [NL-22:6]	0.83723	0.704725	0.994648	0.0432789	0.209665
TG(54:5) [NL-18:1]	1.13511	0.876937	1.46929	0.335774	0.696377	TG(54:5) [NL-18:1]	1.03041	0.882242	1.20346	0.705294	0.84665	TG(54:5) [NL-18:1]	0.975371	0.803094	1.1846	0.801432	0.90659
TG(54:6) [NL-18:2]	1.05991	0.817037	1.37498	0.661259	0.883019	TG(54:6) [NL-18:2]	0.975147	0.832911	1.14167	0.754374	0.884087	TG(54:6) [NL-18:2]	0.929146	0.762121	1.13278	0.467305	0.688442
TG(56:8) [NL-20:4]	0.950062	0.73931	1.22089	0.688918	0.903212	TG(56:8) [NL-20:4]	0.881048	0.7599	1.02151	0.0933426	0.266894	TG(56:8) [NL-20:4]	0.84631	0.704657	1.01644	0.0741822	0.242584
TG(O-50:1) [NL-16:0]	0.956618	0.740705	1.23547	0.733993	0.920886	TG(O-50:1) [NL-16:0]	0.808121	0.686293	0.951575	0.0106074	0.0644879	TG(O-50:1) [NL-16:0]	0.719398	0.58174	0.889631	0.00237224	0.0551471
TG(O-52:0) [NL-16:0]	0.916625	0.707173	1.18811	0.510717	0.814	TG(O-52:0) [NL-16:0]	0.878704	0.742818	1.03945	0.131398	0.329364	TG(O-52:0) [NL-16:0]	0.852295	0.683661	1.06252	0.155371	0.360968
TG(O-52:2) [NL-16:0]	0.910313	0.694481	1.19322	0.496158	0.806611	TG(O-52:2) [NL-16:0]	0.753114	0.633286	0.895616	0.00134181	0.0263273	TG(O-52:2) [NL-16:0]	0.660139	0.526805	0.827221	0.000308873	0.0402848
Ubiquinone	0.922827	0.698499	1.2192	0.571939	0.83064	Ubiquinone	0.950859	0.820397	1.10207	0.503348	0.714154	Ubiquinone	0.962032	0.80838	1.14489	0.662862	0.814619
